# Supplementary material for: Genetic Variability in Seed Longevity and Germination Traits in a Tomato MAGIC Population in Contrasting Environments
Source: Plants (Basel). 2023 Oct 20;12(20):3632. doi: 10.3390/plants12203632 (PMC10610530; doi:10.3390/plants12203632)
Supplement: Supplementary file 1 [file plants-12-03632-s001.zip]

Archive with 4 entries (4 files):
- Figures S1 _Leprince.pptx
- Table S1_Leprince_ CG.xlsx
- Table S2_Leprince_QTL.xlsx
- Table S3_Lerpince_poylmorphism.xlsx
