# Supplementary material for: Genetic Variability in Seed Longevity and Germination Traits in a Tomato MAGIC Population in Contrasting Environments
Source: Plants (Basel). 2023 Oct 20;12(20):3632. doi: 10.3390/plants12203632 (PMC10610530; doi:10.3390/plants12203632)
Supplement: Supplementary file 1 [file plants-12-03632-s001.zip › Table S1_Leprince_ CG.xlsx]

## Sheet: Suppl Table 1
Supplemental Table 1
Parental allelic effects on indicated QTLs detected in control or stressed growth conditions exhibiting a confidence interval (CI) smaller than 3Mb together with number of genes and polymorphisms of the QTL before and after filtering.
CG, candidate genes; CP candidate polymorphism; Cer, Cervil; Crio, Criollo; Fer, Ferum; LA0, LA0147; LA14, LA1420; Lev, Levovil; Plov, Plovdiv; Stup, Stupicke. Filtered nb CG, retained CG after filtering for contrasting allelic affect of parents; seed exp CG , number of filtered CG with transcripts present in seed tissues. C= control, S=heat stress conditions. germin_cap= germination capacity.
Trait		Chr	ci_Mb	Cervil	Levovil	Criollo	Stupicke	Plovdiv	LA1420	Ferum	LA0147	Nb gene	Nb pol	Filter	Filtered nb CG	Filtered nb CP	Seed exp CG	Seed exp CP
X01_78197981	t50_S	1	1.97	-0.03	0.01	0.05	0	0	0.03	-0.05	-0.01	238	24566	(Cer=Fer) ≠ Crio	238	10979	174	8496
X01_78925532	longevity_S	1	1.97	-0.92	-0.15	0.41	0.07	0.05	-0.62	0.43	0.72	213	20457	(Cer=LA14) ≠ LA01	141	687	108	570
X02_35922016	t50.1_control	2	2.35	-0.03	0.02	0.02	0.01	-0.02	-0.01	-0.02	0.04	278	22018	Cer ≠ LA01	277	16611	222	13788
X02_36220609	longevity_control	2	2.35	-0.43	-0.36	0.16	0.93	-0.14	-1.06	0.64	0.26	293	37679	(Cer=LA14) ≠ (Fer=Stu)	231	3033	185	2542
X02_43477320	t50.2_control	2	2.12	-0.01	0.01	0.03	0.01	-0.03	-0.02	-0.01	0.03	278	18239	(Crio=LA01) ≠ Plov	228	2427	197	2095
X02_44746073	t80t20_control	2	0.95	0.02	-0.02	0.01	0.02	-0.03	-0.01	-0.01	0.02	141	7106	(Cer=Stup) ≠ Plov	123	1339	76	190
X02_44814312	longevity_plasticity	2	2.42	0.17	-0.5	0.16	0.18	-0.32	0.01	0.11	0.2	354	31866	(Lev=Plov) ≠ (Fer=Stu)	236	1596	199	1374
X03_60247504	t80t20_control	3	2.47	-0.01	-0.01	0.04	-0.01	-0.02	0.01	0.01	-0.01	332	23667	Crio ≠ all	284	2698	230	2274
X04_59595681	t50.1_plasticity	4	1.56	0.34	3.15	-0.94	0.16	1.45	-2.63	-1.4	-0.13	145	20401	(Lev=Plov) ≠ (Fer=LA14)	73	219	65	208
X04_60240094	t50_control	4	1.37	-0.02	-0.04	0.01	-0.04	0.02	0.04	0	0.04	151	18014	(Lev=Stup) ≠ (LA14=LA01)	10	16	6	12
X04_62201077	t50_stress	4	2.59	0.09	0.01	-0.04	-0.15	0.05	-0.01	-0.05	0.1	333	24049	(Cer=LA01=Plov) ≠ (Crio=Fer=Stup)	23	36	17	28
X04_62339583	t50.2_plasticity	4	0.71	7.52	-0.03	-2.81	1.52	-0.07	-2.12	-2.3	-1.72	97	4402	Cer ≠ (Crio=LA14=Fer)	18	32	14	27
X05_4985019	longevity_plasticity	5	1.56	0.06	0.17	0.01	-1.34	-0.07	0	0.18	0.99	162	30192	Cer=Crio=LA14 ≠ Stup ≠ LA01	155	4608	117	3581
X06_33306736	germination_capacity_control	6	1.8	-0.28	-0.13	0.39	0.18	0.55	-0.74	-0.04	0.08	132	27051	(Cer=LA14) ≠(Stup=Crio)	98	451	76	354
X07_2671204	t50_control	7	2.23	0.01	-0.01	0.01	-0.03	-0.03	0.02	0.05	-0.01	218	14125	(Stup=Plov) ≠ Fer	176	1070	147	813
X09_1062246	longevity_stress	9	0.64	0.72	-0.31	-1.18	-1.45	0.02	-0.27	0.74	1.73	88	8951	(Cer=Fer=LA01)≠(Crio=Stup)	30	97	28	85
X09_1759444	longevity_control	9	2.83	0.75	-0.61	-0.63	-0.68	0.2	0.36	0.33	0.27	308	45197	(Lev=Crio=Stu)≠Cer	226	6398	181	5033
X10_2344795	t50_stress	10	1.37	0	-0.05	0.02	-0.04	0.02	0.05	0	-0.01	121	2257	(Lev=Stup) ≠ LA14	76	498	54	270
X11_50118788	t50_control	11	1.4	-0.03	0.01	0.03	-0.04	-0.02	0.03	0.01	0.01	156	10643	(Cer=Stup) ≠ (Crio=LA14)	24	123	20	115
X11_504246	germination_plasticity	11	2	-0.13	-0.1	0.12	0.08	0.18	0.03	-0.06	-0.12	283	23523	(Cer=Lev)≠(Crio=Plov)	203	1406	166	1180
X12_64391888	longevity_plasticity	12	1.99	0.25	0.05	0.18	-0.04	0.02	0.21	-1.17	0.5	332	22890	(Cer=LA01)≠Fer	241	1434	173	1025
