# Supplementary material for: Genetic Variability in Seed Longevity and Germination Traits in a Tomato MAGIC Population in Contrasting Environments
Source: Plants (Basel). 2023 Oct 20;12(20):3632. doi: 10.3390/plants12203632 (PMC10610530; doi:10.3390/plants12203632)
Supplement: Supplementary file 1 [file plants-12-03632-s001.zip › Table S2_Leprince_QTL.xlsx]

## Sheet: Supplemental table 2
Supplemental Table 2. Genes underlying QTL regions of seed vigour traits
Expression data are taken from Bizouerne et al., BMC Plant Biol 2021 (doi.org/10.1186/s12870-021-02889-8) and for the differentially expressed genes (heat/control up and down) from Bizouerne et al., 2021 Data in Brief (seeds from red fruits, standard light regime) (doi.org/10.1016/j.dib.2020.106671)
Annotation										Data derived from Bizouerne et al., BMC Plant Biol 2021														Data from Bizourne et al, DiB 2021				Detected QTL with interval < 3cM
geneID	Description_ITAG4.0	Length	BINCODEv3	MEv3	AGI.TAIR10	Identity..	e.value	Short_description.TAIR10	Computational_description.TAIR10	seed.specific.genes	seed.prefentially.expressed.genes	tissue_specific	tissue_preferentially_expressed	transcripts detected in seeds	Gene clusters	correlation_DT_embryo.x	correlation_DR_embryo	correlation_G.0.3MPa_embryo	correlation_P50_embryo.x	correlation_DT_endosperm.x	correlation_DR_endosperm	correlation_G.0.3MPa_endosperm	correlation_P50_endosperm.x	UP heat/control embryo	DOWN heat/control embryo	UP heat/control endosperm	DOWN heat/control endosperm	ch01_longevity_S	ch01_t50_S	ch02_longevity_C	ch02_longevity_S	ch02_longevity_CSC	ch02.1_t50_C	ch02.2_t50_C	ch02_t80t20_C	ch03_t80t20_C	ch04_t50_C	ch04_t50_S	ch04_t50_CSC	ch04.2_t50_CSC	ch05_longevity_CSC	ch06_germination_capacity_C	ch07_t50_C	ch08_t80t20_CSC	ch09_longevity_S	ch09_longevity_C	ch10_t50_S	ch11_t50_C	ch11_Gmax_CSC
Solyc12g096250.2.1	HXXXD-type acyl-transferase family protein (AHRD V3.3 *** AA2K3L8P7_TRIPR)	1365	16.99	secondary metabolism.unspecified	AT5G67150.1	38.96	3e-108	HXXXD-type acyl-transferase family protein	HXXXD-type acyl-transferase family protein; FUNCTIONS IN: transferase activity, transferring acyl groups other than amino-acyl groups, transferase activity; INVOLVED IN: biological_process unknown; LOCATED IN: cellular_component unknown; EXPRESSED IN: 22 plant structures; EXPRESSED DURING: 13 growth stages; CONTAINS InterPro DOMAIN/s: Transferase (InterPro:IPR003480); BEST Arabidopsis thaliana pr…	0	0	0	0	1	ME0	NA	NA	NA	NA	NA	NA	NA	NA	NA	1	NA	1	NA	NA	NA	NA	NA	NA	NA	NA	NA	NA	NA	NA	NA	NA	NA	NA	NA	NA	NA	NA	NA	NA
Solyc12g098440.2.1	RPM1-interacting protein 4-like (AHRD V3.3 *** AA2K3L873_TRIPR)	1278	35.2	not assigned.unknown	NA	NA	NA	NA	NA	0	0	0	0	1	ME3	-0.919	-0.872	NA	-0.862	-0.976	NA	0.908	NA	NA	1	NA	1	NA	NA	NA	NA	NA	NA	NA	NA	NA	NA	NA	NA	NA	NA	NA	NA	NA	NA	NA	NA	NA	NA
Solyc05g012060.4.1	D binding protein (AHRD V3.3 *-* F4IE6_ARATH)	4833	35.2	not assigned.unknown	AT1G26330.2	40.45	5e-99	DNA binding	DNA binding; FUNCTIONS IN: DNA binding; INVOLVED IN: biological_process unknown; LOCATED IN: nucleus; EXPRESSED IN: 8 plant structures; EXPRESSED DURING: 4 anthesis, F mature embryo stage, petal differentiation and expansion stage, E expanded cotyledon stage, D bilateral stage; CONTAINS InterPro DOMAIN/s: WD40 repeat-like-containing domain (InterPro:IPR011046), FY-rich, C-terminal (InterPro:IPR00…	0	0	0	0	1	ME1	NA	0.884	NA	0.861	NA	NA	NA	NA	NA	1	NA	1	NA	NA	NA	NA	NA	NA	NA	NA	NA	NA	NA	NA	NA	1	NA	NA	NA	NA	NA	NA	NA	NA
Solyc02g088340.4.1	WRKY transcription factor 3	1964	27.3.32	R.regulation of transcription.WRKY domain transcription factor family	AT2G03340.1	44.03	3e-108	WRKY DNA-binding protein 3	WRKY DNA-binding protein 3 (WRKY3); CONTAINS InterPro DOMAIN/s: DNA-binding WRKY (InterPro:IPR003657); BEST Arabidopsis thaliana protein match is: WRKY DNA-binding protein 4 (TAIR:AT1G13960.1); Has 6486 Blast hits to 3819 proteins in 292 species: Archae - 2; Bacteria - 20; Metazoa - 337; Fungi - 90; Plants - 5675; Viruses - 3; Other Eukaryotes - 359 (source: NCBI BLink).	0	0	0	0	1	ME0	NA	NA	NA	NA	NA	NA	NA	NA	NA	1	NA	1	NA	NA	NA	1	1	NA	NA	NA	NA	NA	NA	NA	NA	NA	NA	NA	NA	NA	NA	NA	NA	NA
Solyc02g086630.3.1	Sister chromatid cohesion PDS5-like protein (AHRD V3.3 *-* AA2K3PKD_TRIPR)	255	35.2	not assigned.unknown	NA	NA	NA	NA	NA	1	1	0	0	1	ME0	NA	NA	NA	NA	NA	NA	NA	NA	NA	1	NA	1	NA	NA	NA	1	NA	NA	1	NA	NA	NA	NA	NA	NA	NA	NA	NA	NA	NA	NA	NA	NA	NA
Solyc02g070800.2.1	DUF561 domain-containing protein (AHRD V3.3 *** AA1Q3DH97_CEPFO)	1182	35.2	not assigned.unknown	NA	NA	NA	NA	NA	0	0	0	0	1	ME8	NA	0.961	0.935	0.953	NA	0.946	0.952	0.953	NA	1	NA	1	NA	NA	1	NA	NA	1	NA	NA	NA	NA	NA	NA	NA	NA	NA	NA	NA	NA	NA	NA	NA	NA
Solyc02g071700.3.1	GDSL esterase/lipase (AHRD V3.3 *** AA2G3A7C5_CAPAN)	1384	26.28	misc.GDSL-motif lipase	AT1G29670.1	46.28	6e-113	GDSL-like Lipase/Acylhydrolase superfamily protein	GDSL-like Lipase/Acylhydrolase superfamily protein; FUNCTIONS IN: hydrolase activity, acting on ester bonds, carboxylesterase activity; INVOLVED IN: lipid metabolic process; LOCATED IN: apoplast, cell wall, chloroplast; EXPRESSED IN: 23 plant structures; EXPRESSED DURING: 14 growth stages; CONTAINS InterPro DOMAIN/s: Lipase, GDSL (InterPro:IPR001087); BEST Arabidopsis thaliana protein match is: G…	0	0	E	E	1	ME7	NA	NA	0.834	NA	NA	NA	NA	NA	NA	1	NA	1	NA	NA	1	NA	NA	1	NA	NA	NA	NA	NA	NA	NA	NA	NA	NA	NA	NA	NA	NA	NA	NA
Solyc02g070940.1.1	Chlorophyll a-b binding protein, chloroplastic (AHRD V3.3 *** AA2G3A7J8_CAPAN)	798	1.1.1.1	PS.lightreaction.photosystem II.LHC-II	AT1G29930.1	89.89	1e-174	chlorophyll A/B binding protein 1	chlorophyll A/B binding protein 1 (CAB1); FUNCTIONS IN: chlorophyll binding; INVOLVED IN: photosynthesis; LOCATED IN: light-harvesting complex, thylakoid, chloroplast thylakoid membrane, chloroplast; EXPRESSED IN: guard cell, juvenile leaf, cultured cell; CONTAINS InterPro DOMAIN/s: Chlorophyll A-B binding protein (InterPro:IPR001344); BEST Arabidopsis thaliana protein match is: chlorophyll A/B b…	0	0	0	0	1	ME1	NA	NA	NA	NA	-0.942	NA	NA	NA	NA	1	NA	1	NA	NA	NA	NA	NA	1	NA	NA	NA	NA	NA	NA	NA	NA	NA	NA	NA	NA	NA	NA	NA	NA
Solyc02g085050.3.1	Soluble inorganic pyrophosphatase (AHRD V3.3 *** AA2G3D7Y7_CAPCH)	1144	23.4.99	nucleotide metabolism.phosphotransfer and pyrophosphatases.misc	AT1G01050.2	84.62	5e-126	NA	NA	0	0	0	0	1	ME1	-0.987	NA	NA	NA	-0.946	NA	NA	NA	NA	1	NA	1	NA	NA	NA	NA	NA	NA	1	NA	NA	NA	NA	NA	NA	NA	NA	NA	NA	NA	NA	NA	NA	NA
Solyc03g115890.3.1	expansin 1	883	1.7	cell wall.modification	AT2G03090.1	77.27	1e-140	expansin A15	expansin A15 (EXPA15); INVOLVED IN: plant-type cell wall modification involved in multidimensional cell growth, syncytium formation, unidimensional cell growth, plant-type cell wall loosening; LOCATED IN: endomembrane system, extracellular region; EXPRESSED IN: 25 plant structures; EXPRESSED DURING: 13 growth stages; CONTAINS InterPro DOMAIN/s: Pollen allergen, N-terminal (InterPro:IPR014734), Ra…	0	0	0	0	1	ME7	-0.838	-0.852	NA	-0.823	-0.906	NA	NA	NA	NA	1	NA	1	NA	NA	NA	NA	NA	NA	NA	NA	1	NA	NA	NA	NA	NA	NA	NA	NA	NA	NA	NA	NA	NA
Solyc06g051800.3.1	expansin 1	1483	1.7	cell wall.modification	AT2G39700.1	77.78	5e-152	expansin A4	expansin A4 (EXPA4); CONTAINS InterPro DOMAIN/s: Barwin-related endoglucanase (InterPro:IPR009009), Pollen allergen, N-terminal (InterPro:IPR014734), Expansin (InterPro:IPR002963), Rare lipoprotein A (InterPro:IPR005132), Expansin/Lol pI (InterPro:IPR007118), Expansin 45, endoglucanase-like (InterPro:IPR007112), Pollen allergen/expansin, C-terminal (InterPro:IPR007117); BEST Arabidopsis thaliana …	0	0	0	0	1	ME0	NA	NA	NA	NA	NA	NA	NA	NA	NA	1	NA	1	NA	NA	NA	NA	NA	NA	NA	NA	NA	NA	NA	NA	NA	NA	1	NA	NA	NA	NA	NA	NA	NA
Solyc07g008240.3.1	Non-symbiotic hemoglobin like (AHRD V3.3 *** AA2R6R1Q2_ACTCH)	843	21.3	redox.heme	AT2G16060.1	74.32	6e-78	hemoglobin 1	hemoglobin 1 (HB1); FUNCTIONS IN: oxygen binding; INVOLVED IN: response to hypoxia; LOCATED IN: cell wall, plasma membrane; EXPRESSED IN: 22 plant structures; EXPRESSED DURING: 14 growth stages; CONTAINS InterPro DOMAIN/s: Leghaemoglobin (InterPro:IPR001032), Globin-like (InterPro:IPR009050), Leghaemoglobin, iron-binding site (InterPro:IPR019824), Globin, subset (InterPro:IPR000971), Globin (Inte…	0	0	0	0	1	ME0	NA	NA	NA	NA	NA	NA	NA	NA	NA	1	NA	1	NA	NA	NA	NA	NA	NA	NA	NA	NA	NA	NA	NA	NA	NA	NA	1	NA	NA	NA	NA	NA	NA
Solyc07g007670.3.1	Purple acid phosphatase (AHRD V3.3 *** Q6J5M8_SOLTU)	1963	26.13	misc.acid and other phosphatases	AT5G34850.1	74.15	0	purple acid phosphatase 26	purple acid phosphatase 26 (PAP26); FUNCTIONS IN: protein serine/threonine phosphatase activity, acid phosphatase activity; INVOLVED IN: phosphate ion homeostasis; LOCATED IN: vacuole, plant-type cell wall; EXPRESSED IN: 25 plant structures; EXPRESSED DURING: 16 growth stages; CONTAINS InterPro DOMAIN/s: Purple acid phosphatase, N-terminal (InterPro:IPR015914), Metallophosphoesterase (InterPro:IP…	0	0	0	0	1	ME3	-0.901	NA	0.903	NA	-0.964	NA	NA	NA	NA	1	NA	1	NA	NA	NA	NA	NA	NA	NA	NA	NA	NA	NA	NA	NA	NA	NA	1	NA	NA	NA	NA	NA	NA
Solyc09g009830.3.1	Alpha carbonic anhydrase (AHRD V3.3 *** AA2QHP1_9MAGN)	1183	8.3	TCA / org transformation.carbonic anhydrases	AT3G52720.4	46.97	3e-80	NA	NA	0	0	0	0	1	ME1	NA	NA	NA	NA	NA	NA	NA	NA	NA	1	NA	1	NA	NA	NA	NA	NA	NA	NA	NA	NA	NA	NA	NA	NA	NA	NA	NA	NA	NA	1	NA	NA	NA
Solyc09g009840.1.1	hypothetical protein (AHRD V3.3 *** AT2G3622.1)	867	35.2	not assigned.unknown	AT2G36220.1	41.81	3e-39	0	unknown protein; BEST Arabidopsis thaliana protein match is: unknown protein (TAIR:AT3G52710.1); Has 74 Blast hits to 74 proteins in 10 species: Archae - 0; Bacteria - 0; Metazoa - 0; Fungi - 0; Plants - 74; Viruses - 0; Other Eukaryotes - 0 (source: NCBI BLink).	0	0	0	0	1	ME1	NA	NA	NA	NA	-0.903	NA	NA	NA	NA	1	NA	1	NA	NA	NA	NA	NA	NA	NA	NA	NA	NA	NA	NA	NA	NA	NA	NA	NA	NA	1	NA	NA	NA
Solyc10g008520.3.1	Auxin-responsive GH3 family protein (AHRD V3.3 *** AA2U1MRW5_ARTAN)	2029	17.2.3	hormone metabolism.auxin.induced-regulated-responsive-activated	AT4G03400.2	67.29	0	NA	NA	0	0	0	0	1	ME5	NA	NA	NA	NA	NA	NA	NA	NA	NA	1	NA	1	NA	NA	NA	NA	NA	NA	NA	NA	NA	NA	NA	NA	NA	NA	NA	NA	NA	NA	NA	1	NA	NA
Solyc11g066820.2.1	Glucomannan 4-beta-mannosyltransferase 2 (AHRD V3.3 *** AA1U8HBW8_CAPAN)	2023	1.2	cell wall.cellulose synthesis	AT5G22740.1	77.29	0	cellulose synthase-like A02	cellulose synthase-like A02 (CSLA02); CONTAINS InterPro DOMAIN/s: Glycosyl transferase, family 2 (InterPro:IPR001173); BEST Arabidopsis thaliana protein match is: Nucleotide-diphospho-sugar transferases superfamily protein (TAIR:AT5G03760.1); Has 5133 Blast hits to 5129 proteins in 1484 species: Archae - 200; Bacteria - 4017; Metazoa - 35; Fungi - 91; Plants - 482; Viruses - 11; Other Eukaryotes …	0	0	0	0	1	ME1	NA	NA	0.855	NA	NA	0.881	NA	0.834	NA	1	NA	1	NA	NA	NA	NA	NA	NA	NA	NA	NA	NA	NA	NA	NA	NA	NA	NA	NA	NA	NA	NA	1	NA
Solyc12g099140.2.1	R2R3MYB transcription factor 45	1029	27.3.25	R.regulation of transcription.MYB domain transcription factor family	AT1G48000.1	77.54	2e-78	myb domain protein 112	myb domain protein 112 (MYB112); CONTAINS InterPro DOMAIN/s: SANT, DNA-binding (InterPro:IPR001005), Homeodomain-like (InterPro:IPR009057), Myb, DNA-binding (InterPro:IPR014778), HTH transcriptional regulator, Myb-type, DNA-binding (InterPro:IPR017930), Homeodomain-related (InterPro:IPR012287), Myb transcription factor (InterPro:IPR015495); BEST Arabidopsis thaliana protein match is: myb domain p…	0	0	0	SC	1	ME1	NA	NA	NA	NA	NA	NA	0.808	0.809	NA	NA	NA	1	NA	NA	NA	NA	NA	NA	NA	NA	NA	NA	NA	NA	NA	NA	NA	NA	NA	NA	NA	NA	NA	NA
Solyc12g098130.1.1	glycine-rich protein 5-like (AHRD V3.3 *-* XP_1314856.1)	408	35.2	not assigned.unknown	NA	NA	NA	NA	NA	0	1	0	E	1	ME7	NA	NA	-0.916	NA	NA	NA	NA	NA	NA	NA	NA	1	NA	NA	NA	NA	NA	NA	NA	NA	NA	NA	NA	NA	NA	NA	NA	NA	NA	NA	NA	NA	NA	NA
Solyc12g099200.2.1	Invertase inhibitor (AHRD V3.3 *** O4998_TOBAC)	885	26.18	misc.invertase/pectin methylesterase inhibitor family protein	AT1G47960.2	43.05	3e-32	NA	NA	0	0	0	0	1	ME4	NA	NA	NA	NA	NA	NA	NA	NA	NA	NA	NA	1	NA	NA	NA	NA	NA	NA	NA	NA	NA	NA	NA	NA	NA	NA	NA	NA	NA	NA	NA	NA	NA	NA
Solyc12g100120.2.1	Proline-tR ligase (DUF168) (AHRD V3.3 *** Q9LXU4_ARATH)	3210	35.2	not assigned.unknown	AT5G12950.1	67.26	0	Putative glycosyl hydrolase of unknown function (DUF1680)	FUNCTIONS IN: catalytic activity; LOCATED IN: vacuole, plant-type cell wall; EXPRESSED IN: stem, male gametophyte, guard cell, pollen tube; EXPRESSED DURING: L mature pollen stage, M germinated pollen stage; CONTAINS InterPro DOMAIN/s: Protein of unknown function DUF1680 (InterPro:IPR012878), Six-hairpin glycosidase-like (InterPro:IPR008928); BEST Arabidopsis thaliana protein match is: Putative g…	0	0	0	0	1	ME3	-0.812	NA	0.898	NA	-0.986	NA	NA	NA	NA	NA	NA	1	NA	NA	NA	NA	NA	NA	NA	NA	NA	NA	NA	NA	NA	NA	NA	NA	NA	NA	NA	NA	NA	NA
Solyc12g100140.3.1	Transcription factor bHLH8 (AHRD V3.3 *** AA2G2YBF5_CAPAN)	2468	27.3.6	R.regulation of transcription.bHLH,Basic Helix-Loop-Helix family	AT1G51140.1	45.82	2e-54	basic helix-loop-helix (bHLH) DNA-binding superfamily protein	basic helix-loop-helix (bHLH) DNA-binding superfamily protein; FUNCTIONS IN: DNA binding, sequence-specific DNA binding transcription factor activity; INVOLVED IN: regulation of transcription; LOCATED IN: nucleus; EXPRESSED IN: 22 plant structures; EXPRESSED DURING: 13 growth stages; CONTAINS InterPro DOMAIN/s: Helix-loop-helix DNA-binding domain (InterPro:IPR001092), Helix-loop-helix DNA-binding…	0	0	0	0	1	ME1	NA	NA	0.951	NA	-0.929	NA	0.815	NA	NA	NA	NA	1	NA	NA	NA	NA	NA	NA	NA	NA	NA	NA	NA	NA	NA	NA	NA	NA	NA	NA	NA	NA	NA	NA
Solyc02g089350.3.1	Gibberellin regulated protein (AHRD V3.3 *** AA2U1PE48_ARTAN)	1007	17.6.3	hormone metabolism.gibberelin.induced-regulated-responsive-activated	AT1G74670.1	53.77	1e-31	Gibberellin-regulated family protein	Gibberellin-regulated family protein; FUNCTIONS IN: molecular_function unknown; INVOLVED IN: in 6 processes; LOCATED IN: endomembrane system; EXPRESSED IN: 21 plant structures; EXPRESSED DURING: 13 growth stages; CONTAINS InterPro DOMAIN/s: Gibberellin regulated protein (InterPro:IPR003854); BEST Arabidopsis thaliana protein match is: GAST1 protein homolog 4 (TAIR:AT5G15230.1); Has 479 Blast hits…	0	0	SC	SC	1	ME1	NA	NA	NA	NA	NA	NA	NA	NA	NA	NA	NA	1	NA	NA	NA	1	1	NA	NA	NA	NA	NA	NA	NA	NA	NA	NA	NA	NA	NA	NA	NA	NA	NA
Solyc02g088820.4.1	Carboxypeptidase (AHRD V3.3 *** AA2G3ABI4_CAPAN)	1744	29.5.5	protein.degradation.serine protease	AT3G02110.1	74.29	0	serine carboxypeptidase-like 25	serine carboxypeptidase-like 25 (scpl25); FUNCTIONS IN: serine-type carboxypeptidase activity; INVOLVED IN: proteolysis; LOCATED IN: endomembrane system; EXPRESSED IN: 22 plant structures; EXPRESSED DURING: 13 growth stages; CONTAINS InterPro DOMAIN/s: Peptidase S10, serine carboxypeptidase (InterPro:IPR001563), Peptidase S10, serine carboxypeptidase, active site (InterPro:IPR018202); BEST Arabid…	0	0	0	0	1	ME0	NA	NA	NA	NA	NA	NA	NA	NA	NA	NA	NA	1	NA	NA	NA	1	1	NA	NA	NA	NA	NA	NA	NA	NA	NA	NA	NA	NA	NA	NA	NA	NA	NA
Solyc02g088950.3.1	D mismatch repair protein MLH3 (AHRD V3.3 *-* AA2G2XFY3_CAPBA)	219	35.2	not assigned.unknown	NA	NA	NA	NA	NA	1	1	0	0	1	ME0	NA	NA	NA	NA	NA	NA	NA	NA	NA	NA	NA	1	NA	NA	NA	1	1	NA	NA	NA	NA	NA	NA	NA	NA	NA	NA	NA	NA	NA	NA	NA	NA	NA
Solyc02g088953.1.1	MUTL protein homolog 3 (AHRD V3.3 --* AT4G3552.3)	393	35.2	not assigned.unknown	NA	NA	NA	NA	NA	0	0	0	0	1	ME0	0.87	0.807	NA	0.803	NA	NA	NA	NA	NA	NA	NA	1	NA	NA	NA	1	1	NA	NA	NA	NA	NA	NA	NA	NA	NA	NA	NA	NA	NA	NA	NA	NA	NA
Solyc02g089500.4.1	Zinc finger protein CONSTANS-LIKE 2 (AHRD V3.3 *-* AA2G3ABV8_CAPAN)	540	33.99	development.unspecified	AT5G15850.1	57.48	5e-45	CONSTANS-like 1	CONSTANS-like 1 (COL1); FUNCTIONS IN: sequence-specific DNA binding transcription factor activity, zinc ion binding; INVOLVED IN: circadian rhythm, regulation of flower development; LOCATED IN: intracellular; EXPRESSED IN: 21 plant structures; EXPRESSED DURING: 13 growth stages; CONTAINS InterPro DOMAIN/s: CCT domain (InterPro:IPR010402), Zinc finger, B-box (InterPro:IPR000315); BEST Arabidopsis …	0	0	0	0	1	ME0	NA	NA	0.824	NA	-0.944	NA	NA	NA	NA	NA	NA	1	NA	NA	NA	1	1	NA	NA	NA	NA	NA	NA	NA	NA	NA	NA	NA	NA	NA	NA	NA	NA	NA
Solyc02g089160.3.1	dwarf	1659	17.3.1.1.99	hormone metabolism.brassinosteroid.synthesis-degradation.BRs.other	AT5G38970.1	67.96	0	brassinosteroid-6-oxidase 1	brassinosteroid-6-oxidase 1 (BR6OX1); FUNCTIONS IN: monooxygenase activity, oxygen binding; INVOLVED IN: brassinosteroid homeostasis, brassinosteroid biosynthetic process; LOCATED IN: endomembrane system; EXPRESSED IN: fruit; CONTAINS InterPro DOMAIN/s: Cytochrome P450 (InterPro:IPR001128), Cytochrome P450, E-class, group IV (InterPro:IPR002403), Cytochrome P450, conserved site (InterPro:IPR01797…	0	0	0	0	1	ME4	-0.852	NA	NA	NA	-0.985	NA	NA	NA	NA	NA	NA	1	NA	NA	NA	1	1	NA	NA	NA	NA	NA	NA	NA	NA	NA	NA	NA	NA	NA	NA	NA	NA	NA
Solyc01g095450.4.1	GDSL esterase/lipase (AHRD V3.3 *** AA2G2W6L9_CAPBA)	1342	26.5	misc.acyl transferases	AT4G01130.1	63.41	9e-176	GDSL-like Lipase/Acylhydrolase superfamily protein	GDSL-like Lipase/Acylhydrolase superfamily protein; FUNCTIONS IN: hydrolase activity, acting on ester bonds, carboxylesterase activity; INVOLVED IN: lipid metabolic process; LOCATED IN: endomembrane system; EXPRESSED IN: 18 plant structures; EXPRESSED DURING: 13 growth stages; CONTAINS InterPro DOMAIN/s: Lipase, GDSL (InterPro:IPR001087); BEST Arabidopsis thaliana protein match is: GDSL-like Lipa…	0	0	0	Eo	1	ME6	-0.878	NA	NA	NA	NA	NA	NA	NA	NA	NA	NA	1	1	1	NA	NA	NA	NA	NA	NA	NA	NA	NA	NA	NA	NA	NA	NA	NA	NA	NA	NA	NA	NA
Solyc01g097100.1.1	Unknown protein	1293	35.2	not assigned.unknown	NA	NA	NA	NA	NA	0	0	Eo	Eo	1	ME6	NA	NA	NA	NA	-0.942	NA	NA	NA	NA	NA	NA	1	1	NA	NA	NA	NA	NA	NA	NA	NA	NA	NA	NA	NA	NA	NA	NA	NA	NA	NA	NA	NA	NA
Solyc01g097290.4.1	auxin-regulated IAA16	1100	27.3.4	R.regulation of transcription.Aux/IAA family	AT3G04730.1	69.57	3e-110	indoleacetic acid-induced protein 16	indoleacetic acid-induced protein 16 (IAA16); FUNCTIONS IN: sequence-specific DNA binding transcription factor activity; INVOLVED IN: response to auxin stimulus; LOCATED IN: nucleus; EXPRESSED IN: 22 plant structures; EXPRESSED DURING: 13 growth stages; CONTAINS InterPro DOMAIN/s: Aux/IAA-ARF-dimerisation (InterPro:IPR011525), AUX/IAA protein (InterPro:IPR003311); BEST Arabidopsis thaliana protei…	0	0	0	0	1	ME3	NA	NA	0.86	NA	NA	NA	NA	NA	NA	NA	NA	1	1	NA	NA	NA	NA	NA	NA	NA	NA	NA	NA	NA	NA	NA	NA	NA	NA	NA	NA	NA	NA	NA
Solyc02g069630.3.1	Subtilisin-like protease (AHRD V3.3 *** AA1J3H877_NOCCA)	3139	29.5.1	protein.degradation.subtilases	AT4G20430.3	68.96	0	NA	NA	0	0	0	0	1	ME3	NA	NA	0.909	NA	NA	NA	NA	NA	NA	NA	NA	1	NA	NA	1	NA	NA	1	NA	NA	NA	NA	NA	NA	NA	NA	NA	NA	NA	NA	NA	NA	NA	NA
Solyc02g070210.3.1	Patellin-4 (AHRD V3.3 *** AA2G2XDH3_CAPBA)	1758	29.3.4.99	protein.targeting.secretory pathway.unspecified	AT1G30690.2	62.28	4e-156	Sec14p-like phosphatidylinositol transfer family protein	Sec14p-like phosphatidylinositol transfer family protein; FUNCTIONS IN: transporter activity; INVOLVED IN: transport; LOCATED IN: cytosol, nucleus, plasma membrane; EXPRESSED IN: 23 plant structures; EXPRESSED DURING: 14 growth stages; CONTAINS InterPro DOMAIN/s: Cellular retinaldehyde-binding/triple function, C-terminal (InterPro:IPR001251), Cellular retinaldehyde-binding/triple function, N-term…	0	0	0	0	1	ME3	-0.891	-0.814	NA	-0.81	-0.935	-0.83	NA	-0.822	NA	NA	NA	1	NA	NA	1	NA	NA	1	NA	NA	NA	NA	NA	NA	NA	NA	NA	NA	NA	NA	NA	NA	NA	NA
Solyc02g072140.1.1	DUF641 domain-containing protein (AHRD V3.3 *** AA1Q3APE9_CEPFO)	1371	33.99	development.unspecified	AT1G29300.1	48.52	1e-145	Plant protein of unknown function (DUF641)	unfertilized embryo sac 1 (UNE1); CONTAINS InterPro DOMAIN/s: Protein of unknown function DUF641, plant (InterPro:IPR006943); BEST Arabidopsis thaliana protein match is: Plant protein of unknown function (DUF641) (TAIR:AT3G14870.3); Has 320 Blast hits to 319 proteins in 42 species: Archae - 0; Bacteria - 33; Metazoa - 5; Fungi - 2; Plants - 274; Viruses - 0; Other Eukaryotes - 6 (source: NCBI BLi…	0	0	0	0	1	ME8	NA	0.97	NA	0.94	NA	0.809	NA	0.849	NA	NA	NA	1	NA	NA	1	NA	NA	1	NA	NA	NA	NA	NA	NA	NA	NA	NA	NA	NA	NA	NA	NA	NA	NA
Solyc02g069880.4.1	E3 ubiquitin-protein ligase (AHRD V3.3 *** AA1U8FSK4_CAPAN)	747	33.99	development.unspecified	AT4G27880.1	76.88	5e-88	Protein with RING/U-box and TRAF-like domains	Protein with RING/U-box and TRAF-like domains; FUNCTIONS IN: ubiquitin-protein ligase activity, zinc ion binding; INVOLVED IN: multicellular organismal development, protein ubiquitination, ubiquitin-dependent protein catabolic process; LOCATED IN: mitochondrion, nucleus; EXPRESSED IN: 24 plant structures; EXPRESSED DURING: 15 growth stages; CONTAINS InterPro DOMAIN/s: TRAF-like (InterPro:IPR00897…	0	0	0	0	1	NA	NA	NA	NA	NA	NA	NA	NA	NA	NA	NA	NA	1	NA	NA	1	NA	NA	1	NA	NA	NA	NA	NA	NA	NA	NA	NA	NA	NA	NA	NA	NA	NA	NA
Solyc02g086454.1.1	titin isoform X6 (AHRD V3.3 *-* XP_131634.1)	2264	35.2	not assigned.unknown	NA	NA	NA	NA	NA	0	0	0	0	1	ME1	NA	NA	NA	NA	NA	0.884	0.858	0.907	NA	NA	NA	1	NA	NA	NA	1	NA	NA	1	NA	NA	NA	NA	NA	NA	NA	NA	NA	NA	NA	NA	NA	NA	NA
Solyc02g086530.4.1	Raffinose synthase (AHRD V3.3 *** G5DF9_9LAMI)	2621	3.1.2.1	minor CHO metabolism.raffinose family.raffinose synthases.known	AT5G40390.1	66.88	0	Raffinose synthase family protein	seed imbibition 1-like (SIP1); FUNCTIONS IN: hydrolase activity, hydrolyzing O-glycosyl compounds, galactinol-sucrose galactosyltransferase activity; INVOLVED IN: mannitol biosynthetic process, raffinose family oligosaccharide biosynthetic process, response to water deprivation, sucrose biosynthetic process; LOCATED IN: chloroplast; EXPRESSED IN: 22 plant structures; EXPRESSED DURING: 13 growth s…	0	0	0	0	1	ME0	-0.942	NA	NA	NA	-0.941	NA	NA	NA	NA	NA	NA	1	NA	NA	NA	1	NA	NA	1	NA	NA	NA	NA	NA	NA	NA	NA	NA	NA	NA	NA	NA	NA	NA
Solyc02g086670.4.1	Shaggy-related protein kinase gamma (AHRD V3.3 *** AA2G3D9D8_CAPCH)	1805	29.4	protein.postranslational modification	AT5G14640.2	84.95	1e-120	NA	NA	0	0	0	0	1	ME1	-0.819	NA	0.964	NA	-0.947	NA	NA	NA	NA	NA	NA	1	NA	NA	NA	1	NA	NA	1	NA	NA	NA	NA	NA	NA	NA	NA	NA	NA	NA	NA	NA	NA	NA
Solyc02g091080.2.1	Protein DETOXIFICATION (AHRD V3.3 *** AA2I4FHE6_9ROSI)	1602	34.99	transport.misc	AT2G04040.1	51.79	2e-161	MATE efflux family protein	TX1; CONTAINS InterPro DOMAIN/s: MATE family transporter related protein (InterPro:IPR015521), Multi antimicrobial extrusion protein MatE (InterPro:IPR002528); BEST Arabidopsis thaliana protein match is: MATE efflux family protein (TAIR:AT2G04080.1); Has 9657 Blast hits to 9581 proteins in 1940 species: Archae - 182; Bacteria - 6693; Metazoa - 146; Fungi - 326; Plants - 1322; Viruses - 0; Other E…	0	0	Eo	Eo	1	ME5	NA	NA	NA	NA	-0.942	NA	NA	NA	NA	NA	NA	1	NA	NA	NA	1	NA	NA	NA	NA	NA	NA	NA	NA	NA	NA	NA	NA	NA	NA	NA	NA	NA	NA
Solyc02g091620.3.1	MUTL protein homolog 3 (AHRD V3.3 *-* AT4G3552.6)	417	35.2	not assigned.unknown	NA	NA	NA	NA	NA	0	0	0	0	1	ME0	NA	NA	NA	NA	NA	NA	NA	NA	NA	NA	NA	1	NA	NA	NA	1	NA	NA	NA	NA	NA	NA	NA	NA	NA	NA	NA	NA	NA	NA	NA	NA	NA	NA
Solyc02g091120.4.1	D ligase (AHRD V3.3 *** AA2G3D842_CAPCH)	5118	28.1	D.synthesis/chromatin structure	AT1G66730.1	50.28	0	DNA LIGASE 6	DNA LIGASE 6 (LIG6); FUNCTIONS IN: DNA binding, DNA ligase (ATP) activity, ATP binding; INVOLVED IN: DNA repair, seed germination, DNA recombination, DNA replication; LOCATED IN: chloroplast; EXPRESSED IN: 16 plant structures; EXPRESSED DURING: 9 growth stages; CONTAINS InterPro DOMAIN/s: Nucleic acid-binding, OB-fold (InterPro:IPR012340), DNA ligase, N-terminal (InterPro:IPR012308), DNA repair m…	0	0	0	0	1	NA	NA	NA	NA	NA	NA	NA	NA	NA	NA	NA	NA	1	NA	NA	NA	1	NA	NA	NA	NA	NA	NA	NA	NA	NA	NA	NA	NA	NA	NA	NA	NA	NA	NA
Solyc02g085350.4.1	Succinate dehydrogenase [ubiquinone] flavoprotein subunit, mitochondrial (AHRD V3.3 *** AA2G3D7Q7_CAPCH)	2368	8.1.7	TCA / org transformation.TCA.succinate dehydrogenase	AT5G66760.1	90.38	0	succinate dehydrogenase 1-1	succinate dehydrogenase 1-1 (SDH1-1); FUNCTIONS IN: cobalt ion binding, succinate dehydrogenase activity, ATP binding; INVOLVED IN: mitochondrial electron transport, succinate to ubiquinone; LOCATED IN: mitochondrial respiratory chain complex II, mitochondrion, cell wall; EXPRESSED IN: 26 plant structures; EXPRESSED DURING: 16 growth stages; CONTAINS InterPro DOMAIN/s: Succinate dehydrogenase, fl…	0	0	0	0	1	NA	NA	NA	NA	NA	NA	NA	NA	NA	NA	NA	NA	1	NA	NA	NA	NA	NA	NA	1	NA	NA	NA	NA	NA	NA	NA	NA	NA	NA	NA	NA	NA	NA	NA
Solyc03g114760.3.1	Protein MICROTUBULE BINDING PROTEIN 2C (AHRD V3.3 *** MBP2C_TOBAC)	1324	31.1	cell.organisation	AT5G08120.1	43.92	1e-76	movement protein binding protein 2C	movement protein binding protein 2C (MPB2C); Has 5726 Blast hits to 4344 proteins in 670 species: Archae - 77; Bacteria - 646; Metazoa - 3260; Fungi - 443; Plants - 256; Viruses - 12; Other Eukaryotes - 1032 (source: NCBI BLink).	0	0	0	0	1	ME0	-0.825	-0.875	NA	-0.869	NA	NA	NA	NA	NA	NA	NA	1	NA	NA	NA	NA	NA	NA	NA	NA	1	NA	NA	NA	NA	NA	NA	NA	NA	NA	NA	NA	NA	NA
Solyc03g114790.3.1	Isoaspartyl peptidase/L-asparaginase (AHRD V3.3 *** AA2G2WQU4_CAPBA)	1203	13.2.3.1.1	amino acid metabolism.degradation.aspartate family.asparagine.L-asparaginase	AT5G08100.1	76.83	4e-174	N-terminal nucleophile aminohydrolases (Ntn hydrolases) superfamily protein	N-terminal nucleophile aminohydrolases (Ntn hydrolases) superfamily protein; CONTAINS InterPro DOMAIN/s: Peptidase T2, asparaginase 2 (InterPro:IPR000246); BEST Arabidopsis thaliana protein match is: N-terminal nucleophile aminohydrolases (Ntn hydrolases) superfamily protein (TAIR:AT3G16150.1); Has 3243 Blast hits to 3196 proteins in 873 species: Archae - 113; Bacteria - 1502; Metazoa - 516; Fung…	0	0	0	0	1	ME8	NA	0.97	0.864	0.956	NA	NA	NA	NA	NA	NA	NA	1	NA	NA	NA	NA	NA	NA	NA	NA	1	NA	NA	NA	NA	NA	NA	NA	NA	NA	NA	NA	NA	NA
Solyc03g114940.3.1	Cytochrome P45 (AHRD V3.3 *** AA2PRH8_9MAGN)	1949	26.1	misc.cytochrome P45	AT1G74110.1	66.67	0	cytochrome P450, family 78, subfamily A, polypeptide 10	cytochrome P450, family 78, subfamily A, polypeptide 10 (CYP78A10); FUNCTIONS IN: electron carrier activity, monooxygenase activity, iron ion binding, oxygen binding, heme binding; INVOLVED IN: oxidation reduction; LOCATED IN: cellular_component unknown; CONTAINS InterPro DOMAIN/s: Cytochrome P450 (InterPro:IPR001128), Cytochrome P450, E-class, group I (InterPro:IPR002401), Cytochrome P450, conse…	0	0	0	E	1	ME3	NA	NA	0.908	NA	-0.942	NA	NA	NA	NA	NA	NA	1	NA	NA	NA	NA	NA	NA	NA	NA	1	NA	NA	NA	NA	NA	NA	NA	NA	NA	NA	NA	NA	NA
Solyc03g116930.3.1	Phospholipase-like protein (AHRD V3.3 *** AA2U1PUP4_ARTAN)	1678	35.1	not assigned.no ontology	AT4G31880.1	46.39	3e-46	0	LOCATED IN: cytosol, chloroplast; EXPRESSED IN: 24 plant structures; EXPRESSED DURING: 14 growth stages; BEST Arabidopsis thaliana protein match is: Tudor/PWWP/MBT superfamily protein (TAIR:AT1G15940.1); Has 137162 Blast hits to 70781 proteins in 2973 species: Archae - 289; Bacteria - 24182; Metazoa - 56725; Fungi - 20130; Plants - 6559; Viruses - 758; Other Eukaryotes - 28519 (source: NCBI BLink…	0	0	0	0	1	ME0	NA	0.96	0.845	0.963	-0.971	NA	NA	NA	NA	NA	NA	1	NA	NA	NA	NA	NA	NA	NA	NA	1	NA	NA	NA	NA	NA	NA	NA	NA	NA	NA	NA	NA	NA
Solyc03g115300.2.1	Expansin (AHRD V3.3 *** K4BL32_SOLLC)	780	1.7	cell wall.modification	AT5G39280.1	61.21	1e-101	expansin A23	expansin A23 (EXPA23); INVOLVED IN: plant-type cell wall modification involved in multidimensional cell growth, unidimensional cell growth, plant-type cell wall loosening; LOCATED IN: extracellular region; CONTAINS InterPro DOMAIN/s: Pollen allergen, N-terminal (InterPro:IPR014734), Rare lipoprotein A (InterPro:IPR005132), Pollen allergen/expansin, C-terminal (InterPro:IPR007117), Barwin-related …	0	0	Eo	Eo	1	ME6	NA	NA	NA	NA	NA	NA	NA	NA	NA	NA	NA	1	NA	NA	NA	NA	NA	NA	NA	NA	1	NA	NA	NA	NA	NA	NA	NA	NA	NA	NA	NA	NA	NA
Solyc04g080640.1.1	tR-methyltransferase non-catalytic subunit trm6MTase subunit (AHRD V3.3 *** AT5G6644.1)	804	35.2	not assigned.unknown	AT5G66440.1	31.68	8e-21	0	unknown protein; BEST Arabidopsis thaliana protein match is: unknown protein (TAIR:AT4G34560.1); Has 1807 Blast hits to 1807 proteins in 277 species: Archae - 0; Bacteria - 0; Metazoa - 736; Fungi - 347; Plants - 385; Viruses - 0; Other Eukaryotes - 339 (source: NCBI BLink).	0	0	0	0	1	ME0	NA	NA	NA	NA	NA	NA	NA	NA	NA	NA	NA	1	NA	NA	NA	NA	NA	NA	NA	NA	NA	NA	1	NA	NA	NA	NA	NA	NA	NA	NA	NA	NA	NA
Solyc04g077870.3.1	Calcium-transporting ATPase (AHRD V3.3 *** AA2G2XL5_CAPBA)	4148	3.3	signalling.calcium	AT1G27770.4	79.78	0	NA	NA	0	0	0	0	1	ME1	NA	NA	0.979	NA	-0.953	NA	0.978	NA	NA	NA	NA	1	NA	NA	NA	NA	NA	NA	NA	NA	NA	NA	NA	1	NA	NA	NA	NA	NA	NA	NA	NA	NA	NA
Solyc04g076860.3.1	Zinc finger (C3HC4-type RING finger) family protein (AHRD V3.3 *** AA2K3NFC1_TRIPR)	2710	29.5.11.4.2	protein.degradation.ubiquitin.E3.RING	AT5G49665.1	53.89	0	Zinc finger (C3HC4-type RING finger) family protein	Zinc finger (C3HC4-type RING finger) family protein; FUNCTIONS IN: ubiquitin-protein ligase activity, zinc ion binding; LOCATED IN: plasma membrane; CONTAINS InterPro DOMAIN/s: Zinc finger, RING-type (InterPro:IPR001841), Zinc finger, C3HC4 RING-type (InterPro:IPR018957), von Willebrand factor, type A (InterPro:IPR002035); BEST Arabidopsis thaliana protein match is: Zinc finger (C3HC4-type RING f…	0	0	0	0	1	ME4	NA	NA	0.968	NA	NA	NA	NA	NA	NA	NA	NA	1	NA	NA	NA	NA	NA	NA	NA	NA	NA	NA	NA	1	NA	NA	NA	NA	NA	NA	NA	NA	NA	NA
Solyc09g008560.4.1	2-oxoglutarate (2OG) and Fe(II)-dependent oxygenase superfamily protein (AHRD V3.3 *** F4INZ9_ARATH)	1804	26.7	misc.oxidases - copper, flavone etc	AT2G36690.2	60.21	2e-159	NA	NA	0	0	0	0	1	ME0	NA	NA	NA	NA	NA	NA	NA	NA	NA	NA	NA	1	NA	NA	NA	NA	NA	NA	NA	NA	NA	NA	NA	NA	NA	NA	NA	NA	NA	NA	1	NA	NA	NA
Solyc09g009940.3.1	Signal recognition particle protein (AHRD V3.3 *** AA1U8EGH6_CAPAN)	2049	29.3.3	protein.targeting.chloroplast	AT5G03940.1	82.15	0	chloroplast signal recognition particle 54 kDa subunit	chloroplast signal recognition particle 54 kDa subunit (CPSRP54); FUNCTIONS IN: 7S RNA binding, protein binding, mRNA binding, GTP binding, signal sequence binding; INVOLVED IN: protein import into chloroplast thylakoid membrane, SRP-dependent cotranslational protein targeting to membrane, signal sequence recognition; LOCATED IN: chloroplast stroma, chloroplast, signal recognition particle, chlor…	0	0	0	0	1	ME2	NA	0.901	NA	0.86	NA	0.921	NA	0.888	NA	NA	NA	1	NA	NA	NA	NA	NA	NA	NA	NA	NA	NA	NA	NA	NA	NA	NA	NA	NA	NA	1	NA	NA	NA
Solyc10g008640.3.1	Diacylglycerol kinase (AHRD V3.3 *** AA2G2YJ92_CAPAN)	1988	11.3.5	lipid metabolism.Phospholipid synthesis.diacylglycerol kinase	AT2G20900.3	76.75	0	diacylglycerol kinase 5	diacylglycerol kinase 5 (DGK5); FUNCTIONS IN: diacylglycerol kinase activity; INVOLVED IN: activation of protein kinase C activity by G-protein coupled receptor protein signaling pathway; LOCATED IN: cellular_component unknown; EXPRESSED IN: 25 plant structures; EXPRESSED DURING: 15 growth stages; CONTAINS InterPro DOMAIN/s: Diacylglycerol kinase, catalytic domain (InterPro:IPR001206), Diacylglyc…	0	0	0	0	1	ME1	-0.905	NA	NA	NA	-0.874	NA	0.959	NA	NA	NA	NA	1	NA	NA	NA	NA	NA	NA	NA	NA	NA	NA	NA	NA	NA	NA	NA	NA	NA	NA	NA	1	NA	NA
Solyc11g005190.3.1	WD4 repeat (AHRD V3.3 *** AA2QUE5_9MAGN)	1083	33.99	development.unspecified	AT5G23730.1	57.32	2e-135	Transducin/WD40 repeat-like superfamily protein	Transducin/WD40 repeat-like superfamily protein; CONTAINS InterPro DOMAIN/s: WD40 repeat 2 (InterPro:IPR019782), WD40 repeat-like-containing domain (InterPro:IPR011046), WD40-repeat-containing domain (InterPro:IPR017986), WD40/YVTN repeat-like-containing domain (InterPro:IPR015943), WD40 repeat (InterPro:IPR001680), WD40 repeat, subgroup (InterPro:IPR019781); BEST Arabidopsis thaliana protein mat…	0	0	0	0	1	ME0	NA	NA	0.833	NA	NA	NA	NA	NA	NA	NA	NA	1	NA	NA	NA	NA	NA	NA	NA	NA	NA	NA	NA	NA	NA	NA	NA	NA	NA	NA	NA	NA	NA	1
Solyc11g006990.2.1	Protein trichome birefringence-like 36 (AHRD V3.3 *** AA2G2Y6D1_CAPAN)	1482	35.2	not assigned.unknown	AT3G54260.1	60.05	2e-165	TRICHOME BIREFRINGENCE-LIKE 36	TRICHOME BIREFRINGENCE-LIKE 36 (TBL36); INVOLVED IN: biological_process unknown; LOCATED IN: endomembrane system; EXPRESSED IN: 19 plant structures; EXPRESSED DURING: 13 growth stages; CONTAINS InterPro DOMAIN/s: Protein of unknown function DUF231, plant (InterPro:IPR004253); BEST Arabidopsis thaliana protein match is: TRICHOME BIREFRINGENCE-LIKE 43 (TAIR:AT2G30900.1); Has 1361 Blast hits to 1313…	0	0	0	0	1	ME3	-0.993	NA	NA	NA	NA	NA	NA	NA	NA	NA	NA	1	NA	NA	NA	NA	NA	NA	NA	NA	NA	NA	NA	NA	NA	NA	NA	NA	NA	NA	NA	NA	NA	1
Solyc11g007470.1.1	Glycosyltransferase (AHRD V3.3 *** AA2I4G8J4_9ROSI)	1329	16.8.1	secondary metabolism.flavonoids.anthocyanins	AT5G49690.1	30.5	1e-55	UDP-Glycosyltransferase superfamily protein	UDP-Glycosyltransferase superfamily protein; FUNCTIONS IN: transferase activity, transferring glycosyl groups; INVOLVED IN: metabolic process; CONTAINS InterPro DOMAIN/s: UDP-glucuronosyl/UDP-glucosyltransferase (InterPro:IPR002213); BEST Arabidopsis thaliana protein match is: UDP-Glycosyltransferase superfamily protein (TAIR:AT5G65550.1); Has 1807 Blast hits to 1807 proteins in 277 species: Arch…	0	0	Eo	Eo	1	ME5	NA	NA	NA	NA	NA	NA	0.912	NA	NA	NA	NA	1	NA	NA	NA	NA	NA	NA	NA	NA	NA	NA	NA	NA	NA	NA	NA	NA	NA	NA	NA	NA	NA	1
Solyc11g007390.1.1	Glycosyltransferase (AHRD V3.3 *-* AA2I4G8J4_9ROSI)	660	35.2	not assigned.unknown	NA	NA	NA	NA	NA	0	0	Eo	Eo	1	ME4	NA	NA	NA	NA	NA	NA	0.949	0.82	NA	NA	NA	1	NA	NA	NA	NA	NA	NA	NA	NA	NA	NA	NA	NA	NA	NA	NA	NA	NA	NA	NA	NA	NA	1
Solyc12g100010.1.1	receptor-like protein 12 (AHRD V3.3 *** AA1U8ETX1_CAPAN)	3180	2.1	stress.biotic	AT1G45616.1	36.89	5e-170	receptor like protein 6	receptor like protein 6 (RLP6); INVOLVED IN: signal transduction, defense response; LOCATED IN: membrane; EXPRESSED IN: leaf; CONTAINS InterPro DOMAIN/s: Leucine-rich repeat-containing N-terminal domain, type 2 (InterPro:IPR013210), Leucine-rich repeat (InterPro:IPR001611); BEST Arabidopsis thaliana protein match is: receptor like protein 7 (TAIR:AT1G47890.1); Has 122755 Blast hits to 32280 prote…	0	0	0	0	1	ME0	NA	NA	NA	NA	-0.814	NA	NA	NA	NA	1	1	NA	NA	NA	NA	NA	NA	NA	NA	NA	NA	NA	NA	NA	NA	NA	NA	NA	NA	NA	NA	NA	NA	NA
Solyc02g072150.3.1	Trehalose-6-phosphate synthase (AHRD V3.3 *** E5GC29_CUCME)	3307	3.2.3	minor CHO metabolism.trehalose.potential TPS/TPP	AT1G06410.3	75.03	0	NA	NA	0	0	0	0	1	ME2	NA	NA	-0.841	NA	-0.907	-0.816	NA	NA	1	NA	1	NA	NA	NA	1	NA	NA	1	NA	NA	NA	NA	NA	NA	NA	NA	NA	NA	NA	NA	NA	NA	NA	NA
Solyc06g053150.1.1	P-loop containing nucleoside triphosphate hydrolases superfamily protein (AHRD V3.3 *** AA2U1NSJ9_ARTAN)	1539	29.5.9	protein.degradation.AAA type	AT2G46620.1	54.09	0	P-loop containing nucleoside triphosphate hydrolases superfamily protein	P-loop containing nucleoside triphosphate hydrolases superfamily protein; FUNCTIONS IN: nucleoside-triphosphatase activity, ATPase activity, nucleotide binding, ATP binding; LOCATED IN: endomembrane system; EXPRESSED IN: 22 plant structures; EXPRESSED DURING: 13 growth stages; CONTAINS InterPro DOMAIN/s: ATPase, AAA+ type, core (InterPro:IPR003593), ATPase, AAA-type, core (InterPro:IPR003959); BE…	0	0	0	0	1	ME1	-0.942	NA	NA	NA	-0.995	NA	NA	NA	1	NA	1	NA	NA	NA	NA	NA	NA	NA	NA	NA	NA	NA	NA	NA	NA	NA	1	NA	NA	NA	NA	NA	NA	NA
Solyc12g100270.2.1	Fatty acid hydroxylase superfamily (AHRD V3.3 *** AA2U1L8N4_ARTAN)	2055	16.7	secondary metabolism.wax	AT1G02205.2	58.91	0	Fatty acid hydroxylase superfamily	ECERIFERUM 1 (CER1); FUNCTIONS IN: aldehyde decarbonylase activity; INVOLVED IN: aldehyde catabolic process, wax biosynthetic process, cuticle development; LOCATED IN: endoplasmic reticulum; EXPRESSED IN: 18 plant structures; EXPRESSED DURING: 13 growth stages; CONTAINS InterPro DOMAIN/s: Fatty acid hydroxylase (InterPro:IPR006694), Uncharacterised protein, Wax2 C-terminal (InterPro:IPR021940); B…	0	0	Eo	Eo	1	ME0	NA	NA	NA	NA	NA	NA	NA	NA	NA	NA	1	NA	NA	NA	NA	NA	NA	NA	NA	NA	NA	NA	NA	NA	NA	NA	NA	NA	NA	NA	NA	NA	NA	NA
Solyc12g098910.2.1	Non-specific serine/threonine protein kinase (AHRD V3.3 *** AA2G2VIL4_CAPBA)	1850	29.4	protein.postranslational modification	AT3G17510.1	67.19	0	CBL-interacting protein kinase 1	CBL-interacting protein kinase 1 (CIPK1); CONTAINS InterPro DOMAIN/s: Protein kinase, ATP binding site (InterPro:IPR017441), Serine/threonine-protein kinase domain (InterPro:IPR002290), NAF/FISL domain (InterPro:IPR018451), Serine/threonine-protein kinase-like domain (InterPro:IPR017442), Serine/threonine-protein kinase, active site (InterPro:IPR008271), Protein kinase-like domain (InterPro:IPR01…	0	0	0	0	1	ME1	NA	NA	NA	NA	NA	-0.887	NA	-0.879	NA	NA	1	NA	NA	NA	NA	NA	NA	NA	NA	NA	NA	NA	NA	NA	NA	NA	NA	NA	NA	NA	NA	NA	NA	NA
Solyc12g096350.2.1	WRKY transcription factor 1	1347	27.3.32	R.regulation of transcription.WRKY domain transcription factor family	AT4G31550.2	48.37	2e-90	WRKY DNA-binding protein 11	WRKY DNA-binding protein 11 (WRKY11); CONTAINS InterPro DOMAIN/s: DNA-binding WRKY (InterPro:IPR003657), Transcription factor, WRKY, Zn-cluster (InterPro:IPR018872); BEST Arabidopsis thaliana protein match is: WRKY DNA-binding protein 17 (TAIR:AT2G24570.1); Has 3338 Blast hits to 2891 proteins in 186 species: Archae - 0; Bacteria - 0; Metazoa - 0; Fungi - 0; Plants - 3320; Viruses - 0; Other Euka…	0	0	0	0	1	ME11	-0.882	NA	0.95	NA	NA	NA	NA	NA	NA	NA	1	NA	NA	NA	NA	NA	NA	NA	NA	NA	NA	NA	NA	NA	NA	NA	NA	NA	NA	NA	NA	NA	NA	NA
Solyc05g010720.4.1	Enoyl-CoA delta isomerase 1, peroxisomal (AHRD V3.3 *** AA2G3B729_CAPCH)	1652	11.9.4.3	lipid metabolism.lipid degradation.beta-oxidation.enoyl CoA hydratase	AT1G65520.1	58.14	4e-81	delta(3), delta(2)-enoyl CoA isomerase 1	delta(3), delta(2)-enoyl CoA isomerase 1 (ECI1); FUNCTIONS IN: carnitine racemase activity, catalytic activity, dodecenoyl-CoA delta-isomerase activity; INVOLVED IN: fatty acid catabolic process, metabolic process; LOCATED IN: peroxisome; EXPRESSED IN: 21 plant structures; EXPRESSED DURING: 10 growth stages; CONTAINS InterPro DOMAIN/s: Crotonase, core (InterPro:IPR001753); BEST Arabidopsis thalia…	0	0	0	0	1	ME1	NA	NA	NA	NA	-0.897	-0.872	NA	-0.835	NA	NA	1	NA	NA	NA	NA	NA	NA	NA	NA	NA	NA	NA	NA	NA	NA	1	NA	NA	NA	NA	NA	NA	NA	NA
Solyc02g088240.4.1	Phosphate transporter PHO1-like protein 5 (AHRD V3.3 *** AA2G3D9P2_CAPCH)	2754	34.7	transport.phosphate	AT3G29060.1	59.48	0	EXS (ERD1/XPR1/SYG1) family protein	EXS (ERD1/XPR1/SYG1) family protein; LOCATED IN: integral to membrane; EXPRESSED IN: 6 plant structures; EXPRESSED DURING: L mature pollen stage, M germinated pollen stage, 4 anthesis, petal differentiation and expansion stage; CONTAINS InterPro DOMAIN/s: EXS, C-terminal (InterPro:IPR004342), SPX, N-terminal (InterPro:IPR004331); BEST Arabidopsis thaliana protein match is: EXS (ERD1/XPR1/SYG1) fa…	0	0	0	0	1	ME0	-0.914	NA	NA	NA	NA	0.841	NA	0.838	NA	NA	1	NA	NA	NA	NA	1	1	NA	NA	NA	NA	NA	NA	NA	NA	NA	NA	NA	NA	NA	NA	NA	NA	NA
Solyc02g091180.1.1	DUF4228 domain-containing protein (AHRD V3.3 *** AA1Q3D1C5_CEPFO)	501	35.2	not assigned.unknown	AT3G03280.1	48.84	1e-44	0	unknown protein; FUNCTIONS IN: molecular_function unknown; INVOLVED IN: N-terminal protein myristoylation; LOCATED IN: cellular_component unknown; BEST Arabidopsis thaliana protein match is: unknown protein (TAIR:AT5G17350.1); Has 137 Blast hits to 137 proteins in 11 species: Archae - 0; Bacteria - 0; Metazoa - 0; Fungi - 0; Plants - 137; Viruses - 0; Other Eukaryotes - 0 (source: NCBI BLink).	0	0	0	0	1	ME1	NA	NA	NA	NA	NA	NA	NA	NA	NA	NA	1	NA	NA	NA	NA	1	NA	NA	NA	NA	NA	NA	NA	NA	NA	NA	NA	NA	NA	NA	NA	NA	NA	NA
Solyc02g087210.3.1	Zinc finger AN1 domain-containing stress-associated protein 12 (AHRD V3.3 *** AA2G2XID2_CAPBA)	1137	27.3.11	R.regulation of transcription.C2H2 zinc finger family	AT3G28210.2	59.88	2e-64	NA	NA	0	0	0	0	1	ME1	NA	NA	NA	NA	-0.952	NA	NA	NA	NA	NA	1	NA	NA	NA	NA	1	1	NA	1	1	NA	NA	NA	NA	NA	NA	NA	NA	NA	NA	NA	NA	NA	NA
Solyc02g087070.4.1	alpha-DOX1	2186	26.14	misc.oxygenases	AT3G01420.1	73.88	0	Peroxidase superfamily protein	DOX1; FUNCTIONS IN: lipoxygenase activity; INVOLVED IN: in 6 processes; LOCATED IN: endomembrane system; EXPRESSED IN: 9 plant structures; EXPRESSED DURING: 4 anthesis; CONTAINS InterPro DOMAIN/s: Haem peroxidase (InterPro:IPR010255), Haem peroxidase, animal (InterPro:IPR002007); BEST Arabidopsis thaliana protein match is: alpha dioxygenase (TAIR:AT1G73680.1); Has 1465 Blast hits to 1381 proteins…	0	0	0	0	NA	NA	NA	NA	NA	NA	NA	NA	NA	NA	NA	NA	1	NA	NA	NA	NA	1	1	NA	1	NA	NA	NA	NA	NA	NA	NA	NA	NA	NA	NA	NA	NA	NA	NA
Solyc02g088070.3.1	Dof zinc finger protein (AHRD V3.3 *** AA2K3PAB_TRIPR)	1744	27.3.8	R.regulation of transcription.C2C2(Zn) DOF zinc finger family	AT5G39660.3	39.22	2e-85	NA	NA	0	0	0	0	1	NA	NA	NA	NA	NA	NA	NA	NA	NA	NA	NA	1	NA	NA	NA	NA	1	1	NA	NA	1	NA	NA	NA	NA	NA	NA	NA	NA	NA	NA	NA	NA	NA	NA
Solyc02g089730.1.1	Endo-1,3(4)-beta-glucanase 1 (AHRD V3.3 *** AA1J3K97_NOCCA)	2109	2.1	stress.biotic	AT5G15870.1	59.01	0	glycosyl hydrolase family 81 protein	glycosyl hydrolase family 81 protein; FUNCTIONS IN: hydrolase activity, acting on glycosyl bonds, endo-1,3(4)-beta-glucanase activity; INVOLVED IN: response to cyclopentenone; EXPRESSED IN: 23 plant structures; EXPRESSED DURING: 13 growth stages; CONTAINS InterPro DOMAIN/s: Glycoside hydrolase, family 81 (InterPro:IPR005200); BEST Arabidopsis thaliana protein match is: glycosyl hydrolase family 8…	0	0	0	0	1	ME1	NA	NA	NA	NA	NA	NA	NA	NA	NA	NA	1	NA	NA	NA	NA	1	1	NA	NA	NA	NA	NA	NA	NA	NA	NA	NA	NA	NA	NA	NA	NA	NA	NA
Solyc02g087350.3.1	Hexosyltransferase (AHRD V3.3 *** AA2G2XIE5_CAPBA)	1101	3.1.1.2	minor CHO metabolism.raffinose family.galactinol synthases.putative	AT3G28340.1	70.16	5e-170	galacturonosyltransferase-like 10	galacturonosyltransferase-like 10 (GATL10); FUNCTIONS IN: transferase activity, transferring hexosyl groups, polygalacturonate 4-alpha-galacturonosyltransferase activity; INVOLVED IN: carbohydrate biosynthetic process; LOCATED IN: endomembrane system; EXPRESSED IN: 20 plant structures; EXPRESSED DURING: 11 growth stages; CONTAINS InterPro DOMAIN/s: Glycosyl transferase, family 8 (InterPro:IPR0024…	0	0	0	0	1	ME14	NA	NA	NA	NA	NA	NA	NA	NA	NA	NA	1	NA	NA	NA	NA	1	1	NA	NA	NA	NA	NA	NA	NA	NA	NA	NA	NA	NA	NA	NA	NA	NA	NA
Solyc02g088910.3.1	Ninja-family protein AFP3 (AHRD V3.3 *** AA1J3DL53_NOCCA)	1615	35.2	not assigned.unknown	AT3G29575.4	42.12	4e-52	ABI five binding protein 3	ABI five binding protein 3 (AFP3); FUNCTIONS IN: protein binding; INVOLVED IN: biological_process unknown; LOCATED IN: cellular_component unknown; EXPRESSED IN: 17 plant structures; EXPRESSED DURING: 10 growth stages; CONTAINS InterPro DOMAIN/s: Protein of unknown function DUF1675 (InterPro:IPR012463); BEST Arabidopsis thaliana protein match is: ABI five binding protein (TAIR:AT1G69260.1); Has 19…	0	0	0	0	1	NA	NA	NA	NA	NA	NA	NA	NA	NA	NA	NA	1	NA	NA	NA	NA	1	1	NA	NA	NA	NA	NA	NA	NA	NA	NA	NA	NA	NA	NA	NA	NA	NA	NA
Solyc02g086310.2.1	lipid-transfer protein 7k-LTP precursor (AHRD V3.3 --* NP_136883.1)	284	35.2	not assigned.unknown	NA	NA	NA	NA	NA	0	1	0	Eo	1	ME8	NA	NA	NA	NA	NA	-0.807	NA	NA	NA	NA	1	NA	NA	NA	NA	1	NA	NA	1	NA	NA	NA	NA	NA	NA	NA	NA	NA	NA	NA	NA	NA	NA	NA
Solyc02g086565.1.1	Unknown protein	267	35.2	not assigned.unknown	NA	NA	NA	NA	NA	0	0	0	0	1	ME2	NA	0.832	NA	NA	NA	NA	NA	NA	NA	NA	1	NA	NA	NA	NA	1	NA	NA	1	NA	NA	NA	NA	NA	NA	NA	NA	NA	NA	NA	NA	NA	NA	NA
Solyc02g086150.4.1	Peptidyl-tR hydrolase (AHRD V3.3 *** AA2U1PP71_ARTAN)	1055	29.2.2	protein.synthesis.ribosome biogenesis	AT5G16140.2	64.9	4e-113	Peptidyl-tRNA hydrolase family protein	Peptidyl-tRNA hydrolase family protein; FUNCTIONS IN: aminoacyl-tRNA hydrolase activity; INVOLVED IN: translation; EXPRESSED IN: 22 plant structures; EXPRESSED DURING: 13 growth stages; CONTAINS InterPro DOMAIN/s: Peptidyl-tRNA hydrolase, conserved site (InterPro:IPR018171), Peptidyl-tRNA hydrolase (InterPro:IPR001328); BEST Arabidopsis thaliana protein match is: Peptidyl-tRNA hydrolase family pr…	0	0	0	0	1	NA	NA	NA	NA	NA	NA	NA	NA	NA	NA	NA	1	NA	NA	NA	NA	1	NA	NA	1	NA	NA	NA	NA	NA	NA	NA	NA	NA	NA	NA	NA	NA	NA	NA
Solyc02g091600.1.1	S-adenosyl-L-methionine-dependent methyltransferases superfamily protein (AHRD V3.3 *** Q9XII4_ARATH)	693	35.2	not assigned.unknown	AT2G16030.1	46.7	5e-76	S-adenosyl-L-methionine-dependent methyltransferases superfamily protein	S-adenosyl-L-methionine-dependent methyltransferases superfamily protein; FUNCTIONS IN: methyltransferase activity; INVOLVED IN: metabolic process; LOCATED IN: endomembrane system; CONTAINS InterPro DOMAIN/s: Methyltransferase type 11 (InterPro:IPR013216); BEST Arabidopsis thaliana protein match is: S-adenosyl-L-methionine-dependent methyltransferases superfamily protein (TAIR:AT4G26730.1); Has 2…	0	0	Eo	Eo	1	ME6	NA	NA	NA	NA	NA	NA	NA	NA	NA	NA	1	NA	NA	NA	NA	1	NA	NA	NA	NA	NA	NA	NA	NA	NA	NA	NA	NA	NA	NA	NA	NA	NA	NA
Solyc02g090430.3.1	MAP kinase kinase kinase 2	2775	3.6	signalling.MAP kinases	AT5G66850.2	60.08	7e-180	NA	NA	0	0	0	Eo	1	ME4	NA	NA	NA	NA	NA	NA	NA	NA	NA	NA	1	NA	NA	NA	NA	1	NA	NA	NA	NA	NA	NA	NA	NA	NA	NA	NA	NA	NA	NA	NA	NA	NA	NA
Solyc02g091140.3.1	S-adenosyl-L-methionine-dependent methyltransferases superfamily protein (AHRD V3.3 *** AA1P8BFJ6_ARATH)	1539	26.6	misc.O-methyl transferases	AT1G15125.1	43.98	4e-93	S-adenosyl-L-methionine-dependent methyltransferases superfamily protein	S-adenosyl-L-methionine-dependent methyltransferases superfamily protein; FUNCTIONS IN: S-adenosylmethionine-dependent methyltransferase activity, methyltransferase activity; INVOLVED IN: biological_process unknown; LOCATED IN: cellular_component unknown; CONTAINS InterPro DOMAIN/s: SAM dependent carboxyl methyltransferase (InterPro:IPR005299); BEST Arabidopsis thaliana protein match is: S-adenos…	0	0	0	0	1	ME4	NA	NA	NA	NA	NA	NA	NA	NA	NA	NA	1	NA	NA	NA	NA	1	NA	NA	NA	NA	NA	NA	NA	NA	NA	NA	NA	NA	NA	NA	NA	NA	NA	NA
Solyc02g091500.1.1	Calcium-dependent protein kinase (AHRD V3.3 *-* CDPK_DAUCA)	471	3.3	signalling.calcium	AT5G37770.2	55.84	4e-52	NA	NA	0	0	0	0	1	ME14	NA	NA	NA	NA	NA	NA	NA	NA	NA	NA	1	NA	NA	NA	NA	1	NA	NA	NA	NA	NA	NA	NA	NA	NA	NA	NA	NA	NA	NA	NA	NA	NA	NA
Solyc02g087790.2.1	Aldose 1-epimerase (AHRD V3.3 *** AA2G2XHU8_CAPBA)	1173	3.5	minor CHO metabolism.others	AT3G47800.1	53.71	2e-125	Galactose mutarotase-like superfamily protein	Galactose mutarotase-like superfamily protein; FUNCTIONS IN: aldose 1-epimerase activity; INVOLVED IN: galactose metabolic process, hexose metabolic process, carbohydrate metabolic process; LOCATED IN: endomembrane system; EXPRESSED IN: 23 plant structures; EXPRESSED DURING: 14 growth stages; CONTAINS InterPro DOMAIN/s: Glycoside hydrolase-type carbohydrate-binding (InterPro:IPR011013), Aldose 1-…	1	1	0	0	1	ME5	NA	NA	NA	NA	NA	NA	NA	NA	NA	NA	1	NA	NA	NA	NA	NA	1	NA	NA	NA	NA	NA	NA	NA	NA	NA	NA	NA	NA	NA	NA	NA	NA	NA
Solyc01g095100.4.1	WRKY transcription factor 22	1331	27.3.32	R.regulation of transcription.WRKY domain transcription factor family	AT4G01250.1	46.23	1e-69	WRKY family transcription factor	WRKY22; CONTAINS InterPro DOMAIN/s: DNA-binding WRKY (InterPro:IPR003657); BEST Arabidopsis thaliana protein match is: WRKY family transcription factor (TAIR:AT4G23550.1); Has 3274 Blast hits to 2836 proteins in 187 species: Archae - 0; Bacteria - 0; Metazoa - 0; Fungi - 3; Plants - 3256; Viruses - 0; Other Eukaryotes - 15 (source: NCBI BLink).	0	0	0	0	1	ME7	NA	0.884	0.887	0.88	NA	NA	NA	NA	NA	NA	1	NA	1	1	NA	NA	NA	NA	NA	NA	NA	NA	NA	NA	NA	NA	NA	NA	NA	NA	NA	NA	NA	NA
Solyc01g095140.4.1	Desiccation protectant protein Lea14-like protein (AHRD V3.3 *** AA2G3BT76_CAPCH)	717	33.2	development.late embryogenesis abundant	AT1G01470.1	56.29	3e-56	Late embryogenesis abundant protein	LATE EMBRYOGENESIS ABUNDANT 14 (LEA14); CONTAINS InterPro DOMAIN/s: Water stress and hypersensitive response domain (InterPro:IPR013990), Late embryogenesis abundant protein, group 2 (InterPro:IPR004864); BEST Arabidopsis thaliana protein match is: Late embryogenesis abundant protein (TAIR:AT2G46140.1); Has 340 Blast hits to 340 proteins in 93 species: Archae - 0; Bacteria - 10; Metazoa - 0; Fung…	0	0	0	0	1	ME8	NA	NA	NA	NA	NA	NA	-0.889	NA	NA	NA	1	NA	1	1	NA	NA	NA	NA	NA	NA	NA	NA	NA	NA	NA	NA	NA	NA	NA	NA	NA	NA	NA	NA
Solyc01g095240.3.1	Calcium-transporting ATPase 2, endoplasmic reticulum-type (AHRD V3.3 *-* AA2G2XWG1_CAPAN)	1079	35.2	not assigned.unknown	NA	NA	NA	NA	NA	0	0	0	0	1	ME1	NA	NA	NA	NA	NA	NA	NA	NA	NA	NA	1	NA	1	1	NA	NA	NA	NA	NA	NA	NA	NA	NA	NA	NA	NA	NA	NA	NA	NA	NA	NA	NA	NA
Solyc01g095630.3.1	WRKY transcription factor 41	1511	27.3.32	R.regulation of transcription.WRKY domain transcription factor family	AT4G11070.1	34.22	2e-38	WRKY family transcription factor	WRKY41; FUNCTIONS IN: sequence-specific DNA binding transcription factor activity; INVOLVED IN: regulation of transcription, DNA-dependent, regulation of transcription; CONTAINS InterPro DOMAIN/s: DNA-binding WRKY (InterPro:IPR003657); BEST Arabidopsis thaliana protein match is: WRKY family transcription factor (TAIR:AT4G23810.1); Has 1807 Blast hits to 1807 proteins in 277 species: Archae - 0; B…	0	0	0	0	1	ME14	-0.825	NA	NA	NA	NA	NA	NA	NA	NA	NA	1	NA	1	1	NA	NA	NA	NA	NA	NA	NA	NA	NA	NA	NA	NA	NA	NA	NA	NA	NA	NA	NA	NA
Solyc01g096340.3.1	Small auxin up-regulated R2	734	17.2.3	hormone metabolism.auxin.induced-regulated-responsive-activated	AT3G61900.1	63.73	4e-36	SAUR-like auxin-responsive protein family	SAUR-like auxin-responsive protein family ; CONTAINS InterPro DOMAIN/s: Auxin responsive SAUR protein (InterPro:IPR003676); BEST Arabidopsis thaliana protein match is: SAUR-like auxin-responsive protein family (TAIR:AT2G46690.1); Has 1394 Blast hits to 1380 proteins in 28 species: Archae - 0; Bacteria - 0; Metazoa - 0; Fungi - 0; Plants - 1393; Viruses - 0; Other Eukaryotes - 1 (source: NCBI BLin…	0	0	0	0	1	ME4	NA	NA	-0.959	NA	NA	-0.952	NA	-0.925	NA	NA	1	NA	1	1	NA	NA	NA	NA	NA	NA	NA	NA	NA	NA	NA	NA	NA	NA	NA	NA	NA	NA	NA	NA
Solyc02g070020.1.1	UDP-Glycosyltransferase superfamily protein (AHRD V3.3 *** AA2U1N3R1_ARTAN)	1440	16.8.1.12	secondary metabolism.flavonoids.anthocyanins.anthocyanidin 3-O-glucosyltransferase	AT5G49690.1	54.14	0	UDP-Glycosyltransferase superfamily protein	UDP-Glycosyltransferase superfamily protein; FUNCTIONS IN: transferase activity, transferring glycosyl groups; INVOLVED IN: metabolic process; CONTAINS InterPro DOMAIN/s: UDP-glucuronosyl/UDP-glucosyltransferase (InterPro:IPR002213); BEST Arabidopsis thaliana protein match is: UDP-Glycosyltransferase superfamily protein (TAIR:AT5G65550.1); Has 1807 Blast hits to 1807 proteins in 277 species: Arch…	0	0	0	0	1	ME3	NA	NA	NA	NA	NA	NA	NA	NA	NA	NA	1	NA	NA	NA	1	NA	NA	1	NA	NA	NA	NA	NA	NA	NA	NA	NA	NA	NA	NA	NA	NA	NA	NA
Solyc02g070690.1.1	Calcium-dependent lipid-binding (CaLB domain) family protein (AHRD V3.3 *-* O22783_ARATH)	600	35.2	not assigned.unknown	NA	NA	NA	NA	NA	0	0	0	0	1	ME0	NA	NA	-0.86	NA	NA	-0.935	NA	-0.911	NA	NA	1	NA	NA	NA	1	NA	NA	1	NA	NA	NA	NA	NA	NA	NA	NA	NA	NA	NA	NA	NA	NA	NA	NA
Solyc02g071130.4.1	WRKY transcription factor 71	1167	27.3.32	R.regulation of transcription.WRKY domain transcription factor family	AT4G18170.1	40.76	2e-55	WRKY DNA-binding protein 28	WRKY DNA-binding protein 28 (WRKY28); CONTAINS InterPro DOMAIN/s: DNA-binding WRKY (InterPro:IPR003657), Transcription factor, WRKY group IIc (InterPro:IPR017396); BEST Arabidopsis thaliana protein match is: WRKY DNA-binding protein 8 (TAIR:AT5G46350.1); Has 1807 Blast hits to 1807 proteins in 277 species: Archae - 0; Bacteria - 0; Metazoa - 736; Fungi - 347; Plants - 385; Viruses - 0; Other Euka…	0	0	0	0	1	ME0	NA	NA	NA	NA	NA	NA	NA	NA	NA	NA	1	NA	NA	NA	1	NA	NA	1	NA	NA	NA	NA	NA	NA	NA	NA	NA	NA	NA	NA	NA	NA	NA	NA
Solyc02g072210.1.1	hypothetical protein (DUF1685) (AHRD V3.3 --* AT1G587.9)	678	35.2	not assigned.unknown	AT2G42760.1	44.27	2e-23	0	unknown protein; CONTAINS InterPro DOMAIN/s: Protein of unknown function DUF1685 (InterPro:IPR012881); Has 170 Blast hits to 164 proteins in 34 species: Archae - 0; Bacteria - 1; Metazoa - 26; Fungi - 10; Plants - 107; Viruses - 0; Other Eukaryotes - 26 (source: NCBI BLink).	0	0	0	0	1	ME14	NA	NA	NA	NA	NA	NA	NA	NA	NA	NA	1	NA	NA	NA	1	NA	NA	1	NA	NA	NA	NA	NA	NA	NA	NA	NA	NA	NA	NA	NA	NA	NA	NA
Solyc02g072550.1.1	Delay of germination 1 (AHRD V3.3 *-* C8CJG9_BRARP)	231	35.2	not assigned.unknown	NA	NA	NA	NA	NA	0	0	0	0	1	ME2	0.842	0.846	NA	0.806	NA	0.945	NA	0.907	NA	NA	1	NA	NA	NA	1	NA	NA	1	NA	NA	NA	NA	NA	NA	NA	NA	NA	NA	NA	NA	NA	NA	NA	NA
Solyc02g072560.1.1	Delay of germination 1 (AHRD V3.3 *-* AA2H1ZE87_ARATH)	378	35.2	not assigned.unknown	NA	NA	NA	NA	NA	0	0	0	0	1	ME1	0.948	NA	NA	NA	NA	0.861	NA	NA	NA	NA	1	NA	NA	NA	1	NA	NA	1	NA	NA	NA	NA	NA	NA	NA	NA	NA	NA	NA	NA	NA	NA	NA	NA
Solyc02g073580.1.1	transcription factor TGA6-like (AHRD V3.3 *** AA2I4DJ54_9ROSI)	660	27.3.67	R.regulation of transcription.putative transcription regulator	AT4G18650.1	51.79	5e-73	transcription factor-related	transcription factor-related; FUNCTIONS IN: molecular_function unknown; INVOLVED IN: biological_process unknown; LOCATED IN: endomembrane system; BEST Arabidopsis thaliana protein match is: unknown protein (TAIR:AT3G14880.2); Has 523 Blast hits to 523 proteins in 36 species: Archae - 0; Bacteria - 0; Metazoa - 2; Fungi - 0; Plants - 521; Viruses - 0; Other Eukaryotes - 0 (source: NCBI BLink).	0	0	0	0	1	ME1	NA	NA	-0.812	NA	NA	NA	NA	NA	NA	NA	1	NA	NA	NA	1	NA	NA	1	NA	NA	NA	NA	NA	NA	NA	NA	NA	NA	NA	NA	NA	NA	NA	NA
Solyc02g072240.3.1	Cellulose synthase (AHRD V3.3 *** K4B8J8_SOLLC)	3262	1.2.1	cell wall.cellulose synthesis.cellulose synthase	AT4G18780.1	77.45	0	cellulose synthase family protein	IRREGULAR XYLEM 1 (IRX1); FUNCTIONS IN: cellulose synthase activity, transferase activity, transferring glycosyl groups; INVOLVED IN: in 7 processes; LOCATED IN: cell wall, plasma membrane; EXPRESSED IN: 21 plant structures; EXPRESSED DURING: 9 growth stages; CONTAINS InterPro DOMAIN/s: Cellulose synthase (InterPro:IPR005150); BEST Arabidopsis thaliana protein match is: cellulose synthase A4 (TAI…	0	0	0	SC	1	ME20	NA	NA	NA	NA	-0.942	NA	NA	NA	NA	NA	1	NA	NA	NA	1	NA	NA	1	NA	NA	NA	NA	NA	NA	NA	NA	NA	NA	NA	NA	NA	NA	NA	NA
Solyc02g070580.1.1	sterol 22-desaturase	1506	26.1	misc.cytochrome P45	AT2G34500.1	60.74	0	cytochrome P450, family 710, subfamily A, polypeptide 1	cytochrome P450, family 710, subfamily A, polypeptide 1 (CYP710A1); FUNCTIONS IN: C-22 sterol desaturase activity, oxygen binding; INVOLVED IN: oxidation reduction; LOCATED IN: endomembrane system; EXPRESSED IN: 14 plant structures; EXPRESSED DURING: LP.04 four leaves visible, 4 anthesis, petal differentiation and expansion stage; CONTAINS InterPro DOMAIN/s: Cytochrome P450 (InterPro:IPR001128), …	0	0	0	0	1	NA	NA	NA	NA	NA	NA	NA	NA	NA	NA	NA	1	NA	NA	NA	1	NA	NA	1	NA	NA	NA	NA	NA	NA	NA	NA	NA	NA	NA	NA	NA	NA	NA	NA
Solyc02g076650.1.1	Transcription factor TGA like domain (AHRD V3.3 *-* AA2Q9W5_9MAGN)	171	35.2	not assigned.unknown	NA	NA	NA	NA	NA	1	1	0	0	1	ME2	NA	NA	NA	NA	NA	NA	NA	NA	NA	NA	1	NA	NA	NA	1	NA	NA	NA	NA	NA	NA	NA	NA	NA	NA	NA	NA	NA	NA	NA	NA	NA	NA	NA
Solyc02g085010.1.1	hypothetical protein (AHRD V3.3 *-* AT2G1821.1)	366	35.2	not assigned.unknown	NA	NA	NA	NA	NA	0	0	0	0	1	ME14	-0.942	NA	NA	NA	NA	NA	NA	NA	NA	NA	1	NA	NA	NA	NA	NA	NA	NA	1	NA	NA	NA	NA	NA	NA	NA	NA	NA	NA	NA	NA	NA	NA	NA
Solyc02g087810.3.1	Aldose 1-epimerase (AHRD V3.3 *** AA2G3D9T3_CAPCH)	882	3.5	minor CHO metabolism.others	AT5G15140.1	53.31	2e-89	Galactose mutarotase-like superfamily protein	Galactose mutarotase-like superfamily protein; FUNCTIONS IN: aldose 1-epimerase activity; INVOLVED IN: galactose metabolic process, hexose metabolic process, carbohydrate metabolic process; LOCATED IN: endomembrane system; EXPRESSED IN: 11 plant structures; EXPRESSED DURING: 7 growth stages; CONTAINS InterPro DOMAIN/s: Glycoside hydrolase-type carbohydrate-binding (InterPro:IPR011013), Aldose 1-e…	0	0	0	0	1	ME0	NA	NA	NA	NA	NA	0.944	NA	0.934	NA	NA	1	NA	NA	NA	NA	NA	NA	NA	NA	1	NA	NA	NA	NA	NA	NA	NA	NA	NA	NA	NA	NA	NA	NA
Solyc03g114710.4.1	Glycosyltransferase (AHRD V3.3 *** AA328DB1_9ASTE)	1643	26.2	misc.UDP glucosyl and glucoronyl transferases	AT1G73880.1	50	2e-159	UDP-glucosyl transferase 89B1	UDP-glucosyl transferase 89B1 (UGT89B1); FUNCTIONS IN: in 7 functions; INVOLVED IN: metabolic process; LOCATED IN: cellular_component unknown; CONTAINS InterPro DOMAIN/s: UDP-glucuronosyl/UDP-glucosyltransferase (InterPro:IPR002213); BEST Arabidopsis thaliana protein match is: UDP-Glycosyltransferase superfamily protein (TAIR:AT1G51210.1); Has 6052 Blast hits to 5982 proteins in 308 species: Arch…	0	0	0	0	1	ME0	-0.94	NA	NA	NA	NA	NA	NA	NA	NA	NA	1	NA	NA	NA	NA	NA	NA	NA	NA	NA	1	NA	NA	NA	NA	NA	NA	NA	NA	NA	NA	NA	NA	NA
Solyc03g116700.4.1	Umecyanin (AHRD V3.3 *** AA2G3B789_CAPCH)	791	26.19	misc.plastocyanin-like	AT5G20230.1	44.17	5e-24	blue-copper-binding protein	blue-copper-binding protein (BCB); FUNCTIONS IN: electron carrier activity, copper ion binding; INVOLVED IN: response to oxidative stress, response to salt stress, aluminum ion transport, response to wounding, response to absence of light; LOCATED IN: anchored to plasma membrane, plasma membrane, vacuole, anchored to membrane; EXPRESSED IN: 24 plant structures; EXPRESSED DURING: 12 growth stages;…	0	0	0	0	1	ME0	NA	NA	NA	NA	NA	NA	NA	NA	NA	NA	1	NA	NA	NA	NA	NA	NA	NA	NA	NA	1	NA	NA	NA	NA	NA	NA	NA	NA	NA	NA	NA	NA	NA
Solyc03g116730.4.1	Palmitoyl-monogalactosyldiacylglycerol delta-7 desaturase, chloroplastic (AHRD V3.3 *** AA2G2WQQ5_CAPBA)	1377	11.2.1	lipid metabolism.FA desaturation.desaturase	AT3G15850.1	72.76	4e-178	fatty acid desaturase 5	fatty acid desaturase 5 (FAD5); CONTAINS InterPro DOMAIN/s: Fatty acid desaturase, type 1, core (InterPro:IPR015876), Fatty acid desaturase, type 1 (InterPro:IPR005804); BEST Arabidopsis thaliana protein match is: Fatty acid desaturase family protein (TAIR:AT3G15870.1); Has 3424 Blast hits to 3424 proteins in 822 species: Archae - 0; Bacteria - 1534; Metazoa - 801; Fungi - 236; Plants - 106; Viru…	0	0	0	0	1	ME0	-0.859	NA	NA	NA	NA	NA	NA	NA	NA	NA	1	NA	NA	NA	NA	NA	NA	NA	NA	NA	1	NA	NA	NA	NA	NA	NA	NA	NA	NA	NA	NA	NA	NA
Solyc03g116890.3.1	WRKY transcription factor 39	1438	27.3.32	R.regulation of transcription.WRKY domain transcription factor family	AT1G80840.1	46.39	2e-84	WRKY DNA-binding protein 40	WRKY DNA-binding protein 40 (WRKY40); CONTAINS InterPro DOMAIN/s: DNA-binding WRKY (InterPro:IPR003657); BEST Arabidopsis thaliana protein match is: WRKY DNA-binding protein 18 (TAIR:AT4G31800.2); Has 3306 Blast hits to 2859 proteins in 187 species: Archae - 0; Bacteria - 0; Metazoa - 0; Fungi - 0; Plants - 3292; Viruses - 0; Other Eukaryotes - 14 (source: NCBI BLink).	0	0	0	0	1	ME14	NA	NA	NA	NA	NA	NA	NA	NA	NA	NA	1	NA	NA	NA	NA	NA	NA	NA	NA	NA	1	NA	NA	NA	NA	NA	NA	NA	NA	NA	NA	NA	NA	NA
Solyc03g117270.1.1	F-box family protein (AHRD V3.3 *** AA2U1L823_ARTAN)	1272	29.5.11.4.3.2	protein.degradation.ubiquitin.E3.SCF.FBOX	AT5G07610.1	30.66	2e-36	F-box family protein	F-box family protein; CONTAINS InterPro DOMAIN/s: F-box domain, cyclin-like (InterPro:IPR001810), F-box domain, Skp2-like (InterPro:IPR022364), F-box associated interaction domain (InterPro:IPR017451); BEST Arabidopsis thaliana protein match is: F-box family protein (TAIR:AT5G49610.1); Has 1807 Blast hits to 1807 proteins in 277 species: Archae - 0; Bacteria - 0; Metazoa - 736; Fungi - 347; Plant…	0	0	0	Eo	1	ME4	-0.995	NA	NA	NA	NA	NA	NA	NA	NA	NA	1	NA	NA	NA	NA	NA	NA	NA	NA	NA	1	NA	NA	NA	NA	NA	NA	NA	NA	NA	NA	NA	NA	NA
Solyc03g117500.1.1	VQ motif-containing protein (AHRD V3.3 *** AA2U1PE46_ARTAN)	507	35.2	not assigned.unknown	AT1G80450.1	48.02	4e-38	VQ motif-containing protein	VQ motif-containing protein; FUNCTIONS IN: molecular_function unknown; INVOLVED IN: biological_process unknown; LOCATED IN: chloroplast; EXPRESSED IN: 14 plant structures; EXPRESSED DURING: 7 growth stages; CONTAINS InterPro DOMAIN/s: VQ (InterPro:IPR008889); BEST Arabidopsis thaliana protein match is: VQ motif-containing protein (TAIR:AT1G28280.2); Has 128 Blast hits to 128 proteins in 13 specie…	0	0	0	0	1	ME1	-0.942	NA	NA	NA	-0.879	-0.862	NA	-0.815	NA	NA	1	NA	NA	NA	NA	NA	NA	NA	NA	NA	1	NA	NA	NA	NA	NA	NA	NA	NA	NA	NA	NA	NA	NA
Solyc03g117720.3.1	AP2-like ethylene-responsive transcription factor (AHRD V3.3 *** AA2G3A2R5_CAPAN)	1181	27.3.3	R.regulation of transcription.AP2/EREBP, APETALA2/Ethylene-responsive element binding protein family	AT1G16060.1	60.83	2e-120	ARIA-interacting double AP2 domain protein	ARIA-interacting double AP2 domain protein (ADAP); CONTAINS InterPro DOMAIN/s: DNA-binding, integrase-type (InterPro:IPR016177), Pathogenesis-related transcriptional factor/ERF, DNA-binding (InterPro:IPR001471); BEST Arabidopsis thaliana protein match is: Integrase-type DNA-binding superfamily protein (TAIR:AT1G79700.2); Has 6422 Blast hits to 4728 proteins in 256 species: Archae - 0; Bacteria - …	0	0	0	0	1	ME0	NA	0.82	0.825	0.853	NA	NA	NA	NA	NA	NA	1	NA	NA	NA	NA	NA	NA	NA	NA	NA	1	NA	NA	NA	NA	NA	NA	NA	NA	NA	NA	NA	NA	NA
Solyc03g115610.3.1	LRR receptor-like kinase family protein (AHRD V3.3 *** AA72USD7_MEDTR)	3781	17.3.2.1	hormone metabolism.brassinosteroid.signal transduction.BRI	AT1G74360.1	62.99	0	Leucine-rich repeat protein kinase family protein	Leucine-rich repeat protein kinase family protein; FUNCTIONS IN: protein serine/threonine kinase activity, protein kinase activity, ATP binding; INVOLVED IN: transmembrane receptor protein tyrosine kinase signaling pathway, protein amino acid phosphorylation; LOCATED IN: mitochondrion; EXPRESSED IN: 15 plant structures; EXPRESSED DURING: 9 growth stages; CONTAINS InterPro DOMAIN/s: Protein kinase…	0	0	0	SC	1	ME1	NA	NA	NA	NA	NA	NA	NA	NA	NA	NA	1	NA	NA	NA	NA	NA	NA	NA	NA	NA	1	NA	NA	NA	NA	NA	NA	NA	NA	NA	NA	NA	NA	NA
Solyc03g115770.3.1	Two-component response regulator-like APRR5 (AHRD V3.3 *** AA2G3CZB4_CAPCH)	2409	27.3.66	R.regulation of transcription.Psudo ARR transcription factor family	AT5G61380.1	49.21	2e-171	CCT motif -containing response regulator protein	TIMING OF CAB EXPRESSION 1 (TOC1); CONTAINS InterPro DOMAIN/s: CheY-like (InterPro:IPR011006), Signal transduction response regulator, receiver domain (InterPro:IPR001789), CCT domain (InterPro:IPR010402); BEST Arabidopsis thaliana protein match is: pseudo-response regulator 3 (TAIR:AT5G60100.3); Has 1807 Blast hits to 1807 proteins in 277 species: Archae - 0; Bacteria - 0; Metazoa - 736; Fungi -…	0	0	0	0	1	NA	NA	NA	NA	NA	NA	NA	NA	NA	NA	NA	1	NA	NA	NA	NA	NA	NA	NA	NA	NA	1	NA	NA	NA	NA	NA	NA	NA	NA	NA	NA	NA	NA	NA
Solyc04g079250.3.1	Patatin (AHRD V3.3 *** AA2G2ZRS1_CAPAN)	1392	33.1	development.storage proteins	AT2G26560.1	62.41	0	phospholipase A 2A	phospholipase A 2A (PLA2A); FUNCTIONS IN: lipase activity, nutrient reservoir activity; INVOLVED IN: in 6 processes; LOCATED IN: membrane, cytoplasm; EXPRESSED IN: 11 plant structures; EXPRESSED DURING: 8 growth stages; CONTAINS InterPro DOMAIN/s: Acyl transferase/acyl hydrolase/lysophospholipase (InterPro:IPR016035), Patatin (InterPro:IPR002641); BEST Arabidopsis thaliana protein match is: Acyl …	0	0	0	0	NA	NA	NA	NA	NA	NA	NA	NA	NA	NA	NA	NA	1	NA	NA	NA	NA	NA	NA	NA	NA	NA	NA	NA	1	NA	NA	NA	NA	NA	NA	NA	NA	NA	NA	NA
Solyc04g077220.3.1	Homeobox-leucine zipper protein HAT22 (AHRD V3.3 *** AA2G3CPE7_CAPCH)	1086	27.3.22	R.regulation of transcription.HB,Homeobox transcription factor family	AT4G37790.1	50.19	2e-64	Homeobox-leucine zipper protein family	HAT22; FUNCTIONS IN: sequence-specific DNA binding transcription factor activity; INVOLVED IN: regulation of transcription, DNA-dependent, response to cytokinin stimulus; LOCATED IN: nucleus; EXPRESSED IN: 22 plant structures; EXPRESSED DURING: 13 growth stages; CONTAINS InterPro DOMAIN/s: Homeobox, conserved site (InterPro:IPR017970), Homeobox (InterPro:IPR001356), Homeodomain-like (InterPro:IPR…	0	0	0	0	1	ME4	NA	NA	-0.907	NA	NA	NA	-0.857	NA	NA	NA	1	NA	NA	NA	NA	NA	NA	NA	NA	NA	NA	NA	NA	1	NA	NA	NA	NA	NA	NA	NA	NA	NA	NA
Solyc04g077230.1.1	Unknown protein	225	35.2	not assigned.unknown	NA	NA	NA	NA	NA	0	0	0	SC	1	ME1	NA	NA	NA	NA	-0.907	NA	NA	NA	NA	NA	1	NA	NA	NA	NA	NA	NA	NA	NA	NA	NA	NA	NA	1	NA	NA	NA	NA	NA	NA	NA	NA	NA	NA
Solyc04g077270.4.1	G-type lectin S-receptor-like serine/threonine-protein kinase (AHRD V3.3 *** AA1U8GJN2_CAPAN)	2738	3.2.24	signalling.receptor kinases.S-locus glycoprotein like	AT4G27290.2	52.22	0	NA	NA	0	0	0	0	1	ME0	NA	NA	NA	NA	NA	NA	NA	NA	NA	NA	1	NA	NA	NA	NA	NA	NA	NA	NA	NA	NA	NA	NA	1	NA	NA	NA	NA	NA	NA	NA	NA	NA	NA
Solyc04g077720.1.1	Nucleobase-ascorbate transporter 6-like protein (AHRD V3.3 *** AA2K3MYP7_TRIPR)	1050	34.99	transport.misc	AT1G65550.1	55.82	5e-134	Xanthine/uracil permease family protein	Xanthine/uracil permease family protein; FUNCTIONS IN: transmembrane transporter activity; INVOLVED IN: transport, transmembrane transport; LOCATED IN: membrane; CONTAINS InterPro DOMAIN/s: Xanthine/uracil/vitamin C permease (InterPro:IPR006043); BEST Arabidopsis thaliana protein match is: Xanthine/uracil/vitamin C permease (TAIR:AT5G25420.1); Has 8520 Blast hits to 8482 proteins in 1844 species:…	1	1	0	0	NA	NA	NA	NA	NA	NA	NA	NA	NA	NA	NA	NA	1	NA	NA	NA	NA	NA	NA	NA	NA	NA	NA	NA	NA	1	NA	NA	NA	NA	NA	NA	NA	NA	NA	NA
Solyc06g053600.4.1	Aldo/keto reductase (AHRD V3.3 *** AA2QWT_9MAGN)	1511	3.5	minor CHO metabolism.others	AT1G04420.1	76.76	0	NAD(P)-linked oxidoreductase superfamily protein	NAD(P)-linked oxidoreductase superfamily protein; FUNCTIONS IN: oxidoreductase activity, aldo-keto reductase activity; INVOLVED IN: oxidation reduction; LOCATED IN: chloroplast, chloroplast stroma, chloroplast envelope; EXPRESSED IN: 23 plant structures; EXPRESSED DURING: 13 growth stages; CONTAINS InterPro DOMAIN/s: Aldo/keto reductase (InterPro:IPR001395); BEST Arabidopsis thaliana protein matc…	0	0	0	0	1	ME1	NA	NA	NA	NA	NA	NA	NA	NA	NA	NA	1	NA	NA	NA	NA	NA	NA	NA	NA	NA	NA	NA	NA	NA	NA	NA	1	NA	NA	NA	NA	NA	NA	NA
Solyc06g051970.3.1	Calcineurin B-like protein (AHRD V3.3 *** C3TRS3_MAIZE)	1841	3.3	signalling.calcium	AT5G24270.4	69.59	9e-108	NA	NA	0	0	0	0	1	ME2	-0.838	-0.9	NA	-0.895	-0.937	-0.888	NA	-0.873	NA	NA	1	NA	NA	NA	NA	NA	NA	NA	NA	NA	NA	NA	NA	NA	NA	NA	1	NA	NA	NA	NA	NA	NA	NA
Solyc06g052140.3.1	R-binding protein 1-like (AHRD V3.3 *** AA2I4GFY9_9ROSI)	609	27.4	R.R binding	AT1G76940.1	37.8	9e-33	RNA-binding (RRM/RBD/RNP motifs) family protein	RNA-binding (RRM/RBD/RNP motifs) family protein; FUNCTIONS IN: nucleotide binding, nucleic acid binding; INVOLVED IN: biological_process unknown; EXPRESSED IN: 23 plant structures; EXPRESSED DURING: 15 growth stages; CONTAINS InterPro DOMAIN/s: RNA recognition motif, RNP-1 (InterPro:IPR000504), Nucleotide-binding, alpha-beta plait (InterPro:IPR012677); BEST Arabidopsis thaliana protein match is: …	0	1	Eo	Eo	1	ME11	NA	NA	NA	NA	-0.941	-0.846	NA	-0.821	NA	NA	1	NA	NA	NA	NA	NA	NA	NA	NA	NA	NA	NA	NA	NA	NA	NA	1	NA	NA	NA	NA	NA	NA	NA
Solyc07g007130.1.1	NHL domain protein (AHRD V3.3 *** AA1P8BDM5_ARATH)	477	35.2	not assigned.unknown	NA	NA	NA	NA	NA	0	0	0	0	1	ME14	NA	0.909	NA	0.927	NA	NA	NA	NA	NA	NA	1	NA	NA	NA	NA	NA	NA	NA	NA	NA	NA	NA	NA	NA	NA	NA	NA	1	NA	NA	NA	NA	NA	NA
Solyc07g007590.1.1	arogenate dehydrogenase 2, chloroplastic (AHRD V3.3 *** AA2G2ZJ_CAPAN)	1134	13.1.6.4.2	amino acid metabolism.synthesis.aromatic aa.tyrosine.prephenate dehydrogenase	AT1G15710.1	65.08	3e-154	prephenate dehydrogenase family protein	prephenate dehydrogenase family protein; FUNCTIONS IN: prephenate dehydrogenase (NADP+) activity; INVOLVED IN: tyrosine biosynthetic process; LOCATED IN: chloroplast; EXPRESSED IN: 24 plant structures; EXPRESSED DURING: 13 growth stages; CONTAINS InterPro DOMAIN/s: Prephenate dehydrogenase (InterPro:IPR003099), Arogenate/prephenate dehydrogenase (InterPro:IPR012070); BEST Arabidopsis thaliana pro…	0	0	0	0	1	ME1	NA	NA	0.866	NA	NA	NA	NA	NA	NA	NA	1	NA	NA	NA	NA	NA	NA	NA	NA	NA	NA	NA	NA	NA	NA	NA	NA	1	NA	NA	NA	NA	NA	NA
Solyc07g007400.3.1	Leucine-rich repeat-like protein (AHRD V3.3 *-* Q6K62_ORYSJ)	534	35.1	not assigned.no ontology	AT1G15740.1	68.7	1e-32	Leucine-rich repeat family protein	Leucine-rich repeat family protein; BEST Arabidopsis thaliana protein match is: Leucine-rich repeat (LRR) family protein (TAIR:AT4G23840.1); Has 38052 Blast hits to 19856 proteins in 856 species: Archae - 6; Bacteria - 8624; Metazoa - 11681; Fungi - 680; Plants - 12072; Viruses - 79; Other Eukaryotes - 4910 (source: NCBI BLink).	0	0	0	0	1	ME2	NA	NA	NA	NA	NA	NA	-0.839	NA	NA	NA	1	NA	NA	NA	NA	NA	NA	NA	NA	NA	NA	NA	NA	NA	NA	NA	NA	1	NA	NA	NA	NA	NA	NA
Solyc07g008140.3.1	Umecyanin (AHRD V3.3 *-* AA2G2WBI2_CAPBA)	929	26.19	misc.plastocyanin-like	AT5G20230.1	49.19	6e-33	blue-copper-binding protein	blue-copper-binding protein (BCB); FUNCTIONS IN: electron carrier activity, copper ion binding; INVOLVED IN: response to oxidative stress, response to salt stress, aluminum ion transport, response to wounding, response to absence of light; LOCATED IN: anchored to plasma membrane, plasma membrane, vacuole, anchored to membrane; EXPRESSED IN: 24 plant structures; EXPRESSED DURING: 12 growth stages;…	0	0	0	0	1	ME4	NA	NA	NA	NA	NA	NA	-0.907	NA	NA	NA	1	NA	NA	NA	NA	NA	NA	NA	NA	NA	NA	NA	NA	NA	NA	NA	NA	1	NA	NA	NA	NA	NA	NA
Solyc07g008250.3.1	F-box protein (AHRD V3.3 *** S4T6I7_CAPAN)	2948	29.5.11.4.3.2	protein.degradation.ubiquitin.E3.SCF.FBOX	AT2G25490.1	52.63	0	EIN3-binding F box protein 1	EIN3-binding F box protein 1 (EBF1); CONTAINS InterPro DOMAIN/s: F-box domain, cyclin-like (InterPro:IPR001810), F-box domain, Skp2-like (InterPro:IPR022364), Leucine-rich repeat, cysteine-containing subtype (InterPro:IPR006553); BEST Arabidopsis thaliana protein match is: EIN3-binding F box protein 2 (TAIR:AT5G25350.1); Has 13069 Blast hits to 4728 proteins in 296 species: Archae - 0; Bacteria -…	0	0	0	0	1	NA	NA	NA	NA	NA	NA	NA	NA	NA	NA	NA	1	NA	NA	NA	NA	NA	NA	NA	NA	NA	NA	NA	NA	NA	NA	NA	NA	1	NA	NA	NA	NA	NA	NA
Solyc09g008740.1.1	VQ motif-containing protein 29 (AHRD V3.3 *** AA2G2VXX9_CAPBA)	534	35.2	not assigned.unknown	NA	NA	NA	NA	NA	0	0	0	0	NA	NA	NA	NA	NA	NA	NA	NA	NA	NA	NA	NA	1	NA	NA	NA	NA	NA	NA	NA	NA	NA	NA	NA	NA	NA	NA	NA	NA	NA	NA	NA	1	NA	NA	NA
Solyc10g009110.1.1	ethylene response factor F.5	669	17.5.2	hormone metabolism.ethylene.signal transduction	AT3G15210.1	70.83	5e-40	ethylene responsive element binding factor 4	ethylene responsive element binding factor 4 (ERF4); CONTAINS InterPro DOMAIN/s: DNA-binding, integrase-type (InterPro:IPR016177), Pathogenesis-related transcriptional factor/ERF, DNA-binding (InterPro:IPR001471); BEST Arabidopsis thaliana protein match is: ethylene response factor 8 (TAIR:AT1G53170.1); Has 6170 Blast hits to 5786 proteins in 253 species: Archae - 0; Bacteria - 0; Metazoa - 0; Fu…	0	0	0	0	1	ME0	NA	NA	NA	NA	NA	NA	NA	NA	NA	NA	1	NA	NA	NA	NA	NA	NA	NA	NA	NA	NA	NA	NA	NA	NA	NA	NA	NA	NA	NA	NA	1	NA	NA
Solyc11g066890.1.1	Arogenate dehydratase (AHRD V3.3 *** AA2G3BBC7_CAPCH)	1284	13.1.6.3.1	amino acid metabolism.synthesis.aromatic aa.phenylalanine.arogenate dehydratase / prephenate dehydratase	AT1G08250.1	79.22	0	arogenate dehydratase 6	arogenate dehydratase 6 (ADT6); FUNCTIONS IN: arogenate dehydratase activity, prephenate dehydratase activity; INVOLVED IN: L-phenylalanine biosynthetic process; LOCATED IN: chloroplast; EXPRESSED IN: 21 plant structures; EXPRESSED DURING: 13 growth stages; CONTAINS InterPro DOMAIN/s: Prephenate dehydratase (InterPro:IPR001086), Prephenate dehydratase, conserved site (InterPro:IPR018528); BEST Ar…	0	0	0	0	1	ME9	NA	NA	0.893	NA	NA	NA	NA	NA	NA	NA	1	NA	NA	NA	NA	NA	NA	NA	NA	NA	NA	NA	NA	NA	NA	NA	NA	NA	NA	NA	NA	NA	1	NA
Solyc11g068700.2.1	Unknown protein	158	35.2	not assigned.unknown	NA	NA	NA	NA	NA	0	0	0	0	1	ME0	NA	NA	NA	NA	NA	NA	NA	NA	NA	NA	1	NA	NA	NA	NA	NA	NA	NA	NA	NA	NA	NA	NA	NA	NA	NA	NA	NA	NA	NA	NA	NA	1	NA
Solyc11g005720.1.1	VQ motif family protein (AHRD V3.3 *** B6SZE5_MAIZE)	696	35.2	not assigned.unknown	AT3G18690.1	39.26	1e-21	MAP kinase substrate 1	MAP kinase substrate 1 (MKS1); CONTAINS InterPro DOMAIN/s: VQ (InterPro:IPR008889); BEST Arabidopsis thaliana protein match is: VQ motif-containing protein (TAIR:AT1G21326.1); Has 153 Blast hits to 153 proteins in 16 species: Archae - 0; Bacteria - 5; Metazoa - 0; Fungi - 1; Plants - 147; Viruses - 0; Other Eukaryotes - 0 (source: NCBI BLink).	0	0	0	0	1	ME1	NA	NA	0.834	NA	NA	NA	NA	NA	NA	NA	1	NA	NA	NA	NA	NA	NA	NA	NA	NA	NA	NA	NA	NA	NA	NA	NA	NA	NA	NA	NA	NA	NA	1
Solyc11g005860.2.1	Aminotransferase (AHRD V3.3 *** AA2PUW3_9MAGN)	1997	35.2	not assigned.unknown	NA	NA	NA	NA	NA	0	0	0	0	1	ME5	NA	NA	NA	NA	NA	NA	NA	NA	NA	NA	1	NA	NA	NA	NA	NA	NA	NA	NA	NA	NA	NA	NA	NA	NA	NA	NA	NA	NA	NA	NA	NA	NA	1
Solyc11g005930.2.1	hypothetical protein (AHRD V3.3 *** AT4G33467.2)	291	35.2	not assigned.unknown	NA	NA	NA	NA	NA	1	1	0	0	1	ME2	NA	NA	NA	NA	NA	NA	NA	NA	NA	NA	1	NA	NA	NA	NA	NA	NA	NA	NA	NA	NA	NA	NA	NA	NA	NA	NA	NA	NA	NA	NA	NA	NA	1
Solyc11g006030.1.1	RING-type E3 ubiquitin transferase (AHRD V3.3 *** AA2G2VFH1_CAPBA)	1293	17.6.2	hormone metabolism.gibberelin.signal transduction	AT5G37490.1	46.89	5e-121	ARM repeat superfamily protein	ARM repeat superfamily protein; FUNCTIONS IN: ubiquitin-protein ligase activity, binding; INVOLVED IN: response to chitin; LOCATED IN: ubiquitin ligase complex; EXPRESSED IN: 14 plant structures; EXPRESSED DURING: 7 growth stages; CONTAINS InterPro DOMAIN/s: U box domain (InterPro:IPR003613), Armadillo-like helical (InterPro:IPR011989), Armadillo-type fold (InterPro:IPR016024); BEST Arabidopsis t…	0	0	0	0	1	ME15	NA	NA	NA	NA	-0.942	NA	NA	NA	NA	NA	1	NA	NA	NA	NA	NA	NA	NA	NA	NA	NA	NA	NA	NA	NA	NA	NA	NA	NA	NA	NA	NA	NA	1
Solyc12g099190.1.1	Pectinesterase inhibitor (AHRD V3.3 *** AA2U1NF42_ARTAN)	528	26.18	misc.invertase/pectin methylesterase inhibitor family protein	AT1G47960.2	39.61	5e-36	NA	NA	0	0	SC	SC	1	ME1	NA	NA	NA	NA	NA	NA	NA	NA	NA	1	NA	NA	NA	NA	NA	NA	NA	NA	NA	NA	NA	NA	NA	NA	NA	NA	NA	NA	NA	NA	NA	NA	NA	NA
Solyc12g098490.2.1	Serine hydroxymethyltransferase (AHRD V3.3 *** AA2G3CI35_CAPCH)	1713	25.1	C1-metabolism.glycine hydroxymethyltransferase	AT4G13930.1	87.26	0	serine hydroxymethyltransferase 4	serine hydroxymethyltransferase 4 (SHM4); FUNCTIONS IN: pyridoxal phosphate binding, glycine hydroxymethyltransferase activity, catalytic activity; INVOLVED IN: response to cadmium ion, glycine metabolic process, L-serine metabolic process; LOCATED IN: cytosol, plasma membrane, membrane; EXPRESSED IN: 9 plant structures; EXPRESSED DURING: seedling growth, seed development stages; CONTAINS InterPr…	0	0	0	SC	1	ME0	NA	NA	NA	NA	NA	NA	NA	NA	NA	1	NA	NA	NA	NA	NA	NA	NA	NA	NA	NA	NA	NA	NA	NA	NA	NA	NA	NA	NA	NA	NA	NA	NA	NA
Solyc12g096550.2.1	Pheophorbide a oxygenase (AHRD V3.3 *** AA2U1QIP5_ARTAN)	1894	29.3.3	protein.targeting.chloroplast	AT2G24820.1	75.97	0	translocon at the inner envelope membrane of chloroplasts 55-II	translocon at the inner envelope membrane of chloroplasts 55-II (TIC55-II); FUNCTIONS IN: oxidoreductase activity, 2 iron, 2 sulfur cluster binding, chlorophyllide a oxygenase [overall] activity; INVOLVED IN: protein targeting to chloroplast; LOCATED IN: chloroplast, chloroplast envelope; EXPRESSED IN: 23 plant structures; EXPRESSED DURING: 13 growth stages; CONTAINS InterPro DOMAIN/s: Rieske [2F…	0	0	0	0	1	ME1	-0.948	NA	NA	NA	-0.987	NA	NA	NA	NA	1	NA	NA	NA	NA	NA	NA	NA	NA	NA	NA	NA	NA	NA	NA	NA	NA	NA	NA	NA	NA	NA	NA	NA	NA
Solyc12g096820.1.1	Glycosyltransferase (AHRD V3.3 *** AA2I4H5B8_9ROSI)	1395	17.8.1	hormone metabolism.salicylic acid.synthesis-degradation	AT1G05680.1	50.89	5e-152	Uridine diphosphate glycosyltransferase 74E2	Uridine diphosphate glycosyltransferase 74E2 (UGT74E2); CONTAINS InterPro DOMAIN/s: UDP-glucuronosyl/UDP-glucosyltransferase (InterPro:IPR002213); BEST Arabidopsis thaliana protein match is: UDP-Glycosyltransferase superfamily protein (TAIR:AT1G05675.1); Has 8397 Blast hits to 8309 proteins in 513 species: Archae - 0; Bacteria - 605; Metazoa - 2499; Fungi - 31; Plants - 5061; Viruses - 123; Other…	0	0	0	0	1	ME0	NA	NA	0.82	0.829	NA	NA	NA	NA	NA	1	NA	NA	NA	NA	NA	NA	NA	NA	NA	NA	NA	NA	NA	NA	NA	NA	NA	NA	NA	NA	NA	NA	NA	NA
Solyc12g096940.3.1	CCT motif family protein (AHRD V3.3 *** AA2U1QLU6_ARTAN)	1095	27.3.99	R.regulation of transcription.unclassified	AT1G04500.2	35.08	5e-42	NA	NA	0	1	0	0	1	ME1	NA	0.916	NA	0.863	NA	NA	NA	NA	NA	1	NA	NA	NA	NA	NA	NA	NA	NA	NA	NA	NA	NA	NA	NA	NA	NA	NA	NA	NA	NA	NA	NA	NA	NA
Solyc12g098210.3.1	Pleiotropic drug resistance protein (AHRD V3.3 *** C8CA13_CUCSA)	4278	34.16	transport.ABC transporters and multidrug resistance systems	AT1G15520.1	69.77	0	pleiotropic drug resistance 12	pleiotropic drug resistance 12 (PDR12); CONTAINS InterPro DOMAIN/s: ATPase, AAA+ type, core (InterPro:IPR003593), ABC transporter-like (InterPro:IPR003439), Plant PDR ABC transporter associated (InterPro:IPR013581), ABC-2 type transporter (InterPro:IPR013525); BEST Arabidopsis thaliana protein match is: pleiotropic drug resistance 11 (TAIR:AT1G66950.1); Has 377983 Blast hits to 279992 proteins in…	1	1	0	0	1	ME17	NA	NA	NA	NA	NA	NA	NA	NA	NA	1	NA	NA	NA	NA	NA	NA	NA	NA	NA	NA	NA	NA	NA	NA	NA	NA	NA	NA	NA	NA	NA	NA	NA	NA
Solyc12g098607.1.1	Cysteine proteinase inhibitor (AHRD V3.3 *** AA2G2YAU_CAPAN)	764	35.2	not assigned.unknown	NA	NA	NA	NA	NA	0	1	0	0	1	ME1	NA	NA	NA	NA	NA	NA	-0.817	NA	NA	1	NA	NA	NA	NA	NA	NA	NA	NA	NA	NA	NA	NA	NA	NA	NA	NA	NA	NA	NA	NA	NA	NA	NA	NA
Solyc12g096100.2.1	Protein PAM68, chloroplastic (AHRD V3.3 *** AA2G2YAA_CAPAN)	578	35.2	not assigned.unknown	NA	NA	NA	NA	NA	0	0	0	0	1	ME1	NA	NA	NA	NA	NA	NA	NA	NA	NA	1	NA	NA	NA	NA	NA	NA	NA	NA	NA	NA	NA	NA	NA	NA	NA	NA	NA	NA	NA	NA	NA	NA	NA	NA
Solyc12g096320.2.1	Gamma-glutamylcyclotransferase (AHRD V3.3 *** AA2G3B4Z7_CAPCH)	1168	34.14	transport.unspecified cations	AT5G26220.1	75.36	3e-116	ChaC-like family protein	ChaC-like family protein; CONTAINS InterPro DOMAIN/s: ChaC-like protein (InterPro:IPR006840); BEST Arabidopsis thaliana protein match is: ChaC-like family protein (TAIR:AT4G31290.1); Has 1807 Blast hits to 1807 proteins in 277 species: Archae - 0; Bacteria - 0; Metazoa - 736; Fungi - 347; Plants - 385; Viruses - 0; Other Eukaryotes - 339 (source: NCBI BLink).	0	0	0	0	1	ME1	NA	NA	NA	NA	-0.942	NA	NA	NA	NA	1	NA	NA	NA	NA	NA	NA	NA	NA	NA	NA	NA	NA	NA	NA	NA	NA	NA	NA	NA	NA	NA	NA	NA	NA
Solyc12g098827.1.1	Unknown protein	475	35.2	not assigned.unknown	NA	NA	NA	NA	NA	1	1	0	0	1	ME19	NA	NA	NA	NA	NA	NA	NA	NA	NA	1	NA	NA	NA	NA	NA	NA	NA	NA	NA	NA	NA	NA	NA	NA	NA	NA	NA	NA	NA	NA	NA	NA	NA	NA
Solyc12g099260.2.1	Citrate synthase-like (AHRD V3.3 *** AA2R252_9MAGN)	2255	8.2.11	TCA / org transformation.other organic acid transformatons.atp-citrate lyase	AT5G49460.2	91.61	0	NA	NA	0	0	0	0	1	ME1	-0.915	NA	NA	NA	NA	-0.84	NA	-0.818	NA	1	NA	NA	NA	NA	NA	NA	NA	NA	NA	NA	NA	NA	NA	NA	NA	NA	NA	NA	NA	NA	NA	NA	NA	NA
Solyc12g099660.2.1	Glucosidase 2 subunit beta (AHRD V3.3 *-* AA2G2YBK1_CAPAN)	2333	3.3	signalling.calcium	AT5G56360.1	54.2	0	calmodulin-binding protein	PRIORITY IN SWEET LIFE 4 (PSL4); FUNCTIONS IN: calmodulin binding; INVOLVED IN: defense response to bacterium; LOCATED IN: endomembrane system; EXPRESSED IN: 23 plant structures; EXPRESSED DURING: 13 growth stages; CONTAINS InterPro DOMAIN/s: Mannose-6-phosphate receptor, binding (InterPro:IPR009011); BEST Arabidopsis thaliana protein match is: protein kinase C substrate, heavy chain-related (TAI…	0	0	0	0	1	ME1	NA	NA	0.869	NA	-0.942	NA	NA	NA	NA	1	NA	NA	NA	NA	NA	NA	NA	NA	NA	NA	NA	NA	NA	NA	NA	NA	NA	NA	NA	NA	NA	NA	NA	NA
Solyc12g100330.2.1	cytosine-5 D methyltransferase3L	3221	27.3.46	R.regulation of transcription.D methyltransferases	AT1G69770.1	53.65	0	chromomethylase 3	chromomethylase 3 (CMT3); FUNCTIONS IN: DNA (cytosine-5-)-methyltransferase activity; INVOLVED IN: in 6 processes; LOCATED IN: chromatin, nucleus; EXPRESSED IN: 21 plant structures; EXPRESSED DURING: 13 growth stages; CONTAINS InterPro DOMAIN/s: DNA methylase, C-5 cytosine-specific (InterPro:IPR001525), Chromo domain-like (InterPro:IPR016197), Bromo adjacent homology (BAH) domain (InterPro:IPR001…	0	0	0	0	1	ME1	NA	NA	0.805	NA	-0.942	NA	NA	NA	NA	1	NA	NA	NA	NA	NA	NA	NA	NA	NA	NA	NA	NA	NA	NA	NA	NA	NA	NA	NA	NA	NA	NA	NA	NA
Solyc12g096560.2.1	Apyrase-like protein (AHRD V3.3 *** AMWC2_TOBAC)	2110	23.2	nucleotide metabolism.degradation	AT5G18280.1	67.68	0	apyrase 2	apyrase 2 (APY2); CONTAINS InterPro DOMAIN/s: Nucleoside phosphatase GDA1/CD39 (InterPro:IPR000407); BEST Arabidopsis thaliana protein match is: apyrase 1 (TAIR:AT3G04080.1); Has 1437 Blast hits to 1429 proteins in 222 species: Archae - 0; Bacteria - 35; Metazoa - 609; Fungi - 299; Plants - 361; Viruses - 0; Other Eukaryotes - 133 (source: NCBI BLink).	0	0	0	0	1	NA	NA	NA	NA	NA	NA	NA	NA	NA	NA	1	NA	NA	NA	NA	NA	NA	NA	NA	NA	NA	NA	NA	NA	NA	NA	NA	NA	NA	NA	NA	NA	NA	NA	NA
Solyc05g012070.3.1	UDP-glucose:protein transglucosylase-like protein	2216	1.5.5	cell wall.cell wall proteins.RGP	AT3G02230.1	92.01	0	reversibly glycosylated polypeptide 1	reversibly glycosylated polypeptide 1 (RGP1); FUNCTIONS IN: cellulose synthase (UDP-forming) activity; INVOLVED IN: response to salt stress, plant-type cell wall biogenesis; LOCATED IN: cytosolic ribosome, Golgi stack, cell wall, plasma membrane, Golgi trans cisterna; EXPRESSED IN: 7 plant structures; EXPRESSED DURING: L mature pollen stage, M germinated pollen stage, seed development stages; CON…	0	0	0	0	1	NA	NA	NA	NA	NA	NA	NA	NA	NA	NA	1	NA	NA	NA	NA	NA	NA	NA	NA	NA	NA	NA	NA	NA	NA	NA	1	NA	NA	NA	NA	NA	NA	NA	NA
Solyc05g012650.4.1	DUF863 domain-containing protein (AHRD V3.3 *** AA1Q3C321_CEPFO)	3714	35.2	not assigned.unknown	AT1G13940.2	33.76	1e-55	NA	NA	0	0	0	0	1	NA	NA	NA	NA	NA	NA	NA	NA	NA	NA	1	NA	NA	NA	NA	NA	NA	NA	NA	NA	NA	NA	NA	NA	NA	NA	1	NA	NA	NA	NA	NA	NA	NA	NA
Solyc05g010240.4.1	Chaperonin-6 beta4 (AHRD V3.3 *** AAF7J5_9ROSI)	2107	29.6	protein.folding	AT1G26230.2	75.65	0	TCP-1/cpn60 chaperonin family protein	TCP-1/cpn60 chaperonin family protein; FUNCTIONS IN: ATP binding; INVOLVED IN: protein refolding, cellular protein metabolic process; EXPRESSED IN: 22 plant structures; EXPRESSED DURING: 13 growth stages; CONTAINS InterPro DOMAIN/s: Chaperonin Cpn60/TCP-1 (InterPro:IPR002423), Chaperonin Cpn60 (InterPro:IPR001844); BEST Arabidopsis thaliana protein match is: chaperonin 60 beta (TAIR:AT1G55490.2).	0	0	0	0	1	ME5	NA	NA	NA	NA	NA	NA	NA	NA	NA	1	NA	NA	NA	NA	NA	NA	NA	NA	NA	NA	NA	NA	NA	NA	NA	1	NA	NA	NA	NA	NA	NA	NA	NA
Solyc05g010590.4.1	WPP domain-interacting tail-anchored protein 2 (AHRD V3.3 *** AA1J3HWE7_NOCCA)	2569	29.3.1	protein.targeting.nucleus	AT1G68910.3	44.24	1e-124	WPP domain-interacting protein 2	WPP domain-interacting protein 2 (WIT2); FUNCTIONS IN: molecular_function unknown; INVOLVED IN: biological_process unknown; LOCATED IN: cellular_component unknown; EXPRESSED IN: 22 plant structures; EXPRESSED DURING: 13 growth stages; BEST Arabidopsis thaliana protein match is: WPP domain-interacting protein 1 (TAIR:AT5G11390.1).	0	0	0	0	1	ME1	NA	NA	0.877	NA	NA	NA	NA	NA	NA	1	NA	NA	NA	NA	NA	NA	NA	NA	NA	NA	NA	NA	NA	NA	NA	1	NA	NA	NA	NA	NA	NA	NA	NA
Solyc02g086970.4.1	Aldehyde dehydrogenase (AHRD V3.3 *** AA2U1MUY7_ARTAN)	2455	5.1	fermentation.aldehyde dehydrogenase	AT3G48000.1	77.44	0	aldehyde dehydrogenase 2B4	aldehyde dehydrogenase 2B4 (ALDH2B4); FUNCTIONS IN: 3-chloroallyl aldehyde dehydrogenase activity, aldehyde dehydrogenase (NAD) activity, ATP binding; INVOLVED IN: response to cadmium ion; LOCATED IN: mitochondrion, chloroplast; EXPRESSED IN: 24 plant structures; EXPRESSED DURING: 14 growth stages; CONTAINS InterPro DOMAIN/s: Aldehyde/histidinol dehydrogenase (InterPro:IPR016161), Aldehyde dehydr…	0	0	0	0	1	ME2	NA	0.914	0.816	0.914	NA	0.956	0.85	0.949	NA	1	NA	NA	NA	NA	NA	1	1	NA	1	NA	NA	NA	NA	NA	NA	NA	NA	NA	NA	NA	NA	NA	NA	NA
Solyc02g087270.2.1	F-box domain (AHRD V3.3 *-* AA2RDS2_9MAGN)	930	35.2	not assigned.unknown	NA	NA	NA	NA	NA	0	0	0	0	1	ME1	NA	NA	NA	NA	NA	NA	NA	NA	NA	1	NA	NA	NA	NA	NA	1	1	NA	NA	NA	NA	NA	NA	NA	NA	NA	NA	NA	NA	NA	NA	NA	NA	NA
Solyc02g087980.3.1	Structural maintenance of chromosomes protein (AHRD V3.3 *** AA2G3ACB4_CAPAN)	3953	31.2	cell.division	AT5G48600.2	73.66	0	structural maintenance of chromosome 3	structural maintenance of chromosome 3 (SMC3); FUNCTIONS IN: transporter activity, ATP binding; INVOLVED IN: chromosome segregation, chromosome organization; LOCATED IN: chromosome, nucleus; EXPRESSED IN: 23 plant structures; EXPRESSED DURING: 13 growth stages; CONTAINS InterPro DOMAIN/s: SMCs flexible hinge (InterPro:IPR010935), RecF/RecN/SMC protein, N-terminal (InterPro:IPR003395); BEST Arabid…	0	0	0	0	1	ME3	NA	NA	NA	NA	NA	NA	NA	NA	NA	1	NA	NA	NA	NA	NA	1	1	NA	NA	1	NA	NA	NA	NA	NA	NA	NA	NA	NA	NA	NA	NA	NA	NA
Solyc02g089120.4.1	COBRA-like protein (AHRD V3.3 *** K4BC66_SOLLC)	2209	1.2.2	cell wall.cellulose synthesis.COBRA	AT5G60920.1	79.86	0	COBRA-like extracellular glycosyl-phosphatidyl inositol-anchored protein family	COBRA (COB); FUNCTIONS IN: molecular_function unknown; INVOLVED IN: response to salt stress, multidimensional cell growth, cellulose microfibril organization; LOCATED IN: in 6 components; EXPRESSED IN: 23 plant structures; EXPRESSED DURING: 13 growth stages; CONTAINS InterPro DOMAIN/s: Glycosyl-phosphatidyl inositol-anchored, plant (InterPro:IPR006918), COBRA-like (InterPro:IPR017391); BEST Arabi…	0	0	0	SC	1	ME1	NA	NA	NA	NA	NA	NA	NA	NA	NA	1	NA	NA	NA	NA	NA	1	1	NA	NA	NA	NA	NA	NA	NA	NA	NA	NA	NA	NA	NA	NA	NA	NA	NA
Solyc02g088450.4.1	Unknown protein	738	35.2	not assigned.unknown	NA	NA	NA	NA	NA	0	0	0	0	1	ME2	NA	0.902	NA	0.874	NA	NA	NA	NA	NA	1	NA	NA	NA	NA	NA	1	1	NA	NA	NA	NA	NA	NA	NA	NA	NA	NA	NA	NA	NA	NA	NA	NA	NA
Solyc02g088900.3.1	TPT domain-containing protein (AHRD V3.3 *** AA1Q3CE75_CEPFO)	1349	34.8	transport.metabolite transporters at the envelope membrane	AT3G17430.2	82.85	0	NA	NA	0	0	0	0	1	ME6	NA	NA	NA	NA	-0.961	NA	0.891	NA	NA	1	NA	NA	NA	NA	NA	1	1	NA	NA	NA	NA	NA	NA	NA	NA	NA	NA	NA	NA	NA	NA	NA	NA	NA
Solyc02g089250.4.1	Pollen Ole e 1 allergen/extensin (AHRD V3.3 *-* AA2R2G7_9MAGN)	1763	2.2.99	stress.abiotic.unspecified	AT5G15780.1	53.55	2e-46	Pollen Ole e 1 allergen and extensin family protein	Pollen Ole e 1 allergen and extensin family protein; FUNCTIONS IN: molecular_function unknown; INVOLVED IN: biological_process unknown; LOCATED IN: endomembrane system; EXPRESSED IN: 14 plant structures; EXPRESSED DURING: 10 growth stages; CONTAINS InterPro DOMAIN/s: Pollen Ole e 1 allergen/extensin (InterPro:IPR006041); Has 85252 Blast hits to 38354 proteins in 1825 species: Archae - 258; Bacter…	0	0	0	0	1	ME8	NA	NA	0.951	NA	NA	0.893	0.921	0.917	NA	1	NA	NA	NA	NA	NA	1	1	NA	NA	NA	NA	NA	NA	NA	NA	NA	NA	NA	NA	NA	NA	NA	NA	NA
Solyc02g150146.1.1	Receptor-like protein kinase (AHRD V3.3 *-* AA2K3LZH3_TRIPR)	2507	3.2.21	signalling.receptor kinases.lysine motif	AT3G21630.1	66.67	4e-40	chitin elicitor receptor kinase 1	chitin elicitor receptor kinase 1 (CERK1); FUNCTIONS IN: transmembrane receptor protein kinase activity, receptor signaling protein activity, kinase activity; INVOLVED IN: defense response to fungus, incompatible interaction, response to chitin, detection of molecule of fungal origin; LOCATED IN: plasma membrane; EXPRESSED IN: 23 plant structures; EXPRESSED DURING: 13 growth stages; CONTAINS Inte…	0	0	0	0	1	ME4	NA	NA	NA	NA	-0.963	NA	0.82	NA	NA	1	NA	NA	NA	NA	NA	1	1	NA	NA	NA	NA	NA	NA	NA	NA	NA	NA	NA	NA	NA	NA	NA	NA	NA
Solyc02g088500.1.1	Glycosyltransferase (AHRD V3.3 *** AA2I4FYE_9ROSI)	1389	16.8.3	secondary metabolism.flavonoids.dihydroflavonols	AT4G15280.2	26.03	4e-42	NA	NA	0	0	0	0	1	ME1	NA	NA	NA	NA	NA	NA	NA	NA	NA	1	NA	NA	NA	NA	NA	1	1	NA	NA	NA	NA	NA	NA	NA	NA	NA	NA	NA	NA	NA	NA	NA	NA	NA
Solyc02g089080.2.1	Protein RALF-like 27 (AHRD V3.3 --* AA2G3D352_CAPCH)	969	35.2	not assigned.unknown	NA	NA	NA	NA	NA	0	0	0	0	1	ME1	NA	NA	0.826	NA	NA	NA	NA	0.847	NA	1	NA	NA	NA	NA	NA	1	1	NA	NA	NA	NA	NA	NA	NA	NA	NA	NA	NA	NA	NA	NA	NA	NA	NA
Solyc02g150145.1.1	D mismatch repair protein MLH3 isoform X1 (AHRD V3.3 --* XP_1316472.1)	180	35.2	not assigned.unknown	NA	NA	NA	NA	NA	0	0	0	0	NA	NA	NA	NA	NA	NA	NA	NA	NA	NA	NA	1	NA	NA	NA	NA	NA	1	1	NA	NA	NA	NA	NA	NA	NA	NA	NA	NA	NA	NA	NA	NA	NA	NA	NA
Solyc02g085660.1.1	Glycosyltransferase (AHRD V3.3 *** AA2I4ENI5_9ROSI)	1473	16.2.1	secondary metabolism.phenylpropanoids.lignin biosynthesis	AT3G50740.1	46.53	5e-150	UDP-glucosyl transferase 72E1	UDP-glucosyl transferase 72E1 (UGT72E1); CONTAINS InterPro DOMAIN/s: UDP-glucuronosyl/UDP-glucosyltransferase (InterPro:IPR002213); BEST Arabidopsis thaliana protein match is: UDP-Glycosyltransferase superfamily protein (TAIR:AT5G66690.1); Has 8063 Blast hits to 8012 proteins in 453 species: Archae - 0; Bacteria - 455; Metazoa - 2482; Fungi - 35; Plants - 4969; Viruses - 57; Other Eukaryotes - 65…	0	0	0	SC	1	ME1	NA	NA	NA	NA	NA	NA	NA	NA	NA	1	NA	NA	NA	NA	NA	1	NA	NA	1	NA	NA	NA	NA	NA	NA	NA	NA	NA	NA	NA	NA	NA	NA	NA
Solyc02g085840.2.1	RAD23 homolog	1516	29.5.11.1	protein.degradation.ubiquitin.ubiquitin	AT3G02540.3	75.22	1e-117	Rad23 UV excision repair protein family	RADIATION SENSITIVE23C (RAD23C); FUNCTIONS IN: ubiquitin binding, proteasome binding; INVOLVED IN: proteasomal ubiquitin-dependent protein catabolic process, nucleotide-excision repair; LOCATED IN: nucleus; EXPRESSED IN: 22 plant structures; EXPRESSED DURING: 13 growth stages; CONTAINS InterPro DOMAIN/s: Heat shock chaperonin-binding (InterPro:IPR006636), Ubiquitin-associated/translation elongati…	0	0	0	0	1	NA	NA	NA	NA	NA	NA	NA	NA	NA	NA	1	NA	NA	NA	NA	NA	1	NA	NA	1	NA	NA	NA	NA	NA	NA	NA	NA	NA	NA	NA	NA	NA	NA	NA
Solyc02g087880.3.1	Tubulin alpha chain (AHRD V3.3 *** AA1U8FRN4_CAPAN)	1655	31.1.1.2	cell.organisation.cytoskeleton.mikrotubuli	AT4G14960.2	96.55	0	Tubulin/FtsZ family protein	TUA6; FUNCTIONS IN: protein binding, structural constituent of cytoskeleton; INVOLVED IN: response to salt stress, microtubule cytoskeleton organization, cellular response to gravity; LOCATED IN: in 8 components; EXPRESSED IN: 26 plant structures; EXPRESSED DURING: 16 growth stages; CONTAINS InterPro DOMAIN/s: Alpha tubulin (InterPro:IPR002452), Tubulin (InterPro:IPR000217), Tubulin/FtsZ, GTPase …	0	0	0	0	1	ME1	-0.883	NA	NA	NA	-0.973	NA	NA	NA	NA	1	NA	NA	NA	NA	NA	1	NA	NA	NA	1	NA	NA	NA	NA	NA	NA	NA	NA	NA	NA	NA	NA	NA	NA
Solyc02g091000.4.1	Late embryogenesis abundant protein (AHRD V3.3 *** AA2QZD5_9MAGN)	1225	35.2	not assigned.unknown	AT1G45688.1	55.78	1e-113	0	unknown protein; FUNCTIONS IN: molecular_function unknown; INVOLVED IN: biological_process unknown; LOCATED IN: plasma membrane; EXPRESSED IN: 22 plant structures; EXPRESSED DURING: 13 growth stages; BEST Arabidopsis thaliana protein match is: unknown protein (TAIR:AT5G42860.1); Has 258 Blast hits to 242 proteins in 39 species: Archae - 0; Bacteria - 11; Metazoa - 10; Fungi - 14; Plants - 198; Vi…	0	0	0	SC	1	ME1	NA	NA	0.847	NA	NA	NA	NA	NA	NA	1	NA	NA	NA	NA	NA	1	NA	NA	NA	NA	NA	NA	NA	NA	NA	NA	NA	NA	NA	NA	NA	NA	NA	NA
Solyc02g088120.4.1	KH domain-containing protein (AHRD V3.3 *** AA1J3DQI6_NOCCA)	1897	27.4	R.R binding	AT5G15270.3	52.26	2e-165	NA	NA	0	0	0	0	1	ME13	-0.953	NA	NA	NA	NA	NA	NA	NA	NA	1	NA	NA	NA	NA	NA	1	NA	NA	NA	NA	NA	NA	NA	NA	NA	NA	NA	NA	NA	NA	NA	NA	NA	NA
Solyc02g091450.2.1	Unknown protein	838	35.2	not assigned.unknown	NA	NA	NA	NA	NA	0	0	0	0	1	ME2	NA	0.866	NA	0.829	NA	0.937	NA	0.922	NA	1	NA	NA	NA	NA	NA	1	NA	NA	NA	NA	NA	NA	NA	NA	NA	NA	NA	NA	NA	NA	NA	NA	NA	NA
Solyc02g090900.3.1	Remorin (AHRD V3.3 *** AA2QZA9_9MAGN)	1482	27.3.99	R.regulation of transcription.unclassified	AT1G45207.3	41.06	3e-72	NA	NA	0	0	0	0	1	ME1	-0.942	NA	NA	NA	-0.994	NA	NA	NA	NA	1	NA	NA	NA	NA	NA	1	NA	NA	NA	NA	NA	NA	NA	NA	NA	NA	NA	NA	NA	NA	NA	NA	NA	NA
Solyc02g091290.3.1	Methionyl-tR formyltransferase (AHRD V3.3 *** B4FRN6_MAIZE)	1660	13.2.3.4	amino acid metabolism.degradation.aspartate family.methionine	AT1G66520.1	70.14	0	formyltransferase, putative	pigment defective 194 (pde194); FUNCTIONS IN: hydroxymethyl-, formyl- and related transferase activity, formyltetrahydrofolate deformylase activity, catalytic activity; INVOLVED IN: purine ribonucleotide biosynthetic process, biosynthetic process; EXPRESSED IN: 21 plant structures; EXPRESSED DURING: 13 growth stages; CONTAINS InterPro DOMAIN/s: Formyl transferase, C-terminal (InterPro:IPR005793),…	0	0	0	0	1	NA	NA	NA	NA	NA	NA	NA	NA	NA	NA	1	NA	NA	NA	NA	NA	1	NA	NA	NA	NA	NA	NA	NA	NA	NA	NA	NA	NA	NA	NA	NA	NA	NA	NA
Solyc01g095430.3.1	Protein CURVATURE THYLAKOID 1A, chloroplastic (AHRD V3.3 *** AA2G2YXY1_CAPAN)	934	35.2	not assigned.unknown	AT4G01150.1	64.94	8e-68	0	unknown protein; FUNCTIONS IN: molecular_function unknown; INVOLVED IN: biological_process unknown; LOCATED IN: thylakoid, chloroplast thylakoid membrane, chloroplast, plastoglobule, chloroplast envelope; EXPRESSED IN: 23 plant structures; EXPRESSED DURING: 14 growth stages; BEST Arabidopsis thaliana protein match is: unknown protein (TAIR:AT4G38100.1); Has 323 Blast hits to 323 proteins in 59 sp…	0	0	0	0	1	ME1	NA	NA	0.836	NA	-0.871	NA	NA	NA	NA	1	NA	NA	1	1	NA	NA	NA	NA	NA	NA	NA	NA	NA	NA	NA	NA	NA	NA	NA	NA	NA	NA	NA	NA
Solyc01g095590.3.1	Extra-large G-like protein, putative (DUF3133) (AHRD V3.3 *** QWVG1_ARATH)	3775	35.1	not assigned.no ontology	AT2G46380.2	36.08	9e-112	NA	NA	0	0	0	0	1	ME1	-0.93	NA	NA	NA	NA	0.949	0.815	0.947	NA	1	NA	NA	1	1	NA	NA	NA	NA	NA	NA	NA	NA	NA	NA	NA	NA	NA	NA	NA	NA	NA	NA	NA	NA
Solyc01g096360.3.1	Rho GTPase-activating protein 3 (AHRD V3.3 *** AA2G2YYE8_CAPAN)	2086	3.5	signalling.G-proteins	AT2G46710.1	54.5	1e-142	Rho GTPase activating protein with PAK-box/P21-Rho-binding domain	Rho GTPase activating protein with PAK-box/P21-Rho-binding domain; FUNCTIONS IN: Rac GTPase activator activity; INVOLVED IN: signal transduction; LOCATED IN: intracellular; EXPRESSED IN: 22 plant structures; EXPRESSED DURING: 13 growth stages; CONTAINS InterPro DOMAIN/s: PAK-box/P21-Rho-binding (InterPro:IPR000095), Rho GTPase activation protein (InterPro:IPR008936), RhoGAP (InterPro:IPR000198); …	0	0	0	0	1	ME3	-0.95	NA	NA	NA	-0.942	NA	NA	NA	NA	1	NA	NA	1	1	NA	NA	NA	NA	NA	NA	NA	NA	NA	NA	NA	NA	NA	NA	NA	NA	NA	NA	NA	NA
Solyc01g095090.3.1	RING/U-box superfamily protein (AHRD V3.3 *** AA2U1PKV6_ARTAN)	1927	29.5.11.4.2	protein.degradation.ubiquitin.E3.RING	AT4G01270.1	56.9	5e-99	RING/U-box superfamily protein	RING/U-box superfamily protein; FUNCTIONS IN: zinc ion binding; EXPRESSED IN: 12 plant structures; EXPRESSED DURING: 7 growth stages; CONTAINS InterPro DOMAIN/s: Zinc finger, RING-type (InterPro:IPR001841), Zinc finger, C3HC4 RING-type (InterPro:IPR018957); BEST Arabidopsis thaliana protein match is: unknown protein (TAIR:AT4G01245.1); Has 5689 Blast hits to 5015 proteins in 477 species: Archae -…	0	0	0	0	1	ME1	NA	NA	0.866	NA	NA	NA	NA	NA	NA	1	NA	NA	1	1	NA	NA	NA	NA	NA	NA	NA	NA	NA	NA	NA	NA	NA	NA	NA	NA	NA	NA	NA	NA
Solyc01g095130.4.1	E4 SUMO-protein ligase PIAL1-like isoform X1 (AHRD V3.3 *-* AA2I4GBH8_9ROSI)	1187	27.3.5	R.regulation of transcription.General Transcription	AT5G41580.1	35.81	3e-52	RING/U-box superfamily protein	RING/U-box superfamily protein; FUNCTIONS IN: zinc ion binding; EXPRESSED IN: 23 plant structures; EXPRESSED DURING: 13 growth stages; CONTAINS InterPro DOMAIN/s: Zinc finger, MIZ-type (InterPro:IPR004181); BEST Arabidopsis thaliana protein match is: zinc ion binding;zinc ion binding (TAIR:AT1G08910.1); Has 2409 Blast hits to 1813 proteins in 283 species: Archae - 4; Bacteria - 96; Metazoa - 1110…	0	0	0	0	1	ME6	NA	0.808	NA	NA	-0.935	NA	NA	NA	NA	1	NA	NA	1	1	NA	NA	NA	NA	NA	NA	NA	NA	NA	NA	NA	NA	NA	NA	NA	NA	NA	NA	NA	NA
Solyc01g096370.4.1	transcription factor MYC2 (AHRD V3.3 *** AA2I4DDN6_9ROSI)	1637	27.3.6	R.regulation of transcription.bHLH,Basic Helix-Loop-Helix family	AT4G00870.1	41.07	3e-83	basic helix-loop-helix (bHLH) DNA-binding superfamily protein	basic helix-loop-helix (bHLH) DNA-binding superfamily protein; FUNCTIONS IN: DNA binding, sequence-specific DNA binding transcription factor activity; INVOLVED IN: regulation of transcription; LOCATED IN: nucleus; EXPRESSED IN: 9 plant structures; EXPRESSED DURING: 6 growth stages; CONTAINS InterPro DOMAIN/s: Helix-loop-helix DNA-binding domain (InterPro:IPR001092), Helix-loop-helix DNA-binding (…	0	0	0	0	1	ME5	NA	NA	NA	NA	NA	NA	NA	NA	NA	1	NA	NA	1	1	NA	NA	NA	NA	NA	NA	NA	NA	NA	NA	NA	NA	NA	NA	NA	NA	NA	NA	NA	NA
Solyc01g096670.4.1	Cytochrome P45 (AHRD V3.3 *** AA2U1MC34_ARTAN)	1773	16.2.1.5	secondary metabolism.phenylpropanoids.lignin biosynthesis.C3H	AT2G40890.1	79.96	0	cytochrome P450, family 98, subfamily A, polypeptide 3	cytochrome P450, family 98, subfamily A, polypeptide 3 (CYP98A3); FUNCTIONS IN: monooxygenase activity, p-coumarate 3-hydroxylase activity; INVOLVED IN: coumarin biosynthetic process, lignin biosynthetic process, phenylpropanoid biosynthetic process, flavonoid biosynthetic process; LOCATED IN: mitochondrion, endoplasmic reticulum, plasma membrane, microsome; EXPRESSED IN: 25 plant structures; EXP…	0	0	0	SC	1	ME1	NA	0.895	0.893	0.894	NA	NA	NA	NA	NA	1	NA	NA	1	NA	NA	NA	NA	NA	NA	NA	NA	NA	NA	NA	NA	NA	NA	NA	NA	NA	NA	NA	NA	NA
Solyc01g096660.3.1	proline-rich family protein (AHRD V3.3 *** AT5G72.1)	1110	35.1.42	not assigned.no ontology.proline rich family	AT5G07020.1	64.22	1e-85	proline-rich family protein	proline-rich family protein; FUNCTIONS IN: molecular_function unknown; INVOLVED IN: biological_process unknown; LOCATED IN: thylakoid, chloroplast thylakoid membrane, chloroplast; EXPRESSED IN: 23 plant structures; EXPRESSED DURING: 13 growth stages; Has 30201 Blast hits to 17322 proteins in 780 species: Archae - 12; Bacteria - 1396; Metazoa - 17338; Fungi - 3422; Plants - 5037; Viruses - 0; Othe…	0	0	0	0	1	ME1	NA	NA	0.895	NA	-0.952	NA	NA	NA	NA	1	NA	NA	1	NA	NA	NA	NA	NA	NA	NA	NA	NA	NA	NA	NA	NA	NA	NA	NA	NA	NA	NA	NA	NA
Solyc01g096730.2.1	protein ZINC INDUCED FACILITATOR-LIKE 1-like (AHRD V3.3 *** AA2I4H24_9ROSI)	1782	34.99	transport.misc	AT5G13750.1	63.83	0	zinc induced facilitator-like 1	zinc induced facilitator-like 1 (ZIFL1); FUNCTIONS IN: tetracycline:hydrogen antiporter activity; INVOLVED IN: response to karrikin; LOCATED IN: integral to membrane; EXPRESSED IN: 24 plant structures; EXPRESSED DURING: 15 growth stages; CONTAINS InterPro DOMAIN/s: Major facilitator superfamily (InterPro:IPR020846), Tetracycline resistance protein, TetA (InterPro:IPR001958), Major facilitator sup…	0	0	0	0	1	ME1	NA	NA	NA	NA	-0.942	NA	NA	NA	NA	1	NA	NA	1	NA	NA	NA	NA	NA	NA	NA	NA	NA	NA	NA	NA	NA	NA	NA	NA	NA	NA	NA	NA	NA
Solyc01g096700.4.1	DnaJ domain-containing protein (AHRD V3.3 *-* AA2U1QIS2_ARTAN)	2220	31.2	cell.division	AT3G11450.1	59.88	0	DnaJ domain ;Myb-like DNA-binding domain	DnaJ domain ;Myb-like DNA-binding domain; FUNCTIONS IN: heat shock protein binding, DNA binding; INVOLVED IN: protein folding; LOCATED IN: cellular_component unknown; EXPRESSED IN: 24 plant structures; EXPRESSED DURING: 13 growth stages; CONTAINS InterPro DOMAIN/s: Molecular chaperone, heat shock protein, Hsp40, DnaJ (InterPro:IPR015609), Heat shock protein DnaJ, N-terminal (InterPro:IPR001623), …	0	0	0	0	1	NA	NA	NA	NA	NA	NA	NA	NA	NA	NA	1	NA	NA	1	NA	NA	NA	NA	NA	NA	NA	NA	NA	NA	NA	NA	NA	NA	NA	NA	NA	NA	NA	NA	NA
Solyc01g096150.4.1	LRAT domain-containing protein (AHRD V3.3 *** AA1Q3AS87_CEPFO)	1003	35.1	not assigned.no ontology	AT1G01225.1	76.54	9e-131	NC domain-containing protein-related	NC domain-containing protein-related; CONTAINS InterPro DOMAIN/s: NC (InterPro:IPR007053); BEST Arabidopsis thaliana protein match is: NC domain-containing protein-related (TAIR:AT4G00905.1); Has 173 Blast hits to 172 proteins in 34 species: Archae - 0; Bacteria - 24; Metazoa - 5; Fungi - 0; Plants - 139; Viruses - 0; Other Eukaryotes - 5 (source: NCBI BLink).	0	0	0	0	1	ME3	-0.811	NA	NA	NA	-0.921	-0.808	NA	-0.806	NA	1	NA	NA	NA	1	NA	NA	NA	NA	NA	NA	NA	NA	NA	NA	NA	NA	NA	NA	NA	NA	NA	NA	NA	NA
Solyc01g094200.4.1	Malic enzyme (AHRD V3.3 *** AA2G3BT53_CAPCH)	2314	8.2.1	TCA / org transformation.other organic acid transformatons.malic	AT4G00570.1	79.12	0	NAD-dependent malic enzyme 2	NAD-dependent malic enzyme 2 (NAD-ME2); FUNCTIONS IN: in 7 functions; INVOLVED IN: malate metabolic process; LOCATED IN: mitochondrion, chloroplast; EXPRESSED IN: 25 plant structures; EXPRESSED DURING: 15 growth stages; CONTAINS InterPro DOMAIN/s: Malic enzyme, NAD-binding (InterPro:IPR012302), Malic oxidoreductase (InterPro:IPR001891), Malic enzyme, conserved site (InterPro:IPR015884), Malic enz…	0	0	0	0	1	ME1	NA	0.856	0.978	0.861	NA	0.904	NA	0.897	NA	1	NA	NA	NA	1	NA	NA	NA	NA	NA	NA	NA	NA	NA	NA	NA	NA	NA	NA	NA	NA	NA	NA	NA	NA
Solyc01g094590.4.1	2-oxoglutarate (2OG) and Fe(II)-dependent oxygenase superfamily protein (AHRD V3.3 *** AA2U1MX46_ARTAN)	1147	17.6.1.11	hormone metabolism.gibberelin.synthesis-degradation.GA2 oxidase	AT4G23340.1	64.61	1e-79	2-oxoglutarate (2OG) and Fe(II)-dependent oxygenase superfamily protein	2-oxoglutarate (2OG) and Fe(II)-dependent oxygenase superfamily protein; FUNCTIONS IN: oxidoreductase activity; INVOLVED IN: metabolic process; LOCATED IN: cellular_component unknown; CONTAINS InterPro DOMAIN/s: Oxoglutarate/iron-dependent oxygenase (InterPro:IPR005123); BEST Arabidopsis thaliana protein match is: 2-oxoglutarate (2OG) and Fe(II)-dependent oxygenase superfamily protein (TAIR:AT5G5…	0	0	0	0	1	ME0	0.864	NA	NA	NA	NA	0.964	NA	0.935	NA	1	NA	NA	NA	1	NA	NA	NA	NA	NA	NA	NA	NA	NA	NA	NA	NA	NA	NA	NA	NA	NA	NA	NA	NA
Solyc01g094727.1.1	Unknown protein	1469	35.2	not assigned.unknown	NA	NA	NA	NA	NA	1	1	0	E	1	ME7	-0.961	NA	NA	NA	NA	NA	NA	NA	NA	1	NA	NA	NA	1	NA	NA	NA	NA	NA	NA	NA	NA	NA	NA	NA	NA	NA	NA	NA	NA	NA	NA	NA	NA
Solyc01g096450.4.1	Eukaryotic aspartyl protease family protein (AHRD V3.3 *** AA2U1PLR1_ARTAN)	1810	27.3.99	R.regulation of transcription.unclassified	AT5G07030.1	59.69	4e-178	Eukaryotic aspartyl protease family protein	Eukaryotic aspartyl protease family protein; FUNCTIONS IN: aspartic-type endopeptidase activity; INVOLVED IN: proteolysis; LOCATED IN: cell wall, plant-type cell wall; EXPRESSED IN: 23 plant structures; EXPRESSED DURING: 13 growth stages; CONTAINS InterPro DOMAIN/s: Peptidase aspartic, catalytic (InterPro:IPR009007), Peptidase aspartic (InterPro:IPR021109), Peptidase A1 (InterPro:IPR001461); BEST…	0	0	0	E	1	ME3	NA	NA	NA	NA	-0.902	NA	NA	NA	NA	1	NA	NA	NA	1	NA	NA	NA	NA	NA	NA	NA	NA	NA	NA	NA	NA	NA	NA	NA	NA	NA	NA	NA	NA
Solyc02g070530.4.1	Potassium channel KAT1 (AHRD V3.3 *** AA2G3ANB5_CAPAN)	2283	34.15	transport.potassium	AT5G46240.1	60.43	0	potassium channel in Arabidopsis thaliana 1	potassium channel in Arabidopsis thaliana 1 (KAT1); CONTAINS InterPro DOMAIN/s: Cyclic nucleotide-binding (InterPro:IPR000595), Cyclic nucleotide-binding-like (InterPro:IPR018490), Ion transport (InterPro:IPR005821), Potassium channel, voltage-dependent, EAG/ELK/ERG (InterPro:IPR003938), RmlC-like jelly roll fold (InterPro:IPR014710), Protein of unknown function DUF3354 (InterPro:IPR021789); BEST…	0	0	Eo	Eo	1	ME0	NA	NA	NA	NA	-0.942	NA	NA	NA	NA	1	NA	NA	NA	NA	1	NA	NA	1	NA	NA	NA	NA	NA	NA	NA	NA	NA	NA	NA	NA	NA	NA	NA	NA
Solyc02g070540.3.1	DUF642 domain-containing protein (AHRD V3.3 *** AA1Q3DKA7_CEPFO)	1584	35.2	not assigned.unknown	AT2G34510.1	76.25	0	Protein of unknown function, DUF642	FUNCTIONS IN: molecular_function unknown; INVOLVED IN: biological_process unknown; LOCATED IN: anchored to membrane; EXPRESSED IN: 20 plant structures; EXPRESSED DURING: 14 growth stages; CONTAINS InterPro DOMAIN/s: Protein of unknown function DUF642 (InterPro:IPR006946), Galactose-binding domain-like (InterPro:IPR008979); BEST Arabidopsis thaliana protein match is: Protein of unknown function, D…	0	0	0	0	1	ME3	-0.841	NA	NA	NA	-0.9	NA	0.834	NA	NA	1	NA	NA	NA	NA	1	NA	NA	1	NA	NA	NA	NA	NA	NA	NA	NA	NA	NA	NA	NA	NA	NA	NA	NA
Solyc02g070600.3.1	F-box protein (AHRD V3.3 *** AA2K3P6V3_TRIPR)	1227	35.2	not assigned.unknown	NA	NA	NA	NA	NA	0	0	0	0	1	ME13	-0.963	NA	0.803	NA	NA	NA	NA	NA	NA	1	NA	NA	NA	NA	1	NA	NA	1	NA	NA	NA	NA	NA	NA	NA	NA	NA	NA	NA	NA	NA	NA	NA	NA
Solyc02g070790.3.1	3-oxoacyl-[acyl-carrier-protein] synthase (AHRD V3.3 *** AA2I4EJY8_9ROSI)	1867	11.1.3	lipid metabolism.FA synthesis and FA elongation.ketoacyl ACP synthase	AT5G46290.1	83.54	0	3-ketoacyl-acyl carrier protein synthase I	3-ketoacyl-acyl carrier protein synthase I (KAS I); FUNCTIONS IN: transferase activity, transferring acyl groups other than amino-acyl groups, fatty acid synthase activity, catalytic activity; INVOLVED IN: biosynthetic process, metabolic process, fatty acid biosynthetic process; LOCATED IN: chloroplast, chloroplast stroma, membrane, chloroplast envelope; EXPRESSED IN: 23 plant structures; EXPRESS…	0	0	0	0	1	ME3	-0.993	NA	NA	NA	-0.961	NA	NA	NA	NA	1	NA	NA	NA	NA	1	NA	NA	1	NA	NA	NA	NA	NA	NA	NA	NA	NA	NA	NA	NA	NA	NA	NA	NA
Solyc02g071920.3.1	NOD26-like intrinsic protein 1.2	1304	34.19.3	transport.Major Intrinsic Proteins.NIP	AT4G18910.1	65.07	2e-129	NOD26-like intrinsic protein 1;2	NOD26-like intrinsic protein 1;2 (NIP1;2); FUNCTIONS IN: water channel activity, arsenite transmembrane transporter activity; INVOLVED IN: transport, hydrogen peroxide transmembrane transport, response to arsenic, arsenite transport; LOCATED IN: plasma membrane, membrane; EXPRESSED IN: 22 plant structures; EXPRESSED DURING: 13 growth stages; CONTAINS InterPro DOMAIN/s: Major intrinsic protein, co…	0	0	0	SC	1	ME3	NA	0.834	0.802	0.838	-0.861	NA	NA	NA	NA	1	NA	NA	NA	NA	1	NA	NA	1	NA	NA	NA	NA	NA	NA	NA	NA	NA	NA	NA	NA	NA	NA	NA	NA
Solyc02g072190.4.1	WRKY transcription factor 79	1115	27.3.32	R.regulation of transcription.WRKY domain transcription factor family	AT3G58710.2	42.96	2e-66	WRKY DNA-binding protein 69	WRKY DNA-binding protein 69 (WRKY69); FUNCTIONS IN: sequence-specific DNA binding transcription factor activity; INVOLVED IN: regulation of transcription, DNA-dependent, regulation of transcription; EXPRESSED IN: 16 plant structures; EXPRESSED DURING: 7 growth stages; CONTAINS InterPro DOMAIN/s: DNA-binding WRKY (InterPro:IPR003657); BEST Arabidopsis thaliana protein match is: WRKY DNA-binding pr…	0	0	SC	SC	1	ME1	NA	NA	NA	NA	NA	NA	NA	NA	NA	1	NA	NA	NA	NA	1	NA	NA	1	NA	NA	NA	NA	NA	NA	NA	NA	NA	NA	NA	NA	NA	NA	NA	NA
Solyc02g072310.3.1	Protein NSP-INTERACTING KISE 1 (AHRD V3.3 *** AA2G3A7N6_CAPAN)	1494	3.2.2	signalling.receptor kinases.leucine rich repeat II	AT5G45780.1	68.72	0	Leucine-rich repeat protein kinase family protein	Leucine-rich repeat protein kinase family protein; FUNCTIONS IN: protein serine/threonine kinase activity, kinase activity, ATP binding; INVOLVED IN: transmembrane receptor protein tyrosine kinase signaling pathway, protein amino acid phosphorylation; LOCATED IN: endomembrane system; EXPRESSED IN: 6 plant structures; EXPRESSED DURING: F mature embryo stage, petal differentiation and expansion sta…	0	0	0	SC	1	ME1	NA	NA	0.916	NA	-0.942	NA	NA	NA	NA	1	NA	NA	NA	NA	1	NA	NA	1	NA	NA	NA	NA	NA	NA	NA	NA	NA	NA	NA	NA	NA	NA	NA	NA
Solyc02g072320.1.1	Protein NSP-INTERACTING KISE 1 (AHRD V3.3 *-* AA2G3A7N6_CAPAN)	288	3.2.2	signalling.receptor kinases.leucine rich repeat II	AT5G45780.1	52.13	3e-22	Leucine-rich repeat protein kinase family protein	Leucine-rich repeat protein kinase family protein; FUNCTIONS IN: protein serine/threonine kinase activity, kinase activity, ATP binding; INVOLVED IN: transmembrane receptor protein tyrosine kinase signaling pathway, protein amino acid phosphorylation; LOCATED IN: endomembrane system; EXPRESSED IN: 6 plant structures; EXPRESSED DURING: F mature embryo stage, petal differentiation and expansion sta…	0	0	0	SC	1	ME9	NA	NA	NA	NA	NA	NA	NA	NA	NA	1	NA	NA	NA	NA	1	NA	NA	1	NA	NA	NA	NA	NA	NA	NA	NA	NA	NA	NA	NA	NA	NA	NA	NA
Solyc02g072330.3.1	Subtilisin-like protease (AHRD V3.3 *** Q9LWA3_SOLLC)	1956	29.5.1	protein.degradation.subtilases	AT5G67360.1	34.41	2e-118	Subtilase family protein	ARA12; FUNCTIONS IN: serine-type endopeptidase activity; INVOLVED IN: proteolysis, seed coat development, mucilage metabolic process involved seed coat development, mucilage extrusion from seed coat; LOCATED IN: extracellular region, apoplast, cell wall, plant-type cell wall; EXPRESSED IN: 26 plant structures; EXPRESSED DURING: 17 growth stages; CONTAINS InterPro DOMAIN/s: Protease-associated PA …	0	0	0	0	1	ME1	NA	NA	NA	NA	-0.942	NA	NA	NA	NA	1	NA	NA	NA	NA	1	NA	NA	1	NA	NA	NA	NA	NA	NA	NA	NA	NA	NA	NA	NA	NA	NA	NA	NA
Solyc02g072520.3.1	Concanavalin A-like lectin/glucanase, subgroup (AHRD V3.3 *** AA2U1KZV6_ARTAN)	2718	3.2.7	signalling.receptor kinases.leucine rich repeat VII	AT5G45800.1	53.85	0	Leucine-rich repeat protein kinase family protein	maternal effect embryo arrest 62 (MEE62); FUNCTIONS IN: protein serine/threonine kinase activity, protein kinase activity, ATP binding; INVOLVED IN: protein amino acid phosphorylation, transmembrane receptor protein tyrosine kinase signaling pathway, embryo development ending in seed dormancy; EXPRESSED IN: 22 plant structures; EXPRESSED DURING: 13 growth stages; CONTAINS InterPro DOMAIN/s: Prote…	0	0	0	0	1	ME0	NA	NA	0.948	NA	-0.879	NA	NA	NA	NA	1	NA	NA	NA	NA	1	NA	NA	1	NA	NA	NA	NA	NA	NA	NA	NA	NA	NA	NA	NA	NA	NA	NA	NA
Solyc02g069690.1.1	FAD-binding Berberine family protein (AHRD V3.3 *** AA1P8AT94_ARATH)	1644	26.8	misc.nitrilases, *nitrile lyases, berberine bridge enzymes, reticuline oxidases, troponine reductases	AT2G34790.1	61.19	0	FAD-binding Berberine family protein	MATERNAL EFFECT EMBRYO ARREST 23 (MEE23); FUNCTIONS IN: electron carrier activity, oxidoreductase activity, FAD binding, catalytic activity; INVOLVED IN: polar nucleus fusion, embryo development ending in seed dormancy; LOCATED IN: cell wall; EXPRESSED IN: 13 plant structures; EXPRESSED DURING: 4 anthesis, petal differentiation and expansion stage; CONTAINS InterPro DOMAIN/s: FAD-binding, type 2 …	0	0	0	SC	1	ME1	NA	NA	NA	NA	-0.942	NA	NA	NA	NA	1	NA	NA	NA	NA	1	NA	NA	1	NA	NA	NA	NA	NA	NA	NA	NA	NA	NA	NA	NA	NA	NA	NA	NA
Solyc02g069930.1.1	Alpha/beta-Hydrolases superfamily protein (AHRD V3.3 *** Q9LFQ7_ARATH)	960	35.1	not assigned.no ontology	AT5G14980.1	47.81	4e-112	alpha/beta-Hydrolases superfamily protein	alpha/beta-Hydrolases superfamily protein; BEST Arabidopsis thaliana protein match is: alpha/beta-Hydrolases superfamily protein (TAIR:AT5G19290.1); Has 3141 Blast hits to 3138 proteins in 1076 species: Archae - 24; Bacteria - 2044; Metazoa - 145; Fungi - 150; Plants - 435; Viruses - 33; Other Eukaryotes - 310 (source: NCBI BLink).	0	0	0	Eo	1	ME18	NA	NA	NA	NA	NA	NA	NA	NA	NA	1	NA	NA	NA	NA	1	NA	NA	1	NA	NA	NA	NA	NA	NA	NA	NA	NA	NA	NA	NA	NA	NA	NA	NA
Solyc02g070780.4.1	D helicase (AHRD V3.3 *** AA2G2XDX1_CAPBA)	2742	28.1	D.synthesis/chromatin structure	AT5G46280.1	66.16	0	Minichromosome maintenance (MCM2/3/5) family protein	MINICHROMOSOME MAINTENANCE 3 (MCM3); FUNCTIONS IN: nucleoside-triphosphatase activity, DNA-dependent ATPase activity, DNA binding, nucleotide binding, ATP binding; INVOLVED IN: cell proliferation, DNA-dependent DNA replication initiation, DNA unwinding involved in replication; LOCATED IN: nuclear chromatin; EXPRESSED IN: 23 plant structures; EXPRESSED DURING: 16 growth stages; CONTAINS InterPro D…	0	0	0	0	1	ME1	NA	NA	NA	NA	-0.931	NA	NA	NA	NA	1	NA	NA	NA	NA	1	NA	NA	1	NA	NA	NA	NA	NA	NA	NA	NA	NA	NA	NA	NA	NA	NA	NA	NA
Solyc02g071530.2.1	Exonuclease 1 (AHRD V3.3 *** AA2G3A7F7_CAPAN)	2229	28.1	D.synthesis/chromatin structure	AT1G29630.2	49.93	0	5'-3' exonuclease family protein	5'-3' exonuclease family protein; FUNCTIONS IN: DNA binding, catalytic activity, nuclease activity; INVOLVED IN: DNA repair; EXPRESSED IN: 10 plant structures; EXPRESSED DURING: 4 anthesis, F mature embryo stage, petal differentiation and expansion stage, E expanded cotyledon stage, D bilateral stage; CONTAINS InterPro DOMAIN/s: XPG conserved site (InterPro:IPR019974), XPG N-terminal (InterPro:IP…	0	0	0	0	1	ME1	-0.942	NA	NA	NA	-0.989	NA	NA	NA	NA	1	NA	NA	NA	NA	1	NA	NA	1	NA	NA	NA	NA	NA	NA	NA	NA	NA	NA	NA	NA	NA	NA	NA	NA
Solyc02g072500.3.1	Nucleobase-ascorbate transporter 7 (AHRD V3.3 *** AA1U8FKB3_CAPAN)	1895	34.99	transport.misc	AT2G34190.1	85.58	0	Xanthine/uracil permease family protein	Xanthine/uracil permease family protein; FUNCTIONS IN: transmembrane transporter activity; INVOLVED IN: transport, transmembrane transport; LOCATED IN: membrane; EXPRESSED IN: 18 plant structures; EXPRESSED DURING: 11 growth stages; CONTAINS InterPro DOMAIN/s: Xanthine/uracil/vitamin C permease (InterPro:IPR006043); BEST Arabidopsis thaliana protein match is: Xanthine/uracil permease family prote…	0	0	0	0	1	ME3	NA	NA	NA	NA	NA	NA	0.836	NA	NA	1	NA	NA	NA	NA	1	NA	NA	1	NA	NA	NA	NA	NA	NA	NA	NA	NA	NA	NA	NA	NA	NA	NA	NA
Solyc02g084720.3.1	beta-galactosidase 6	3542	26.3.2	misc.gluco-, galacto- and mannosidases.beta-galactosidase	AT4G36360.1	76.31	0	beta-galactosidase 3	beta-galactosidase 3 (BGAL3); FUNCTIONS IN: beta-galactosidase activity; INVOLVED IN: lactose catabolic process, using glucoside 3-dehydrogenase, carbohydrate metabolic process, lactose catabolic process via UDP-galactose, lactose catabolic process; LOCATED IN: endomembrane system; EXPRESSED IN: 23 plant structures; EXPRESSED DURING: 13 growth stages; CONTAINS InterPro DOMAIN/s: Glycoside hydrola…	0	0	0	0	1	ME2	NA	NA	NA	NA	NA	NA	NA	NA	NA	1	NA	NA	NA	NA	NA	NA	NA	NA	1	NA	NA	NA	NA	NA	NA	NA	NA	NA	NA	NA	NA	NA	NA	NA
Solyc02g084740.4.1	Cytochrome P45 (AHRD V3.3 *** AA2QE89_9MAGN)	1807	17.3.1.1.99	hormone metabolism.brassinosteroid.synthesis-degradation.BRs.other	AT4G36380.2	63.34	6e-140	NA	NA	0	0	0	0	1	ME0	NA	NA	NA	NA	NA	-0.938	-0.94	-0.955	NA	1	NA	NA	NA	NA	NA	NA	NA	NA	1	NA	NA	NA	NA	NA	NA	NA	NA	NA	NA	NA	NA	NA	NA	NA
Solyc02g085030.4.1	Auxilin-like protein 1 (AHRD V3.3 *** AA2G3D7U8_CAPCH)	4514	35.1	not assigned.no ontology	AT4G36520.1	29.37	2e-59	Chaperone DnaJ-domain superfamily protein	Chaperone DnaJ-domain superfamily protein; FUNCTIONS IN: heat shock protein binding; CONTAINS InterPro DOMAIN/s: Heat shock protein DnaJ, N-terminal (InterPro:IPR001623); BEST Arabidopsis thaliana protein match is: Chaperone DnaJ-domain superfamily protein (TAIR:AT4G12770.2); Has 187564 Blast hits to 104912 proteins in 3501 species: Archae - 1251; Bacteria - 31029; Metazoa - 79517; Fungi - 15919;…	0	0	0	0	1	ME3	NA	NA	0.911	NA	NA	NA	NA	NA	NA	1	NA	NA	NA	NA	NA	NA	NA	NA	1	NA	NA	NA	NA	NA	NA	NA	NA	NA	NA	NA	NA	NA	NA	NA
Solyc02g084990.3.1	Mannan endo-1,4-beta-mannosidase (AHRD V3.3 *** AA2K3NB99_TRIPR)	1784	1.6.2	cell wall.degradation.mannan-xylose-arabinose-fucose	AT5G66460.1	67.54	0	Glycosyl hydrolase superfamily protein	Glycosyl hydrolase superfamily protein; FUNCTIONS IN: cation binding, hydrolase activity, hydrolyzing O-glycosyl compounds, catalytic activity; INVOLVED IN: carbohydrate metabolic process; LOCATED IN: endomembrane system; EXPRESSED IN: 17 plant structures; EXPRESSED DURING: 4 anthesis, C globular stage, 4 leaf senescence stage, petal differentiation and expansion stage, E expanded cotyledon stage…	0	0	0	SC	1	ME1	NA	NA	NA	NA	NA	NA	NA	NA	NA	1	NA	NA	NA	NA	NA	NA	NA	NA	1	NA	NA	NA	NA	NA	NA	NA	NA	NA	NA	NA	NA	NA	NA	NA
Solyc03g114730.3.1	O-fucosyltransferase (AHRD V3.3 *** AA2P5EBU6_TREOI)	2908	17.2.3	hormone metabolism.auxin.induced-regulated-responsive-activated	AT5G15740.1	72.6	0	O-fucosyltransferase family protein	O-fucosyltransferase family protein; CONTAINS InterPro DOMAIN/s: GDP-fucose protein O-fucosyltransferase (InterPro:IPR019378); BEST Arabidopsis thaliana protein match is: O-fucosyltransferase family protein (TAIR:AT3G02250.1); Has 822 Blast hits to 815 proteins in 30 species: Archae - 0; Bacteria - 0; Metazoa - 0; Fungi - 0; Plants - 822; Viruses - 0; Other Eukaryotes - 0 (source: NCBI BLink).	0	0	0	0	1	ME3	-0.861	NA	NA	NA	-0.986	NA	NA	NA	NA	1	NA	NA	NA	NA	NA	NA	NA	NA	NA	NA	1	NA	NA	NA	NA	NA	NA	NA	NA	NA	NA	NA	NA	NA
Solyc03g115000.3.1	protein LONGIFOLIA 1-like (AHRD V3.3 *** AA2I4EZQ4_9ROSI)	3766	35.2	not assigned.unknown	AT1G74160.1	44.6	0	0	unknown protein; BEST Arabidopsis thaliana protein match is: unknown protein (TAIR:AT1G18620.1); Has 3407 Blast hits to 2217 proteins in 314 species: Archae - 0; Bacteria - 264; Metazoa - 1296; Fungi - 318; Plants - 346; Viruses - 34; Other Eukaryotes - 1149 (source: NCBI BLink).	0	0	0	0	1	ME1	-0.863	NA	0.866	NA	-0.942	NA	NA	NA	NA	1	NA	NA	NA	NA	NA	NA	NA	NA	NA	NA	1	NA	NA	NA	NA	NA	NA	NA	NA	NA	NA	NA	NA	NA
Solyc03g115120.1.1	DJ protein JJJ1 homolog (AHRD V3.3 *** AA2I4EZM7_9ROSI)	1119	2.2.1	stress.abiotic.heat	AT1G74250.1	61.42	5e-122	DNAJ heat shock N-terminal domain-containing protein	DNAJ heat shock N-terminal domain-containing protein; FUNCTIONS IN: heat shock protein binding, zinc ion binding, nucleic acid binding; INVOLVED IN: protein folding; LOCATED IN: intracellular; EXPRESSED IN: 22 plant structures; EXPRESSED DURING: 13 growth stages; CONTAINS InterPro DOMAIN/s: Zinc finger, C2H2-like (InterPro:IPR015880), Molecular chaperone, heat shock protein, Hsp40, DnaJ (InterPro…	0	0	0	0	1	ME3	-0.866	NA	NA	NA	NA	NA	NA	NA	NA	1	NA	NA	NA	NA	NA	NA	NA	NA	NA	NA	1	NA	NA	NA	NA	NA	NA	NA	NA	NA	NA	NA	NA	NA
Solyc03g115220.4.1	Flavonoid 3'-monooxygenase (AHRD V3.3 *** AA2G2WR53_CAPBA)	1785	16.8.3.3	secondary metabolism.flavonoids.dihydroflavonols.flavonoid 3-monooxygenase	AT5G07990.1	66.6	0	Cytochrome P450 superfamily protein	TRANSPARENT TESTA 7 (TT7); CONTAINS InterPro DOMAIN/s: Cytochrome P450 (InterPro:IPR001128), Cytochrome P450, E-class, group I (InterPro:IPR002401), Cytochrome P450, conserved site (InterPro:IPR017972); BEST Arabidopsis thaliana protein match is: cytochrome P450, family 706, subfamily A, polypeptide 6 (TAIR:AT4G12320.1); Has 35179 Blast hits to 34934 proteins in 1774 species: Archae - 51; Bacteri…	0	0	0	0	1	ME2	NA	NA	NA	NA	NA	0.891	NA	0.874	NA	1	NA	NA	NA	NA	NA	NA	NA	NA	NA	NA	1	NA	NA	NA	NA	NA	NA	NA	NA	NA	NA	NA	NA	NA
Solyc03g115560.3.1	Flavin-containing monooxygenase (AHRD V3.3 *** AA2G2WR93_CAPBA)	1795	26.7	misc.oxidases - copper, flavone etc	AT5G07800.1	72.19	0	Flavin-binding monooxygenase family protein	Flavin-binding monooxygenase family protein; FUNCTIONS IN: NADP or NADPH binding, monooxygenase activity, FAD binding, flavin-containing monooxygenase activity; INVOLVED IN: oxidation reduction; LOCATED IN: cellular_component unknown; EXPRESSED IN: 16 plant structures; EXPRESSED DURING: 6 growth stages; CONTAINS InterPro DOMAIN/s: Flavin-containing monooxygenase FMO (InterPro:IPR000960), Flavin-c…	0	0	0	0	1	ME4	NA	NA	NA	NA	NA	NA	NA	NA	NA	1	NA	NA	NA	NA	NA	NA	NA	NA	NA	NA	1	NA	NA	NA	NA	NA	NA	NA	NA	NA	NA	NA	NA	NA
Solyc03g115860.3.1	ER membrane protein, putative (DUF962) (AHRD V3.3 *** Q9CA7_ARATH)	848	35.1	not assigned.no ontology	AT1G18720.2	64	1e-87	NA	NA	0	0	0	0	1	ME1	NA	NA	NA	NA	-0.978	-0.81	NA	NA	NA	1	NA	NA	NA	NA	NA	NA	NA	NA	NA	NA	1	NA	NA	NA	NA	NA	NA	NA	NA	NA	NA	NA	NA	NA
Solyc03g115880.1.1	Unknown protein	222	35.2	not assigned.unknown	NA	NA	NA	NA	NA	0	0	0	0	1	ME0	NA	NA	NA	NA	NA	NA	NA	NA	NA	1	NA	NA	NA	NA	NA	NA	NA	NA	NA	NA	1	NA	NA	NA	NA	NA	NA	NA	NA	NA	NA	NA	NA	NA
Solyc03g116060.4.1	Gibberellin-regulated protein 6 (AHRD V3.3 *** AA2G3CZG9_CAPCH)	675	17.6.3	hormone metabolism.gibberelin.induced-regulated-responsive-activated	AT1G74670.1	67.31	8e-44	Gibberellin-regulated family protein	Gibberellin-regulated family protein; FUNCTIONS IN: molecular_function unknown; INVOLVED IN: in 6 processes; LOCATED IN: endomembrane system; EXPRESSED IN: 21 plant structures; EXPRESSED DURING: 13 growth stages; CONTAINS InterPro DOMAIN/s: Gibberellin regulated protein (InterPro:IPR003854); BEST Arabidopsis thaliana protein match is: GAST1 protein homolog 4 (TAIR:AT5G15230.1); Has 479 Blast hits…	0	0	0	E	1	ME3	NA	NA	NA	NA	NA	NA	NA	NA	NA	1	NA	NA	NA	NA	NA	NA	NA	NA	NA	NA	1	NA	NA	NA	NA	NA	NA	NA	NA	NA	NA	NA	NA	NA
Solyc03g116870.3.1	D(P)H dehydrogenase subunit 48 (AHRD V3.3 *** AAF7GZU3_9ROSI)	1583	35.2	not assigned.unknown	AT1G15980.1	72.84	0	NDH-dependent cyclic electron flow 1	NDH-dependent cyclic electron flow 1 (NDF1); INVOLVED IN: photosynthetic electron transport in photosystem I; LOCATED IN: chloroplast thylakoid membrane, chloroplast, NAD(P)H dehydrogenase complex (plastoquinone); EXPRESSED IN: 21 plant structures; EXPRESSED DURING: 13 growth stages; Has 119 Blast hits to 119 proteins in 57 species: Archae - 0; Bacteria - 90; Metazoa - 0; Fungi - 0; Plants - 29; …	0	0	0	0	1	ME0	NA	NA	0.838	NA	NA	-0.919	NA	-0.9	NA	1	NA	NA	NA	NA	NA	NA	NA	NA	NA	NA	1	NA	NA	NA	NA	NA	NA	NA	NA	NA	NA	NA	NA	NA
Solyc03g116900.3.1	Metal transporter Nramp3 (AHRD V3.3 *** AA2G2WQR3_CAPBA)	1984	34.12	transport.metal	AT1G15960.1	75.68	0	NRAMP metal ion transporter 6	NRAMP metal ion transporter 6 (NRAMP6); FUNCTIONS IN: inorganic anion transmembrane transporter activity, metal ion transmembrane transporter activity; INVOLVED IN: cellular metal ion homeostasis, metal ion transport; LOCATED IN: membrane; EXPRESSED IN: 12 plant structures; EXPRESSED DURING: LP.06 six leaves visible, LP.04 four leaves visible, 4 anthesis, petal differentiation and expansion stage…	0	0	0	0	1	ME1	NA	NA	NA	NA	NA	NA	0.87	NA	NA	1	NA	NA	NA	NA	NA	NA	NA	NA	NA	NA	1	NA	NA	NA	NA	NA	NA	NA	NA	NA	NA	NA	NA	NA
Solyc03g117150.3.1	Plasma membrane ATPase (AHRD V3.3 *** AA2G3A2L5_CAPAN)	2922	34.1	transport.p- and v-ATPases	AT3G42640.1	83.09	0	H(+)-ATPase 8	H(+)-ATPase 8 (HA8); FUNCTIONS IN: ATPase activity; INVOLVED IN: cation transport, metabolic process, ATP biosynthetic process; LOCATED IN: plasma membrane, membrane; EXPRESSED IN: 23 plant structures; EXPRESSED DURING: 12 growth stages; CONTAINS InterPro DOMAIN/s: ATPase, P-type, ATPase-associated domain (InterPro:IPR008250), ATPase, P-type cation-transporter, N-terminal (InterPro:IPR004014), Ha…	0	0	0	0	1	ME0	NA	0.834	NA	0.818	NA	NA	NA	NA	NA	1	NA	NA	NA	NA	NA	NA	NA	NA	NA	NA	1	NA	NA	NA	NA	NA	NA	NA	NA	NA	NA	NA	NA	NA
Solyc03g117490.4.1	Glycerol kinase (AHRD V3.3 *** AA1U8FUZ6_CAPAN)	1984	11.5.1	lipid metabolism.glyceral metabolism.glycerol kinase	AT1G80460.1	79.89	0	Actin-like ATPase superfamily protein	nonhost resistance to P. s. phaseolicola 1 (NHO1); CONTAINS InterPro DOMAIN/s: Carbohydrate kinase, FGGY, conserved site (InterPro:IPR018483), Glycerol kinase (InterPro:IPR005999), Carbohydrate kinase, FGGY (InterPro:IPR000577), Carbohydrate kinase, FGGY, N-terminal (InterPro:IPR018484), Carbohydrate kinase, FGGY, C-terminal (InterPro:IPR018485); Has 17039 Blast hits to 17024 proteins in 2439 spe…	0	0	0	0	1	ME7	NA	NA	0.892	NA	-0.911	NA	NA	NA	NA	1	NA	NA	NA	NA	NA	NA	NA	NA	NA	NA	1	NA	NA	NA	NA	NA	NA	NA	NA	NA	NA	NA	NA	NA
Solyc03g117600.3.1	Transferase (AHRD V3.3 *** AA2QII6_9MAGN)	1777	16.2.1.4	secondary metabolism.phenylpropanoids.lignin biosynthesis.HCT	AT5G48930.1	79.31	0	hydroxycinnamoyl-CoA shikimate/quinate hydroxycinnamoyl transferase	hydroxycinnamoyl-CoA shikimate/quinate hydroxycinnamoyl transferase (HCT); CONTAINS InterPro DOMAIN/s: Transferase (InterPro:IPR003480); BEST Arabidopsis thaliana protein match is: HXXXD-type acyl-transferase family protein (TAIR:AT5G57840.1); Has 1807 Blast hits to 1807 proteins in 277 species: Archae - 0; Bacteria - 0; Metazoa - 736; Fungi - 347; Plants - 385; Viruses - 0; Other Eukaryotes - 33…	0	0	0	SC	1	ME1	-0.939	NA	NA	NA	NA	NA	NA	NA	NA	1	NA	NA	NA	NA	NA	NA	NA	NA	NA	NA	1	NA	NA	NA	NA	NA	NA	NA	NA	NA	NA	NA	NA	NA
Solyc03g114450.3.1	Calcium sensing receptor, chloroplastic (AHRD V3.3 *** AA2G2WRE3_CAPBA)	1415	35.2	not assigned.unknown	AT5G23060.1	63.2	1e-173	calcium sensing receptor	calcium sensing receptor (CaS); INVOLVED IN: regulation of stomatal closure, cellular response to calcium ion; LOCATED IN: thylakoid, mitochondrion, chloroplast thylakoid membrane, chloroplast; EXPRESSED IN: 22 plant structures; EXPRESSED DURING: 14 growth stages; CONTAINS InterPro DOMAIN/s: Rhodanese-like (InterPro:IPR001763); BEST Arabidopsis thaliana protein match is: Rhodanese/Cell cycle cont…	0	0	0	0	1	ME1	-0.952	NA	NA	NA	NA	NA	NA	NA	NA	1	NA	NA	NA	NA	NA	NA	NA	NA	NA	NA	1	NA	NA	NA	NA	NA	NA	NA	NA	NA	NA	NA	NA	NA
Solyc03g114690.4.1	Transducin family protein / WD-4 repeat family protein (AHRD V3.3 *** AA2U1KSI2_ARTAN)	3192	35.1	not assigned.no ontology	AT3G42660.1	56.05	0	transducin family protein / WD-40 repeat family protein	transducin family protein / WD-40 repeat family protein; CONTAINS InterPro DOMAIN/s: WD40 repeat 2 (InterPro:IPR019782), WD40 repeat, conserved site (InterPro:IPR019775), WD40 repeat (InterPro:IPR001680), WD40 repeat-like-containing domain (InterPro:IPR011046), Protein of unknown function DUF3639 (InterPro:IPR022100), WD40-repeat-containing domain (InterPro:IPR017986), WD40/YVTN repeat-like-conta…	0	0	0	0	1	ME1	NA	NA	NA	NA	-0.942	NA	NA	NA	NA	1	NA	NA	NA	NA	NA	NA	NA	NA	NA	NA	1	NA	NA	NA	NA	NA	NA	NA	NA	NA	NA	NA	NA	NA
Solyc03g114930.3.1	PsbP-like protein 1, chloroplastic (AHRD V3.3 *** AA2G3A242_CAPAN)	1083	1.1.1.2	PS.lightreaction.photosystem II.PSII polypeptide subunits	AT3G55330.1	61.35	8e-88	PsbP-like protein 1	PsbP-like protein 1 (PPL1); FUNCTIONS IN: calcium ion binding; INVOLVED IN: photosynthesis; LOCATED IN: in 6 components; EXPRESSED IN: 24 plant structures; EXPRESSED DURING: 14 growth stages; CONTAINS InterPro DOMAIN/s: Photosystem II oxygen evolving complex protein PsbP (InterPro:IPR002683), Mog1/PsbP/DUF1795, alpha/beta/alpha sandwich (InterPro:IPR016124), Mog1/PsbP, alpha/beta/alpha sandwich (…	0	0	0	0	1	ME1	NA	NA	NA	NA	-0.942	NA	NA	NA	NA	1	NA	NA	NA	NA	NA	NA	NA	NA	NA	NA	1	NA	NA	NA	NA	NA	NA	NA	NA	NA	NA	NA	NA	NA
Solyc03g115020.3.1	Wiskott-aldrich syndrome family protein, putative (DUF1118) (AHRD V3.3 *** Q9SD79_ARATH)	985	35.2	not assigned.unknown	AT5G08050.1	65.19	2e-55	Protein of unknown function (DUF1118)	FUNCTIONS IN: molecular_function unknown; INVOLVED IN: response to karrikin; LOCATED IN: thylakoid, chloroplast thylakoid membrane, chloroplast; EXPRESSED IN: 21 plant structures; EXPRESSED DURING: 13 growth stages; CONTAINS InterPro DOMAIN/s: Protein of unknown function DUF1118 (InterPro:IPR009500), Uncharacterised conserved protein UCP022207 (InterPro:IPR016801); Has 78 Blast hits to 78 protein…	0	0	0	0	1	ME1	NA	NA	NA	NA	-0.942	NA	NA	NA	NA	1	NA	NA	NA	NA	NA	NA	NA	NA	NA	NA	1	NA	NA	NA	NA	NA	NA	NA	NA	NA	NA	NA	NA	NA
Solyc03g115310.1.1	Expansin (AHRD V3.3 *** K4BL33_SOLLC)	780	1.7	cell wall.modification	AT5G39280.1	64.66	2e-110	expansin A23	expansin A23 (EXPA23); INVOLVED IN: plant-type cell wall modification involved in multidimensional cell growth, unidimensional cell growth, plant-type cell wall loosening; LOCATED IN: extracellular region; CONTAINS InterPro DOMAIN/s: Pollen allergen, N-terminal (InterPro:IPR014734), Rare lipoprotein A (InterPro:IPR005132), Pollen allergen/expansin, C-terminal (InterPro:IPR007117), Barwin-related …	0	0	0	0	1	ME6	NA	NA	0.844	NA	NA	NA	NA	NA	NA	1	NA	NA	NA	NA	NA	NA	NA	NA	NA	NA	1	NA	NA	NA	NA	NA	NA	NA	NA	NA	NA	NA	NA	NA
Solyc03g117760.4.1	Unknown protein	585	35.2	not assigned.unknown	NA	NA	NA	NA	NA	0	0	0	SC	1	ME1	NA	NA	0.972	NA	-0.98	NA	NA	NA	NA	1	NA	NA	NA	NA	NA	NA	NA	NA	NA	NA	1	NA	NA	NA	NA	NA	NA	NA	NA	NA	NA	NA	NA	NA
Solyc03g117290.1.1	Serine-rich protein (AHRD V3.3 *** E5GCC5_CUCME)	447	35.1	not assigned.no ontology	AT5G11090.1	58.11	1e-44	serine-rich protein-related	serine-rich protein-related; BEST Arabidopsis thaliana protein match is: serine-rich protein-related (TAIR:AT5G25280.2); Has 1807 Blast hits to 1807 proteins in 277 species: Archae - 0; Bacteria - 0; Metazoa - 736; Fungi - 347; Plants - 385; Viruses - 0; Other Eukaryotes - 339 (source: NCBI BLink).	0	0	0	0	1	NA	NA	NA	NA	NA	NA	NA	NA	NA	NA	1	NA	NA	NA	NA	NA	NA	NA	NA	NA	NA	1	NA	NA	NA	NA	NA	NA	NA	NA	NA	NA	NA	NA	NA
Solyc04g076845.1.1	Basic helix-loop-helix (BHLH) D-binding superfamily protein (AHRD V3.3 *-* AA2U1PS36_ARTAN)	1632	27.3.6	R.regulation of transcription.bHLH,Basic Helix-Loop-Helix family	AT5G65640.1	71.5	8e-86	beta HLH protein 93	beta HLH protein 93 (bHLH093); FUNCTIONS IN: DNA binding, sequence-specific DNA binding transcription factor activity; INVOLVED IN: regulation of transcription; LOCATED IN: nucleus; EXPRESSED IN: 22 plant structures; EXPRESSED DURING: 13 growth stages; CONTAINS InterPro DOMAIN/s: Helix-loop-helix DNA-binding domain (InterPro:IPR001092), Helix-loop-helix DNA-binding (InterPro:IPR011598); BEST Arab…	0	0	0	0	1	ME3	NA	NA	NA	NA	NA	NA	NA	NA	NA	1	NA	NA	NA	NA	NA	NA	NA	NA	NA	NA	NA	NA	NA	1	NA	NA	NA	NA	NA	NA	NA	NA	NA	NA
Solyc04g076870.4.1	Glutamyl-tR reductase (AHRD V3.3 *** A6QF_TOBAC)	1924	19.2	tetrapyrrole synthesis.glu-tR reductase	AT1G58290.1	74.55	0	Glutamyl-tRNA reductase family protein	HEMA1; FUNCTIONS IN: glutamyl-tRNA reductase activity; INVOLVED IN: chlorophyll biosynthetic process, heme biosynthetic process, response to light stimulus, porphyrin biosynthetic process; LOCATED IN: chloroplast; EXPRESSED IN: 23 plant structures; EXPRESSED DURING: 15 growth stages; CONTAINS InterPro DOMAIN/s: Quinate/shikimate 5-dehydrogenase/glutamyl-tRNA reductase (InterPro:IPR006151), Tetrap…	0	0	0	0	1	ME1	NA	NA	0.894	NA	-0.975	NA	NA	NA	NA	1	NA	NA	NA	NA	NA	NA	NA	NA	NA	NA	NA	NA	NA	1	NA	NA	NA	NA	NA	NA	NA	NA	NA	NA
Solyc04g076400.3.1	VIN3-like protein 3 (AHRD V3.3 *** AA2G3CP98_CAPCH)	2166	27.3.67	R.regulation of transcription.putative transcription regulator	AT5G57380.2	34.09	8e-103	NA	NA	0	0	0	0	1	ME1	-0.926	NA	NA	NA	-0.942	NA	NA	NA	NA	1	NA	NA	NA	NA	NA	NA	NA	NA	NA	NA	NA	NA	NA	1	NA	NA	NA	NA	NA	NA	NA	NA	NA	NA
Solyc04g077020.3.1	Tubulin alpha chain (AHRD V3.3 *** AA1U8GD16_CAPAN)	1721	31.1.1.2	cell.organisation.cytoskeleton.mikrotubuli	AT4G14960.2	96.44	0	Tubulin/FtsZ family protein	TUA6; FUNCTIONS IN: protein binding, structural constituent of cytoskeleton; INVOLVED IN: response to salt stress, microtubule cytoskeleton organization, cellular response to gravity; LOCATED IN: in 8 components; EXPRESSED IN: 26 plant structures; EXPRESSED DURING: 16 growth stages; CONTAINS InterPro DOMAIN/s: Alpha tubulin (InterPro:IPR002452), Tubulin (InterPro:IPR000217), Tubulin/FtsZ, GTPase …	0	0	0	0	1	ME3	NA	NA	0.815	NA	-0.959	NA	0.832	NA	NA	1	NA	NA	NA	NA	NA	NA	NA	NA	NA	NA	NA	NA	NA	1	NA	NA	NA	NA	NA	NA	NA	NA	NA	NA
Solyc04g076480.3.1	MAP kinase kinase kinase 34	3256	29.4	protein.postranslational modification	AT4G24480.2	55.56	0	NA	NA	0	0	0	0	1	NA	NA	NA	NA	NA	NA	NA	NA	NA	NA	1	NA	NA	NA	NA	NA	NA	NA	NA	NA	NA	NA	NA	NA	1	NA	NA	NA	NA	NA	NA	NA	NA	NA	NA
Solyc04g080670.3.1	Inositol-pentakisphosphate 2-kinase (AHRD V3.3 *** AA2G2W2M9_CAPBA)	1617	3.4.2	minor CHO metabolism.myo-inositol.InsP-Kinases	AT5G42810.1	54.81	8e-169	inositol-pentakisphosphate 2-kinase 1	inositol-pentakisphosphate 2-kinase 1 (IPK1); CONTAINS InterPro DOMAIN/s: Inositol-pentakisphosphate 2-kinase, metazoa (InterPro:IPR018009), Inositol-pentakisphosphate 2-kinase (InterPro:IPR009286); BEST Arabidopsis thaliana protein match is: Inositol-pentakisphosphate 2-kinase family protein (TAIR:AT1G22100.1); Has 30201 Blast hits to 17322 proteins in 780 species: Archae - 12; Bacteria - 1396; …	0	0	0	0	1	ME1	NA	NA	0.919	NA	NA	0.884	0.856	0.893	NA	1	NA	NA	NA	NA	NA	NA	NA	NA	NA	NA	NA	NA	NA	NA	1	NA	NA	NA	NA	NA	NA	NA	NA	NA
Solyc06g053610.3.1	R2R3MYB transcription factor 14	1218	27.3.25	R.regulation of transcription.MYB domain transcription factor family	AT3G23250.1	50.7	3e-87	myb domain protein 15	myb domain protein 15 (MYB15); CONTAINS InterPro DOMAIN/s: SANT, DNA-binding (InterPro:IPR001005), Homeodomain-like (InterPro:IPR009057), Myb, DNA-binding (InterPro:IPR014778), HTH transcriptional regulator, Myb-type, DNA-binding (InterPro:IPR017930), Homeodomain-related (InterPro:IPR012287), Myb transcription factor (InterPro:IPR015495); BEST Arabidopsis thaliana protein match is: myb domain pro…	0	1	0	SC	1	ME1	NA	NA	0.906	NA	NA	NA	NA	NA	NA	1	NA	NA	NA	NA	NA	NA	NA	NA	NA	NA	NA	NA	NA	NA	NA	NA	1	NA	NA	NA	NA	NA	NA	NA
Solyc06g053780.4.1	Protein WVD2-like 1 (AHRD V3.3 *** AA2G2WJF4_CAPBA)	1367	35.2	not assigned.unknown	AT3G23090.1	45.33	8e-63	TPX2 (targeting protein for Xklp2) protein family	TPX2 (targeting protein for Xklp2) protein family; CONTAINS InterPro DOMAIN/s: Xklp2 targeting protein (InterPro:IPR009675); BEST Arabidopsis thaliana protein match is: WVD2-like 1 (TAIR:AT3G04630.3); Has 678 Blast hits to 638 proteins in 104 species: Archae - 2; Bacteria - 22; Metazoa - 209; Fungi - 27; Plants - 299; Viruses - 0; Other Eukaryotes - 119 (source: NCBI BLink).	0	0	0	0	1	ME3	-0.92	NA	0.898	NA	-0.958	NA	NA	NA	NA	1	NA	NA	NA	NA	NA	NA	NA	NA	NA	NA	NA	NA	NA	NA	NA	NA	1	NA	NA	NA	NA	NA	NA	NA
Solyc06g053810.3.1	p-loop containing nucleoside triphosphate hydrolases superfamily protein (AHRD V3.3 *** QWUY1_ARATH)	1795	35.1	not assigned.no ontology	AT1G04280.2	67.23	0	NA	NA	0	0	0	SC	1	ME1	NA	NA	0.894	NA	-0.942	NA	NA	NA	NA	1	NA	NA	NA	NA	NA	NA	NA	NA	NA	NA	NA	NA	NA	NA	NA	NA	1	NA	NA	NA	NA	NA	NA	NA
Solyc07g006600.1.1	Protein GLUTAMINE DUMPER 3 (AHRD V3.3 *-* AA2G2WAS7_CAPBA)	558	35.2	not assigned.unknown	AT5G57685.1	62.28	4e-37	glutamine dumper 3	glutamine dumper 3 (GDU3); FUNCTIONS IN: molecular_function unknown; INVOLVED IN: secretion by cell, response to virus, regulation of amino acid export, virus-host interaction; LOCATED IN: integral to membrane; BEST Arabidopsis thaliana protein match is: glutamine dumper 2 (TAIR:AT4G25760.1); Has 162 Blast hits to 162 proteins in 13 species: Archae - 0; Bacteria - 0; Metazoa - 0; Fungi - 0; Plant…	0	0	0	0	1	ME1	-0.843	NA	0.8	NA	NA	NA	NA	NA	NA	1	NA	NA	NA	NA	NA	NA	NA	NA	NA	NA	NA	NA	NA	NA	NA	NA	NA	1	NA	NA	NA	NA	NA	NA
Solyc07g007320.3.1	PLATZ transcription factor family protein (AHRD V3.3 *** Q1G3Q4_ARATH)	765	35.2	not assigned.unknown	AT2G12646.2	64.59	1e-114	NA	NA	0	0	E	E	1	ME7	NA	NA	0.883	NA	NA	NA	NA	NA	NA	1	NA	NA	NA	NA	NA	NA	NA	NA	NA	NA	NA	NA	NA	NA	NA	NA	NA	1	NA	NA	NA	NA	NA	NA
Solyc07g007755.1.1	Defensin protein (AHRD V3.3 *** B1N681_SOLPI)	528	35.2	not assigned.unknown	AT2G02130.1	62.82	5e-28	low-molecular-weight cysteine-rich 68	low-molecular-weight cysteine-rich 68 (LCR68); FUNCTIONS IN: peptidase inhibitor activity; INVOLVED IN: defense response; LOCATED IN: endomembrane system; EXPRESSED IN: 22 plant structures; EXPRESSED DURING: 13 growth stages; CONTAINS InterPro DOMAIN/s: Gamma thionin (InterPro:IPR008176), Knottin (InterPro:IPR003614), Gamma Purothionin (InterPro:IPR008177); BEST Arabidopsis thaliana protein match…	0	0	0	0	1	ME0	NA	NA	NA	NA	NA	NA	NA	NA	NA	1	NA	NA	NA	NA	NA	NA	NA	NA	NA	NA	NA	NA	NA	NA	NA	NA	NA	1	NA	NA	NA	NA	NA	NA
Solyc07g007550.3.1	Heparanase-like protein 3 (AHRD V3.3 *** AA2G2WBB8_CAPBA)	2073	1.6	cell wall.degradation	AT5G34940.2	61.77	0	glucuronidase 3	glucuronidase 3 (GUS3); FUNCTIONS IN: beta-glucuronidase activity; INVOLVED IN: biological_process unknown; LOCATED IN: plant-type cell wall; EXPRESSED IN: 22 plant structures; EXPRESSED DURING: 11 growth stages; CONTAINS InterPro DOMAIN/s: Glycoside hydrolase family 79, N-terminal (InterPro:IPR005199); BEST Arabidopsis thaliana protein match is: glucuronidase 2 (TAIR:AT5G07830.1); Has 360 Blast …	0	0	0	SC	1	ME1	NA	NA	0.86	NA	NA	NA	NA	NA	NA	1	NA	NA	NA	NA	NA	NA	NA	NA	NA	NA	NA	NA	NA	NA	NA	NA	NA	1	NA	NA	NA	NA	NA	NA
Solyc07g007600.3.1	vacuolar-type H+-pyrophosphatase	2767	34.3	transport.H+ transporting pyrophosphatase	AT1G15690.1	88.24	0	Inorganic H pyrophosphatase family protein	AVP1; FUNCTIONS IN: hydrogen-translocating pyrophosphatase activity; INVOLVED IN: response to water deprivation, response to salt stress, establishment or maintenance of transmembrane electrochemical gradient, leaf development, auxin polar transport; LOCATED IN: in 10 components; EXPRESSED IN: 28 plant structures; EXPRESSED DURING: 16 growth stages; CONTAINS InterPro DOMAIN/s: Inorganic H+ pyroph…	0	0	0	0	1	ME1	NA	NA	0.85	NA	-0.8	NA	NA	NA	NA	1	NA	NA	NA	NA	NA	NA	NA	NA	NA	NA	NA	NA	NA	NA	NA	NA	NA	1	NA	NA	NA	NA	NA	NA
Solyc07g007920.3.1	Rif1_N domain-containing protein (AHRD V3.3 *** AA1Q3D7F4_CEPFO)	3294	35.2	not assigned.unknown	NA	NA	NA	NA	NA	0	0	0	0	1	ME1	NA	NA	NA	NA	NA	NA	NA	NA	NA	1	NA	NA	NA	NA	NA	NA	NA	NA	NA	NA	NA	NA	NA	NA	NA	NA	NA	1	NA	NA	NA	NA	NA	NA
Solyc07g006750.3.1	blind-like8	1326	27.3.25	R.regulation of transcription.MYB domain transcription factor family	AT5G57620.1	53.68	4e-106	myb domain protein 36	myb domain protein 36 (MYB36); CONTAINS InterPro DOMAIN/s: SANT, DNA-binding (InterPro:IPR001005), Homeodomain-like (InterPro:IPR009057), Myb, DNA-binding (InterPro:IPR014778), HTH transcriptional regulator, Myb-type, DNA-binding (InterPro:IPR017930), Homeodomain-related (InterPro:IPR012287), Myb transcription factor (InterPro:IPR015495); BEST Arabidopsis thaliana protein match is: myb domain pro…	0	0	0	0	NA	NA	NA	NA	NA	NA	NA	NA	NA	NA	NA	1	NA	NA	NA	NA	NA	NA	NA	NA	NA	NA	NA	NA	NA	NA	NA	NA	NA	1	NA	NA	NA	NA	NA	NA
Solyc09g007110.3.1	Leucine-rich receptor-like protein kinase family protein (AHRD V3.3 *** AAK9PPV4_ZOSMR)	3898	3.2.3	signalling.receptor kinases.leucine rich repeat III	AT2G27060.1	53.67	0	Leucine-rich repeat protein kinase family protein	Leucine-rich repeat protein kinase family protein; FUNCTIONS IN: protein serine/threonine kinase activity, protein kinase activity, ATP binding; INVOLVED IN: transmembrane receptor protein tyrosine kinase signaling pathway, protein amino acid phosphorylation; LOCATED IN: plasma membrane; EXPRESSED IN: 23 plant structures; EXPRESSED DURING: 13 growth stages; CONTAINS InterPro DOMAIN/s: Serine/thre…	0	0	0	0	1	ME3	-0.969	NA	0.851	NA	-0.945	NA	0.888	NA	NA	1	NA	NA	NA	NA	NA	NA	NA	NA	NA	NA	NA	NA	NA	NA	NA	NA	NA	NA	NA	1	NA	NA	NA	NA
Solyc09g007920.4.1	Phenylalanine ammonia-lyase (AHRD V3.3 *** AA2G3BJ81_CAPCH)	2965	16.2.1.1	secondary metabolism.phenylpropanoids.lignin biosynthesis.PAL	AT2G37040.1	83.12	0	PHE ammonia lyase 1	PHE ammonia lyase 1 (PAL1); FUNCTIONS IN: phenylalanine ammonia-lyase activity; INVOLVED IN: in 10 processes; LOCATED IN: cytoplasm; EXPRESSED IN: 22 plant structures; EXPRESSED DURING: 13 growth stages; CONTAINS InterPro DOMAIN/s: Phenylalanine/histidine ammonia-lyase (InterPro:IPR001106), Phenylalanine/histidine ammonia-lyases, active site (InterPro:IPR022313), L-Aspartase-like (InterPro:IPR008…	0	0	0	SC	1	ME0	NA	0.806	0.918	0.83	NA	NA	-0.814	NA	NA	1	NA	NA	NA	NA	NA	NA	NA	NA	NA	NA	NA	NA	NA	NA	NA	NA	NA	NA	NA	NA	1	NA	NA	NA
Solyc09g008050.3.1	Glycosyltransferase (AHRD V3.3 *** AA1Q3DDP_CEPFO)	1616	26.2	misc.UDP glucosyl and glucoronyl transferases	AT2G36970.1	52.39	0	UDP-Glycosyltransferase superfamily protein	UDP-Glycosyltransferase superfamily protein; FUNCTIONS IN: UDP-glycosyltransferase activity, transferase activity, transferring glycosyl groups; INVOLVED IN: metabolic process; LOCATED IN: endomembrane system; EXPRESSED IN: 20 plant structures; EXPRESSED DURING: 13 growth stages; CONTAINS InterPro DOMAIN/s: UDP-glucuronosyl/UDP-glucosyltransferase (InterPro:IPR002213); BEST Arabidopsis thaliana p…	0	0	0	SC	1	ME1	NA	0.959	0.894	0.959	NA	NA	NA	NA	NA	1	NA	NA	NA	NA	NA	NA	NA	NA	NA	NA	NA	NA	NA	NA	NA	NA	NA	NA	NA	NA	1	NA	NA	NA
Solyc09g010380.3.1	Soluble inorganic pyrophosphatase-like protein (AHRD V3.3 *** AA2K3NXW2_TRIPR)	1342	23.4.99	nucleotide metabolism.phosphotransfer and pyrophosphatases.misc	AT3G53620.1	83.33	9e-136	pyrophosphorylase 4	pyrophosphorylase 4 (PPa4); FUNCTIONS IN: inorganic diphosphatase activity; INVOLVED IN: response to cadmium ion, metabolic process; LOCATED IN: membrane, cytoplasm; EXPRESSED IN: 24 plant structures; EXPRESSED DURING: 13 growth stages; CONTAINS InterPro DOMAIN/s: Inorganic pyrophosphatase (InterPro:IPR008162); BEST Arabidopsis thaliana protein match is: pyrophosphorylase 1 (TAIR:AT1G01050.1); Ha…	0	0	0	SC	1	ME1	NA	NA	NA	NA	-0.98	NA	NA	NA	NA	1	NA	NA	NA	NA	NA	NA	NA	NA	NA	NA	NA	NA	NA	NA	NA	NA	NA	NA	NA	NA	1	NA	NA	NA
Solyc09g007830.3.1	Cytokinin riboside 5'-monophosphate phosphoribohydrolase (AHRD V3.3 *** AA1U8E671_CAPAN)	1185	35.2	not assigned.unknown	AT2G37210.1	87.68	7e-136	lysine decarboxylase family protein	lysine decarboxylase family protein; CONTAINS InterPro DOMAIN/s: Conserved hypothetical protein CHP00730 (InterPro:IPR005269); BEST Arabidopsis thaliana protein match is: Putative lysine decarboxylase family protein (TAIR:AT3G53450.1); Has 5502 Blast hits to 5500 proteins in 1566 species: Archae - 27; Bacteria - 3836; Metazoa - 10; Fungi - 132; Plants - 402; Viruses - 0; Other Eukaryotes - 1095 (…	0	0	E	E	1	ME3	NA	NA	0.901	NA	NA	NA	NA	NA	NA	1	NA	NA	NA	NA	NA	NA	NA	NA	NA	NA	NA	NA	NA	NA	NA	NA	NA	NA	NA	NA	1	NA	NA	NA
Solyc09g008810.3.1	homeobox-leucine zipper protein ATHB-22 (AHRD V3.3 *** AA2I4FX25_9ROSI)	1036	27.3.22	R.regulation of transcription.HB,Homeobox transcription factor family	AT5G03790.1	58.72	3e-54	homeobox 51	homeobox 51 (HB51); FUNCTIONS IN: sequence-specific DNA binding, DNA binding, sequence-specific DNA binding transcription factor activity; INVOLVED IN: in 6 processes; LOCATED IN: nucleus; EXPRESSED IN: 14 plant structures; EXPRESSED DURING: 6 growth stages; CONTAINS InterPro DOMAIN/s: Homeobox, conserved site (InterPro:IPR017970), Homeobox (InterPro:IPR001356), Homeodomain-like (InterPro:IPR0090…	0	0	E	E	1	ME7	NA	NA	NA	NA	NA	NA	NA	NA	NA	1	NA	NA	NA	NA	NA	NA	NA	NA	NA	NA	NA	NA	NA	NA	NA	NA	NA	NA	NA	NA	1	NA	NA	NA
Solyc09g010570.1.1	Para-hydroxybenzoic acid efflux pump subunit AaeB/fusaric acid resistance protein (AHRD V3.3 *-* AA2U1MC19_ARTAN)	621	35.2	not assigned.unknown	AT2G28780.1	49.73	2e-42	0	unknown protein; INVOLVED IN: biological_process unknown; LOCATED IN: mitochondrion; EXPRESSED IN: inflorescence meristem, root, flower; EXPRESSED DURING: petal differentiation and expansion stage; CONTAINS InterPro DOMAIN/s: Protein of unknown function DUF939, bacterial (InterPro:IPR010343); BEST Arabidopsis thaliana protein match is: unknown protein (TAIR:AT3G09450.1); Has 671 Blast hits to 667…	0	0	E	E	1	ME2	NA	0.903	0.897	0.921	NA	NA	NA	NA	NA	1	NA	NA	NA	NA	NA	NA	NA	NA	NA	NA	NA	NA	NA	NA	NA	NA	NA	NA	NA	NA	1	NA	NA	NA
Solyc09g009540.4.1	Alpha/beta-Hydrolases superfamily protein (AHRD V3.3 *** AA2U1QP59_ARTAN)	1371	35.1	not assigned.no ontology	AT2G36290.1	59.83	2e-163	alpha/beta-Hydrolases superfamily protein	alpha/beta-Hydrolases superfamily protein; FUNCTIONS IN: hydrolase activity; INVOLVED IN: biological_process unknown; LOCATED IN: endoplasmic reticulum; EXPRESSED IN: 24 plant structures; EXPRESSED DURING: 13 growth stages; CONTAINS InterPro DOMAIN/s: Alpha/beta hydrolase fold-1 (InterPro:IPR000073); BEST Arabidopsis thaliana protein match is: alpha/beta-Hydrolases superfamily protein (TAIR:AT1G7…	0	0	0	0	1	ME0	NA	NA	0.884	NA	NA	NA	NA	NA	NA	1	NA	NA	NA	NA	NA	NA	NA	NA	NA	NA	NA	NA	NA	NA	NA	NA	NA	NA	NA	NA	1	NA	NA	NA
Solyc09g009580.4.1	Fatty acyl-CoA reductase (AHRD V3.3 *** AA2G2YPA8_CAPAN)	1719	33.99	development.unspecified	AT3G11980.1	41.28	4e-124	Jojoba acyl CoA reductase-related male sterility protein	MALE STERILITY 2 (MS2); FUNCTIONS IN: fatty-acyl-CoA reductase (alcohol-forming) activity, oxidoreductase activity, acting on the CH-CH group of donors, NAD or NADP as acceptor; INVOLVED IN: microsporogenesis, pollen exine formation; LOCATED IN: chloroplast; EXPRESSED IN: leaf whorl, sepal, flower; EXPRESSED DURING: petal differentiation and expansion stage; CONTAINS InterPro DOMAIN/s: Male steri…	0	0	0	0	1	ME0	NA	NA	NA	NA	NA	NA	NA	NA	NA	1	NA	NA	NA	NA	NA	NA	NA	NA	NA	NA	NA	NA	NA	NA	NA	NA	NA	NA	NA	NA	1	NA	NA	NA
Solyc09g008280.2.1	S-adenosyl-L-methionine synthetase Z24743	1625	13.1.3.4.11	amino acid metabolism.synthesis.aspartate family.methionine.S-adenosylmethionine synthetase	AT2G36880.2	94.1	0	methionine adenosyltransferase 3	methionine adenosyltransferase 3 (MAT3); FUNCTIONS IN: methionine adenosyltransferase activity; INVOLVED IN: one-carbon metabolic process, S-adenosylmethionine biosynthetic process; LOCATED IN: plasma membrane; EXPRESSED IN: 25 plant structures; EXPRESSED DURING: 16 growth stages; CONTAINS InterPro DOMAIN/s: S-adenosylmethionine synthetase (InterPro:IPR002133), S-adenosylmethionine synthetase sup…	0	0	0	0	1	ME1	-0.949	NA	NA	NA	-0.979	NA	NA	NA	NA	1	NA	NA	NA	NA	NA	NA	NA	NA	NA	NA	NA	NA	NA	NA	NA	NA	NA	NA	NA	NA	1	NA	NA	NA
Solyc09g010060.3.1	Kinesin-related protein (AHRD V3.3 *** AA2U1L7Z9_ARTAN)	3526	31.1	cell.organisation	AT2G36200.1	70.32	0	P-loop containing nucleoside triphosphate hydrolases superfamily protein	P-loop containing nucleoside triphosphate hydrolases superfamily protein; FUNCTIONS IN: microtubule motor activity, ATP binding; INVOLVED IN: microtubule-based movement; EXPRESSED IN: 12 plant structures; EXPRESSED DURING: 6 growth stages; CONTAINS InterPro DOMAIN/s: Kinesin, motor region, conserved site (InterPro:IPR019821), Kinesin, motor domain (InterPro:IPR001752); BEST Arabidopsis thaliana p…	0	0	0	0	1	ME1	NA	NA	NA	NA	-0.942	NA	NA	NA	NA	1	NA	NA	NA	NA	NA	NA	NA	NA	NA	NA	NA	NA	NA	NA	NA	NA	NA	NA	NA	NA	1	NA	NA	NA
Solyc09g010210.3.1	endo-1,4-beta-glucanase precursor (Cel2)	1805	26.3.4	misc.gluco-, galacto- and mannosidases.endoglucanase	AT1G70710.1	78.81	0	glycosyl hydrolase 9B1	glycosyl hydrolase 9B1 (GH9B1); FUNCTIONS IN: cellulase activity, hydrolase activity, hydrolyzing O-glycosyl compounds; INVOLVED IN: response to cyclopentenone, cell wall modification involved in multidimensional cell growth; LOCATED IN: chloroplast; EXPRESSED IN: 20 plant structures; EXPRESSED DURING: 12 growth stages; CONTAINS InterPro DOMAIN/s: Six-hairpin glycosidase (InterPro:IPR012341), Gly…	0	0	0	0	1	ME5	NA	NA	NA	NA	NA	NA	NA	NA	NA	1	NA	NA	NA	NA	NA	NA	NA	NA	NA	NA	NA	NA	NA	NA	NA	NA	NA	NA	NA	NA	1	NA	NA	NA
Solyc09g010220.4.1	lysosomal Pro-X carboxypeptidase (AHRD V3.3 *** AA2I4EKY3_9ROSI)	1766	29.5	protein.degradation	AT2G24280.1	54.37	0	alpha/beta-Hydrolases superfamily protein	alpha/beta-Hydrolases superfamily protein; FUNCTIONS IN: serine-type peptidase activity, serine-type carboxypeptidase activity; INVOLVED IN: proteolysis; LOCATED IN: endomembrane system, lysosome; EXPRESSED IN: 22 plant structures; EXPRESSED DURING: 13 growth stages; CONTAINS InterPro DOMAIN/s: Peptidase S28 (InterPro:IPR008758); BEST Arabidopsis thaliana protein match is: Serine carboxypeptidase…	0	0	0	0	1	ME6	NA	NA	NA	NA	NA	NA	NA	NA	NA	1	NA	NA	NA	NA	NA	NA	NA	NA	NA	NA	NA	NA	NA	NA	NA	NA	NA	NA	NA	NA	1	NA	NA	NA
Solyc09g010260.4.1	Protein trichome birefringence-like 9 (AHRD V3.3 *-* AA2G2VX2_CAPBA)	483	35.2	not assigned.unknown	NA	NA	NA	NA	NA	0	0	0	0	NA	NA	NA	NA	NA	NA	NA	NA	NA	NA	NA	1	NA	NA	NA	NA	NA	NA	NA	NA	NA	NA	NA	NA	NA	NA	NA	NA	NA	NA	NA	NA	1	NA	NA	NA
Solyc09g010630.3.1	HSC2-like	2353	29.6	protein.folding	AT3G12580.1	92.46	0	heat shock protein 70	heat shock protein 70 (HSP70); FUNCTIONS IN: ATP binding; INVOLVED IN: in 9 processes; LOCATED IN: cytosol, mitochondrion, cell wall, plasma membrane; EXPRESSED IN: 23 plant structures; EXPRESSED DURING: 11 growth stages; CONTAINS InterPro DOMAIN/s: Heat shock protein 70, conserved site (InterPro:IPR018181), Heat shock protein Hsp70 (InterPro:IPR001023), Heat shock protein 70 (InterPro:IPR013126)…	0	0	0	0	1	NA	NA	NA	NA	NA	NA	NA	NA	NA	NA	1	NA	NA	NA	NA	NA	NA	NA	NA	NA	NA	NA	NA	NA	NA	NA	NA	NA	NA	NA	NA	1	NA	NA	NA
Solyc10g008160.3.1	uniform ripening	1137	27.3.2	R.regulation of transcription.G2-like transcription factor family, GARP	AT2G20570.2	40.93	3e-32	GBF's pro-rich region-interacting factor 1	GBF's pro-rich region-interacting factor 1 (GPRI1); CONTAINS InterPro DOMAIN/s: Homeodomain-like (InterPro:IPR009057), Myb, DNA-binding (InterPro:IPR014778), Myb-like DNA-binding domain, SHAQKYF class (InterPro:IPR006447), HTH transcriptional regulator, Myb-type, DNA-binding (InterPro:IPR017930), Homeodomain-related (InterPro:IPR012287); BEST Arabidopsis thaliana protein match is: GOLDEN2-like 2 …	0	0	0	0	1	ME7	NA	NA	0.982	0.809	-0.942	NA	NA	NA	NA	1	NA	NA	NA	NA	NA	NA	NA	NA	NA	NA	NA	NA	NA	NA	NA	NA	NA	NA	NA	NA	NA	1	NA	NA
Solyc10g008490.3.1	Protein phosphatase 2C (AHRD V3.3 *** AA2U1PMG8_ARTAN)	1760	29.4	protein.postranslational modification	AT1G03590.1	68.22	0	Protein phosphatase 2C family protein	Protein phosphatase 2C family protein; FUNCTIONS IN: protein serine/threonine phosphatase activity, catalytic activity; INVOLVED IN: N-terminal protein myristoylation; LOCATED IN: plasma membrane; EXPRESSED IN: 23 plant structures; EXPRESSED DURING: 13 growth stages; CONTAINS InterPro DOMAIN/s: Protein phosphatase 2C-related (InterPro:IPR001932), Protein phosphatase 2C (InterPro:IPR015655), Prote…	0	0	E	E	1	ME13	NA	NA	0.869	NA	NA	NA	NA	NA	NA	1	NA	NA	NA	NA	NA	NA	NA	NA	NA	NA	NA	NA	NA	NA	NA	NA	NA	NA	NA	NA	NA	1	NA	NA
Solyc10g008740.3.1	Mg-protoporphyrin IX chelatase (AHRD V3.3 *** AA2G2YJA3_CAPAN)	1592	19.1	tetrapyrrole synthesis.magnesium chelatase	AT4G18480.1	77.52	0	P-loop containing nucleoside triphosphate hydrolases superfamily protein	CHLI1; FUNCTIONS IN: magnesium chelatase activity, ATPase activity; INVOLVED IN: chlorophyll biosynthetic process; LOCATED IN: magnesium chelatase complex, cell wall, chloroplast, chloroplast stroma; EXPRESSED IN: 24 plant structures; EXPRESSED DURING: 14 growth stages; CONTAINS InterPro DOMAIN/s: ATPase, AAA+ type, core (InterPro:IPR003593), Magnesium chelatase, ChlI subunit (InterPro:IPR000523)…	0	0	0	0	1	ME1	NA	NA	0.925	NA	-0.836	NA	NA	NA	NA	1	NA	NA	NA	NA	NA	NA	NA	NA	NA	NA	NA	NA	NA	NA	NA	NA	NA	NA	NA	NA	NA	1	NA	NA
Solyc11g066710.3.1	Phospholipid:diacylglycerol acyltransferase (AHRD V3.3 *** AA2U1LAW7_ARTAN)	2115	11.8.1	lipid metabolism.exotics (steroids, squalene etc).phosphatidylcholinesterol O-acyltransferase	AT3G44830.1	70.99	0	Lecithin:cholesterol acyltransferase family protein	Lecithin:cholesterol acyltransferase family protein; FUNCTIONS IN: phosphatidylcholine-sterol O-acyltransferase activity; INVOLVED IN: lipid metabolic process; LOCATED IN: cellular_component unknown; CONTAINS InterPro DOMAIN/s: Lecithin:cholesterol acyltransferase (InterPro:IPR003386); BEST Arabidopsis thaliana protein match is: phospholipid:diacylglycerol acyltransferase (TAIR:AT5G13640.1); Has …	0	0	0	0	1	ME1	-0.802	-0.85	NA	-0.852	NA	NA	NA	NA	NA	1	NA	NA	NA	NA	NA	NA	NA	NA	NA	NA	NA	NA	NA	NA	NA	NA	NA	NA	NA	NA	NA	NA	1	NA
Solyc11g068950.3.1	BEL1-like homeodomain protein 1 (AHRD V3.3 *** AA2G2YH1_CAPAN)	2396	27.3.22	R.regulation of transcription.HB,Homeobox transcription factor family	AT2G35940.3	44.24	1e-110	BEL1-like homeodomain 1	BEL1-like homeodomain 1 (BLH1); CONTAINS InterPro DOMAIN/s: Homeobox (InterPro:IPR001356), Homeodomain-like (InterPro:IPR009057), POX (InterPro:IPR006563), Homeodomain-related (InterPro:IPR012287); BEST Arabidopsis thaliana protein match is: BEL1-like homeodomain 6 (TAIR:AT4G34610.2); Has 35333 Blast hits to 34131 proteins in 2444 species: Archae - 798; Bacteria - 22429; Metazoa - 974; Fungi - 99…	0	0	0	SC	1	ME1	NA	NA	NA	NA	NA	NA	NA	NA	NA	1	NA	NA	NA	NA	NA	NA	NA	NA	NA	NA	NA	NA	NA	NA	NA	NA	NA	NA	NA	NA	NA	NA	1	NA
Solyc11g005150.3.1	entensin X55687	1860	1.5.3	cell wall.cell wall proteins.LRR	AT1G12040.1	65.79	3e-152	leucine-rich repeat/extensin 1	leucine-rich repeat/extensin 1 (LRX1); CONTAINS InterPro DOMAIN/s: Leucine-rich repeat-containing N-terminal domain, type 2 (InterPro:IPR013210), Leucine-rich repeat (InterPro:IPR001611); BEST Arabidopsis thaliana protein match is: leucine-rich repeat/extensin 2 (TAIR:AT1G62440.1); Has 373279 Blast hits to 102116 proteins in 2982 species: Archae - 793; Bacteria - 62996; Metazoa - 122212; Fungi - …	0	0	0	0	1	ME1	-0.89	NA	NA	NA	-0.961	NA	NA	NA	NA	1	NA	NA	NA	NA	NA	NA	NA	NA	NA	NA	NA	NA	NA	NA	NA	NA	NA	NA	NA	NA	NA	NA	NA	1
Solyc11g005730.3.1	Histone-lysine N-methyltransferase ATXR5 (AHRD V3.3 *** AA2G2VFH7_CAPBA)	1596	27.3.69	R.regulation of transcription.SET-domain transcriptional regulator family	AT5G09790.1	65.83	1e-164	ARABIDOPSIS TRITHORAX-RELATED PROTEIN 5	ARABIDOPSIS TRITHORAX-RELATED PROTEIN 5 (ATXR5); CONTAINS InterPro DOMAIN/s: SET domain (InterPro:IPR001214), Zinc finger, PHD-type, conserved site (InterPro:IPR019786), Zinc finger, PHD-type (InterPro:IPR001965), Zinc finger, FYVE/PHD-type (InterPro:IPR011011), Zinc finger, PHD-finger (InterPro:IPR019787); BEST Arabidopsis thaliana protein match is: ARABIDOPSIS TRITHORAX-RELATED PROTEIN 6 (TAIR:…	0	0	0	0	1	ME1	-0.945	-0.828	NA	-0.809	NA	-0.943	NA	-0.92	NA	1	NA	NA	NA	NA	NA	NA	NA	NA	NA	NA	NA	NA	NA	NA	NA	NA	NA	NA	NA	NA	NA	NA	NA	1
Solyc11g005820.1.1	Pectinesterase inhibitor domain-containing protein (AHRD V3.3 *** AA2U1P2H7_ARTAN)	573	26.18	misc.invertase/pectin methylesterase inhibitor family protein	AT5G64620.1	48.4	3e-54	cell wall / vacuolar inhibitor of fructosidase 2	cell wall / vacuolar inhibitor of fructosidase 2 (C/VIF2); FUNCTIONS IN: enzyme inhibitor activity, pectinesterase inhibitor activity, pectinesterase activity; INVOLVED IN: response to karrikin; LOCATED IN: endomembrane system; EXPRESSED IN: 20 plant structures; EXPRESSED DURING: 13 growth stages; CONTAINS InterPro DOMAIN/s: Pectinesterase inhibitor (InterPro:IPR006501); BEST Arabidopsis thaliana…	0	0	0	E	1	ME7	-0.948	NA	0.869	NA	-0.851	NA	NA	NA	NA	1	NA	NA	NA	NA	NA	NA	NA	NA	NA	NA	NA	NA	NA	NA	NA	NA	NA	NA	NA	NA	NA	NA	NA	1
Solyc11g006230.3.1	GRF1-interacting factor 1 (AHRD V3.3 *-* AA2G2Y6I7_CAPAN)	942	35.1.4	not assigned.no ontology.glycine rich proteins	AT5G28640.1	63.44	7e-51	SSXT family protein	ANGUSTIFOLIA 3 (AN3); CONTAINS InterPro DOMAIN/s: SSXT (InterPro:IPR007726); BEST Arabidopsis thaliana protein match is: GRF1-interacting factor 3 (TAIR:AT4G00850.1); Has 1752 Blast hits to 1579 proteins in 197 species: Archae - 0; Bacteria - 58; Metazoa - 1009; Fungi - 145; Plants - 200; Viruses - 1; Other Eukaryotes - 339 (source: NCBI BLink).	0	0	E	E	1	ME2	NA	0.911	0.953	0.936	NA	NA	NA	NA	NA	1	NA	NA	NA	NA	NA	NA	NA	NA	NA	NA	NA	NA	NA	NA	NA	NA	NA	NA	NA	NA	NA	NA	NA	1
Solyc11g005090.2.1	cyclin A1	1918	31.3	cell.cycle	AT1G44110.1	56.91	0	Cyclin A1;1	Cyclin A1;1 (CYCA1;1); CONTAINS InterPro DOMAIN/s: Cyclin, C-terminal (InterPro:IPR004367), Cyclin (InterPro:IPR006670), G2/mitotic-specific cyclin A (InterPro:IPR015453), Cyclin-like (InterPro:IPR011028), Cyclin-related (InterPro:IPR013763), Cyclin, N-terminal (InterPro:IPR006671), Cyclin, A/B/D/E (InterPro:IPR014400); BEST Arabidopsis thaliana protein match is: CYCLIN A1;2 (TAIR:AT1G77390.1); H…	0	0	0	0	1	ME1	-0.939	NA	NA	NA	-0.88	-0.908	NA	-0.869	NA	1	NA	NA	NA	NA	NA	NA	NA	NA	NA	NA	NA	NA	NA	NA	NA	NA	NA	NA	NA	NA	NA	NA	NA	1
Solyc12g096430.1.1	Ubiquitin carboxyl-terminal hydrolase 19 (AHRD V3.3 *** AA2G2VJ71_CAPBA)	1938	29.5.11	protein.degradation.ubiquitin	AT2G24640.1	58.37	7e-173	ubiquitin-specific protease 19	ubiquitin-specific protease 19 (UBP19); FUNCTIONS IN: cysteine-type endopeptidase activity, ubiquitin thiolesterase activity; INVOLVED IN: ubiquitin-dependent protein catabolic process; LOCATED IN: endomembrane system; EXPRESSED IN: 31 plant structures; EXPRESSED DURING: 15 growth stages; CONTAINS InterPro DOMAIN/s: Zinc finger, MYND-type (InterPro:IPR002893), Peptidase C19, ubiquitin carboxyl-te…	0	0	0	0	1	ME4	NA	0.825	NA	0.843	NA	0.916	NA	0.937	1	NA	NA	NA	NA	NA	NA	NA	NA	NA	NA	NA	NA	NA	NA	NA	NA	NA	NA	NA	NA	NA	NA	NA	NA	NA
Solyc12g097030.2.1	Carboxyl-terminal-processing peptidase 2, chloroplastic (AHRD V3.3 *** AA1U8EU11_CAPAN)	2074	29.5.5	protein.degradation.serine protease	AT4G17740.2	76.83	0	Peptidase S41 family protein	Peptidase S41 family protein; FUNCTIONS IN: serine-type peptidase activity; INVOLVED IN: proteolysis, intracellular signaling pathway; LOCATED IN: thylakoid, thylakoid lumen, mitochondrion, chloroplast thylakoid lumen; EXPRESSED IN: 22 plant structures; EXPRESSED DURING: 15 growth stages; CONTAINS InterPro DOMAIN/s: Peptidase S41 (InterPro:IPR005151), PDZ/DHR/GLGF (InterPro:IPR001478), Peptidase …	0	0	0	0	1	NA	NA	NA	NA	NA	NA	NA	NA	NA	1	NA	NA	NA	NA	NA	NA	NA	NA	NA	NA	NA	NA	NA	NA	NA	NA	NA	NA	NA	NA	NA	NA	NA	NA	NA
Solyc02g087960.3.1	R2R3MYB transcription factor 94	1169	27.3.25	R.regulation of transcription.MYB domain transcription factor family	AT3G47600.1	51.06	1e-98	myb domain protein 94	myb domain protein 94 (MYB94); CONTAINS InterPro DOMAIN/s: SANT, DNA-binding (InterPro:IPR001005), Homeodomain-like (InterPro:IPR009057), Myb, DNA-binding (InterPro:IPR014778), HTH transcriptional regulator, Myb-type, DNA-binding (InterPro:IPR017930), Homeodomain-related (InterPro:IPR012287), Myb transcription factor (InterPro:IPR015495); BEST Arabidopsis thaliana protein match is: myb domain pro…	0	0	0	E	1	ME3	-0.943	NA	NA	NA	NA	NA	NA	NA	1	NA	NA	NA	NA	NA	NA	1	1	NA	NA	1	NA	NA	NA	NA	NA	NA	NA	NA	NA	NA	NA	NA	NA	NA
Solyc02g089630.3.1	Proline dehydrogenase (AHRD V3.3 *** AA2G2XIU2_CAPBA)	1949	13.2.2.2	amino acid metabolism.degradation.glutamate family.proline	AT5G38710.1	52.85	1e-179	Methylenetetrahydrofolate reductase family protein	Methylenetetrahydrofolate reductase family protein; FUNCTIONS IN: proline dehydrogenase activity; INVOLVED IN: oxidation reduction, proline catabolic process, glutamate biosynthetic process; EXPRESSED IN: 21 plant structures; EXPRESSED DURING: 12 growth stages; CONTAINS InterPro DOMAIN/s: Proline dehydrogenase (InterPro:IPR002872), Proline oxidase (InterPro:IPR015659); BEST Arabidopsis thaliana p…	0	0	0	SC	1	ME1	NA	NA	-0.857	NA	-0.807	NA	NA	NA	1	NA	NA	NA	NA	NA	NA	1	1	NA	NA	NA	NA	NA	NA	NA	NA	NA	NA	NA	NA	NA	NA	NA	NA	NA
Solyc02g086830.3.1	Protease Do-like chloroplastic-like (AHRD V3.3 *** AA2K3PQ7_TRIPR)	1807	29.5.5	protein.degradation.serine protease	AT3G27925.2	88.33	0	NA	NA	0	0	0	0	1	ME1	NA	0.937	NA	0.966	NA	0.982	0.911	0.978	1	NA	NA	NA	NA	NA	NA	1	NA	NA	1	NA	NA	NA	NA	NA	NA	NA	NA	NA	NA	NA	NA	NA	NA	NA
Solyc02g085965.1.1	caffeoylshikimate esterase-like (AHRD V3.3 --* XP_4233711.1)	790	35.2	not assigned.unknown	NA	NA	NA	NA	NA	0	0	0	0	NA	NA	NA	NA	NA	NA	NA	NA	NA	NA	1	NA	NA	NA	NA	NA	NA	1	NA	NA	1	NA	NA	NA	NA	NA	NA	NA	NA	NA	NA	NA	NA	NA	NA	NA
Solyc02g086170.3.1	hypothetical protein (AHRD V3.3 *** AT5G1616.1)	712	35.2	not assigned.unknown	AT5G16160.1	41.01	1e-21	0	unknown protein; Has 30201 Blast hits to 17322 proteins in 780 species: Archae - 12; Bacteria - 1396; Metazoa - 17338; Fungi - 3422; Plants - 5037; Viruses - 0; Other Eukaryotes - 2996 (source: NCBI BLink).	0	0	0	0	1	NA	NA	NA	NA	NA	NA	NA	NA	NA	1	NA	NA	NA	NA	NA	NA	1	NA	NA	1	NA	NA	NA	NA	NA	NA	NA	NA	NA	NA	NA	NA	NA	NA	NA
Solyc02g090770.1.1	Ethylene-responsive transcription factor (AHRD V3.3 *** AA2G3A6X8_CAPAN)	612	17.5.2	hormone metabolism.ethylene.signal transduction	AT2G33710.2	70.27	4e-28	Integrase-type DNA-binding superfamily protein	Integrase-type DNA-binding superfamily protein; CONTAINS InterPro DOMAIN/s: DNA-binding, integrase-type (InterPro:IPR016177), Pathogenesis-related transcriptional factor/ERF, DNA-binding (InterPro:IPR001471); BEST Arabidopsis thaliana protein match is: Integrase-type DNA-binding superfamily protein (TAIR:AT5G61890.1).	0	0	0	0	1	ME0	NA	NA	NA	NA	NA	NA	NA	NA	1	NA	NA	NA	NA	NA	NA	1	NA	NA	NA	NA	NA	NA	NA	NA	NA	NA	NA	NA	NA	NA	NA	NA	NA	NA
Solyc02g090790.1.1	Ethylene-responsive transcription factor (AHRD V3.3 *** AA2G3D8S_CAPCH)	684	17.5.2	hormone metabolism.ethylene.signal transduction	AT2G33710.2	66.23	5e-27	Integrase-type DNA-binding superfamily protein	Integrase-type DNA-binding superfamily protein; CONTAINS InterPro DOMAIN/s: DNA-binding, integrase-type (InterPro:IPR016177), Pathogenesis-related transcriptional factor/ERF, DNA-binding (InterPro:IPR001471); BEST Arabidopsis thaliana protein match is: Integrase-type DNA-binding superfamily protein (TAIR:AT5G61890.1).	1	1	0	0	1	ME10	NA	NA	NA	NA	NA	NA	NA	NA	1	NA	NA	NA	NA	NA	NA	1	NA	NA	NA	NA	NA	NA	NA	NA	NA	NA	NA	NA	NA	NA	NA	NA	NA	NA
Solyc01g096400.4.1	Transglut_core2 domain-containing protein (AHRD V3.3 *** AA1Q3C55_CEPFO)	1468	35.2	not assigned.unknown	NA	NA	NA	NA	NA	0	0	0	0	1	ME4	NA	0.912	NA	0.891	0.82	0.817	NA	0.802	1	NA	NA	NA	1	1	NA	NA	NA	NA	NA	NA	NA	NA	NA	NA	NA	NA	NA	NA	NA	NA	NA	NA	NA	NA
Solyc01g096210.4.1	Pentatricopeptide repeat (AHRD V3.3 *** AA2Q2Z2_9MAGN)	1917	35.1.5	not assigned.no ontology.pentatricopeptide (PPR) repeat-containing protein	AT5G16420.4	59.4	0	NA	NA	0	0	0	0	1	NA	NA	NA	NA	NA	NA	NA	NA	NA	1	NA	NA	NA	1	1	NA	NA	NA	NA	NA	NA	NA	NA	NA	NA	NA	NA	NA	NA	NA	NA	NA	NA	NA	NA
Solyc01g095460.3.1	Common plant regulatory factor 1 (AHRD V3.3 *** AA1U8DT23_CAPAN)	1942	27.3.35	R.regulation of transcription.bZIP transcription factor family	AT2G46270.3	50.83	1e-118	NA	NA	0	0	0	0	1	NA	NA	NA	NA	NA	NA	NA	NA	NA	1	NA	NA	NA	1	1	NA	NA	NA	NA	NA	NA	NA	NA	NA	NA	NA	NA	NA	NA	NA	NA	NA	NA	NA	NA
Solyc01g097190.4.1	Ankyrin-like protein (AHRD V3.3 *** Q8H9C2_SOLTU)	1912	31.1	cell.organisation	AT3G04710.1	63.15	0	ankyrin repeat family protein	ankyrin repeat family protein; FUNCTIONS IN: binding; INVOLVED IN: biological_process unknown; LOCATED IN: cellular_component unknown; EXPRESSED IN: 22 plant structures; EXPRESSED DURING: 14 growth stages; CONTAINS InterPro DOMAIN/s: Tetratricopeptide-like helical (InterPro:IPR011990), Ankyrin repeat-containing domain (InterPro:IPR020683), Tetratricopeptide repeat-containing (InterPro:IPR013026),…	0	0	0	0	1	NA	NA	NA	NA	NA	NA	NA	NA	NA	1	NA	NA	NA	1	NA	NA	NA	NA	NA	NA	NA	NA	NA	NA	NA	NA	NA	NA	NA	NA	NA	NA	NA	NA	NA
Solyc01g094570.3.1	Alpha/beta-Hydrolases superfamily protein (AHRD V3.3 *** AA2U1MXT7_ARTAN)	2343	3.3	signalling.calcium	AT3G49050.1	58.32	0	alpha/beta-Hydrolases superfamily protein	alpha/beta-Hydrolases superfamily protein; FUNCTIONS IN: triglyceride lipase activity, calmodulin binding; INVOLVED IN: lipid catabolic process, lipid metabolic process; LOCATED IN: endomembrane system; EXPRESSED IN: 22 plant structures; EXPRESSED DURING: 13 growth stages; CONTAINS InterPro DOMAIN/s: Lipase, class 3 (InterPro:IPR002921), Mono-/di-acylglycerol lipase, N-terminal (InterPro:IPR00559…	0	0	0	0	1	ME1	NA	NA	NA	NA	NA	NA	0.837	NA	1	NA	NA	NA	NA	1	NA	NA	NA	NA	NA	NA	NA	NA	NA	NA	NA	NA	NA	NA	NA	NA	NA	NA	NA	NA
Solyc03g115850.3.1	C domain-containing protein (AHRD V3.3 *** AA2G3CZC4_CAPCH)	1687	33.99	development.unspecified	AT5G61430.1	60.12	8e-124	NAC domain containing protein 100	NAC domain containing protein 100 (NAC100); FUNCTIONS IN: sequence-specific DNA binding transcription factor activity; INVOLVED IN: multicellular organismal development, regulation of transcription; LOCATED IN: cellular_component unknown; EXPRESSED IN: 9 plant structures; EXPRESSED DURING: LP.04 four leaves visible, 4 anthesis, petal differentiation and expansion stage; CONTAINS InterPro DOMAIN/s…	0	1	0	0	1	ME1	NA	NA	NA	NA	-0.96	NA	NA	NA	1	NA	NA	NA	NA	NA	NA	NA	NA	NA	NA	NA	1	NA	NA	NA	NA	NA	NA	NA	NA	NA	NA	NA	NA	NA
Solyc03g115230.3.1	Solanum lycopersicum heat shock protein	3241	2.2.1	stress.abiotic.heat	AT1G74310.1	85.22	0	heat shock protein 101	heat shock protein 101 (HSP101); FUNCTIONS IN: protein binding, ATPase activity, ATP binding; INVOLVED IN: response to high light intensity, response to hydrogen peroxide, response to heat, protein unfolding; EXPRESSED IN: 12 plant structures; EXPRESSED DURING: 6 growth stages; CONTAINS InterPro DOMAIN/s: Clp ATPase, C-terminal (InterPro:IPR019489), ATPase, AAA+ type, core (InterPro:IPR003593), A…	0	0	0	0	1	NA	NA	NA	NA	NA	NA	NA	NA	NA	1	NA	NA	NA	NA	NA	NA	NA	NA	NA	NA	NA	1	NA	NA	NA	NA	NA	NA	NA	NA	NA	NA	NA	NA	NA
Solyc03g116320.3.1	TCP transcription factor 16	1585	17.2.3	hormone metabolism.auxin.induced-regulated-responsive-activated	AT3G47620.1	44.42	3e-57	TEOSINTE BRANCHED, cycloidea and PCF (TCP) 14	TEOSINTE BRANCHED, cycloidea and PCF (TCP) 14 (TCP14); CONTAINS InterPro DOMAIN/s: Transcription factor, TCP (InterPro:IPR005333), Transcription factor TCP subgroup (InterPro:IPR017887); BEST Arabidopsis thaliana protein match is: TCP family transcription factor (TAIR:AT1G58100.1); Has 1158 Blast hits to 1082 proteins in 149 species: Archae - 2; Bacteria - 69; Metazoa - 397; Fungi - 50; Plants - …	0	0	0	0	NA	NA	NA	NA	NA	NA	NA	NA	NA	NA	1	NA	NA	NA	NA	NA	NA	NA	NA	NA	NA	NA	1	NA	NA	NA	NA	NA	NA	NA	NA	NA	NA	NA	NA	NA
Solyc03g116680.3.1	Methyl-CpG-binding domain-containing protein 11 (AHRD V3.3 *** AA2G2WQS8_CAPBA)	1525	27.3.59	R.regulation of transcription.Methyl binding domain proteins	AT3G15790.3	52.17	1e-37	NA	NA	0	0	0	0	1	NA	NA	NA	NA	NA	NA	NA	NA	NA	1	NA	NA	NA	NA	NA	NA	NA	NA	NA	NA	NA	1	NA	NA	NA	NA	NA	NA	NA	NA	NA	NA	NA	NA	NA
Solyc03g117630.1.1	Heat shock 7 kDa protein (AHRD V3.3 *** AA1U8FVW2_CAPAN)	1965	29.6	protein.folding	AT1G16030.1	86.26	0	heat shock protein 70B	heat shock protein 70B (Hsp70b); FUNCTIONS IN: ATP binding; INVOLVED IN: protein folding, response to heat; LOCATED IN: cytosol, cell wall, plasma membrane, chloroplast, membrane; EXPRESSED IN: 19 plant structures; EXPRESSED DURING: 10 growth stages; CONTAINS InterPro DOMAIN/s: Heat shock protein 70, conserved site (InterPro:IPR018181), Heat shock protein Hsp70 (InterPro:IPR001023), Heat shock pr…	0	0	0	0	1	NA	NA	NA	NA	NA	NA	NA	NA	NA	1	NA	NA	NA	NA	NA	NA	NA	NA	NA	NA	NA	1	NA	NA	NA	NA	NA	NA	NA	NA	NA	NA	NA	NA	NA
Solyc04g078640.3.1	Ethylene-responsive transcription factor RAP2-1 (AHRD V3.3 *** AA1U8GBU2_CAPAN)	447	17.5.2	hormone metabolism.ethylene.signal transduction	AT5G67190.1	53.66	6e-53	DREB and EAR motif protein 2	DREB and EAR motif protein 2 (DEAR2); FUNCTIONS IN: DNA binding, sequence-specific DNA binding transcription factor activity; INVOLVED IN: regulation of transcription, DNA-dependent; LOCATED IN: nucleus; EXPRESSED IN: sepal, male gametophyte, carpel; EXPRESSED DURING: 4 anthesis; CONTAINS InterPro DOMAIN/s: DNA-binding, integrase-type (InterPro:IPR016177), Pathogenesis-related transcriptional fac…	0	0	0	0	1	ME3	NA	NA	NA	NA	NA	NA	NA	NA	1	NA	NA	NA	NA	NA	NA	NA	NA	NA	NA	NA	NA	1	NA	NA	NA	NA	NA	NA	NA	NA	NA	NA	NA	NA
Solyc04g076970.3.1	Transcription factor (AHRD V3.3 *** AA2U1NHT6_ARTAN)	916	27.3.99	R.regulation of transcription.unclassified	AT1G09950.1	36.91	4e-41	RESPONSE TO ABA AND SALT 1	RESPONSE TO ABA AND SALT 1 (RAS1); FUNCTIONS IN: molecular_function unknown; INVOLVED IN: biological_process unknown; LOCATED IN: endomembrane system; EXPRESSED IN: leaf apex, root, flower, leaf; EXPRESSED DURING: petal differentiation and expansion stage; BEST Arabidopsis thaliana protein match is: transcription factor-related (TAIR:AT1G58330.1); Has 520 Blast hits to 520 proteins in 34 species:…	0	0	0	0	1	ME0	NA	NA	NA	0.804	-0.931	NA	NA	NA	1	NA	NA	NA	NA	NA	NA	NA	NA	NA	NA	NA	NA	NA	NA	1	NA	NA	NA	NA	NA	NA	NA	NA	NA	NA
Solyc06g053360.4.1	Protein ENHANCED DISEASE RESISTANCE 2-like (AHRD V3.3 *** AA1J3DLC2_NOCCA)	1230	35.2	not assigned.unknown	AT1G06050.1	63.33	9e-138	Protein of unknown function (DUF1336)	Protein of unknown function (DUF1336); CONTAINS InterPro DOMAIN/s: Protein of unknown function DUF1336 (InterPro:IPR009769); BEST Arabidopsis thaliana protein match is: Protein of unknown function (DUF1336) (TAIR:AT5G10750.1); Has 364 Blast hits to 356 proteins in 29 species: Archae - 0; Bacteria - 0; Metazoa - 1; Fungi - 0; Plants - 307; Viruses - 0; Other Eukaryotes - 56 (source: NCBI BLink).	0	0	0	0	1	ME1	NA	NA	NA	NA	NA	0.871	NA	0.871	1	NA	NA	NA	NA	NA	NA	NA	NA	NA	NA	NA	NA	NA	NA	NA	NA	NA	1	NA	NA	NA	NA	NA	NA	NA
Solyc06g053140.3.1	Rhodanese-like domain-containing protein 14, chloroplastic (AHRD V3.3 *** AA2G2WIJ1_CAPBA)	1045	26.23	misc.rhodanese	AT4G27700.1	67.97	5e-105	Rhodanese/Cell cycle control phosphatase superfamily protein	Rhodanese/Cell cycle control phosphatase superfamily protein; FUNCTIONS IN: molecular_function unknown; INVOLVED IN: aging; LOCATED IN: chloroplast thylakoid membrane, chloroplast; EXPRESSED IN: 21 plant structures; EXPRESSED DURING: 13 growth stages; CONTAINS InterPro DOMAIN/s: Rhodanese-like (InterPro:IPR001763); BEST Arabidopsis thaliana protein match is: Rhodanese/Cell cycle control phosphata…	0	0	SC	SC	1	ME1	NA	NA	NA	NA	NA	NA	NA	NA	1	NA	NA	NA	NA	NA	NA	NA	NA	NA	NA	NA	NA	NA	NA	NA	NA	NA	1	NA	NA	NA	NA	NA	NA	NA
Solyc07g006500.3.1	trehalose-6-phosphate synthase 1	3088	3.2.3	minor CHO metabolism.trehalose.potential TPS/TPP	AT2G18700.1	65.6	0	trehalose phosphatase/synthase 11	trehalose phosphatase/synthase 11 (TPS11); FUNCTIONS IN: transferase activity, transferring glycosyl groups; INVOLVED IN: trehalose biosynthetic process, metabolic process; LOCATED IN: mitochondrion; EXPRESSED IN: 27 plant structures; EXPRESSED DURING: 15 growth stages; CONTAINS InterPro DOMAIN/s: HAD-superfamily hydrolase, subfamily IIB (InterPro:IPR006379), Glycosyl transferase, family 20 (Inte…	0	0	0	0	1	ME3	NA	NA	NA	NA	NA	NA	-0.834	NA	1	NA	NA	NA	NA	NA	NA	NA	NA	NA	NA	NA	NA	NA	NA	NA	NA	NA	NA	1	NA	NA	NA	NA	NA	NA
Solyc07g007110.4.1	Peptidyl-prolyl cis-trans isomerase (AHRD V3.3 *** AA2U1P8R3_ARTAN)	1601	31.3.1	cell.cycle.peptidylprolyl isomerase	AT5G35100.3	65.47	9e-106	NA	NA	0	0	0	0	1	NA	NA	NA	NA	NA	NA	NA	NA	NA	1	NA	NA	NA	NA	NA	NA	NA	NA	NA	NA	NA	NA	NA	NA	NA	NA	NA	NA	1	NA	NA	NA	NA	NA	NA
Solyc11g006500.2.1	charged multivesicular body protein 5-like (AHRD V3.3 *** AA2I4G8C5_9ROSI)	1120	27.3.71	R.regulation of transcription.SNF7	AT3G10640.1	82.98	2e-139	SNF7 family protein	VPS60.1; CONTAINS InterPro DOMAIN/s: Snf7 (InterPro:IPR005024); BEST Arabidopsis thaliana protein match is: SNF7 family protein (TAIR:AT5G04850.1); Has 1147 Blast hits to 1145 proteins in 230 species: Archae - 3; Bacteria - 8; Metazoa - 447; Fungi - 307; Plants - 230; Viruses - 0; Other Eukaryotes - 152 (source: NCBI BLink).	0	0	0	0	1	NA	NA	NA	NA	NA	NA	NA	NA	NA	1	NA	NA	NA	NA	NA	NA	NA	NA	NA	NA	NA	NA	NA	NA	NA	NA	NA	NA	NA	NA	NA	NA	NA	NA	1
Solyc12g096480.1.1	Protein GLUTAMINE DUMPER 4 (AHRD V3.3 *** AA2G3B4X7_CAPCH)	459	35.2	not assigned.unknown	AT4G25760.1	50	7e-30	glutamine dumper 2	glutamine dumper 2 (GDU2); BEST Arabidopsis thaliana protein match is: glutamine dumper 3 (TAIR:AT5G57685.1); Has 30201 Blast hits to 17322 proteins in 780 species: Archae - 12; Bacteria - 1396; Metazoa - 17338; Fungi - 3422; Plants - 5037; Viruses - 0; Other Eukaryotes - 2996 (source: NCBI BLink).	0	0	SC	SC	1	ME0	NA	NA	NA	NA	NA	NA	NA	NA	NA	NA	NA	NA	NA	NA	NA	NA	NA	NA	NA	NA	NA	NA	NA	NA	NA	NA	NA	NA	NA	NA	NA	NA	NA	NA
Solyc12g096710.2.1	probably inactive leucine-rich repeat receptor-like protein kinase At5g4838 (AHRD V3.3 *** AA2G2YAQ_CAPAN)	3270	3.2.1	signalling.receptor kinases.leucine rich repeat X	AT5G48380.1	39.55	1e-124	BAK1-interacting receptor-like kinase 1	BAK1-interacting receptor-like kinase 1 (BIR1); FUNCTIONS IN: protein kinase activity; INVOLVED IN: negative regulation of defense response; LOCATED IN: plasma membrane; EXPRESSED IN: 23 plant structures; EXPRESSED DURING: 13 growth stages; CONTAINS InterPro DOMAIN/s: Protein kinase, catalytic domain (InterPro:IPR000719), Leucine-rich repeat-containing N-terminal domain, type 2 (InterPro:IPR01321…	0	0	SC	SC	1	ME0	NA	NA	NA	NA	NA	NA	NA	NA	NA	NA	NA	NA	NA	NA	NA	NA	NA	NA	NA	NA	NA	NA	NA	NA	NA	NA	NA	NA	NA	NA	NA	NA	NA	NA
Solyc12g096400.2.1	Plant calmodulin-binding-like protein (AHRD V3.3 *-* G7L455_MEDTR)	1595	35.2	not assigned.unknown	NA	NA	NA	NA	NA	0	0	SC	SC	1	ME1	NA	NA	NA	NA	NA	NA	NA	NA	NA	NA	NA	NA	NA	NA	NA	NA	NA	NA	NA	NA	NA	NA	NA	NA	NA	NA	NA	NA	NA	NA	NA	NA	NA	NA
Solyc12g096630.2.1	Inosine-uridine preferring nucleoside hydrolase family protein, expressed (AHRD V3.3 *** Q84MH2_ORYSJ)	727	23.2.1.2	nucleotide metabolism.degradation.pyrimidine.uridine nucleosidase	AT1G05620.1	75	2e-88	uridine-ribohydrolase 2	uridine-ribohydrolase 2 (URH2); CONTAINS InterPro DOMAIN/s: Inosine/uridine-preferring nucleoside hydrolase (InterPro:IPR001910); BEST Arabidopsis thaliana protein match is: uridine-ribohydrolase 1 (TAIR:AT2G36310.1); Has 6369 Blast hits to 6297 proteins in 1349 species: Archae - 75; Bacteria - 4652; Metazoa - 179; Fungi - 246; Plants - 186; Viruses - 0; Other Eukaryotes - 1031 (source: NCBI BLin…	0	0	SC	SC	1	ME1	NA	NA	NA	NA	NA	NA	NA	NA	NA	NA	NA	NA	NA	NA	NA	NA	NA	NA	NA	NA	NA	NA	NA	NA	NA	NA	NA	NA	NA	NA	NA	NA	NA	NA
Solyc12g096740.1.1	Pectin lyase-like superfamily protein (AHRD V3.3 *** O22817_ARATH)	1164	1.6.3	cell wall.degradation.pectate lyases and polygalacturonases	AT2G43870.1	61.32	3e-176	Pectin lyase-like superfamily protein	Pectin lyase-like superfamily protein; FUNCTIONS IN: polygalacturonase activity; INVOLVED IN: carbohydrate metabolic process; LOCATED IN: endomembrane system; EXPRESSED IN: sepal, male gametophyte, stamen; EXPRESSED DURING: 4 anthesis; CONTAINS InterPro DOMAIN/s: Pectin lyase fold/virulence factor (InterPro:IPR011050), Pectin lyase fold (InterPro:IPR012334), Glycoside hydrolase, family 28 (InterP…	0	0	SC	SC	1	ME9	NA	NA	NA	NA	NA	NA	NA	NA	NA	NA	NA	NA	NA	NA	NA	NA	NA	NA	NA	NA	NA	NA	NA	NA	NA	NA	NA	NA	NA	NA	NA	NA	NA	NA
Solyc12g096900.2.1	Disease resistance protein (TIR-NBS-LRR class) family (AHRD V3.3 *-* AA2U1LJH5_ARTAN)	1382	2.1.2	stress.biotic.receptors	AT1G72840.1	46.37	2e-42	Disease resistance protein (TIR-NBS-LRR class)	Disease resistance protein (TIR-NBS-LRR class); FUNCTIONS IN: transmembrane receptor activity, ATP binding; INVOLVED IN: signal transduction, defense response, apoptosis, innate immune response; LOCATED IN: intrinsic to membrane; EXPRESSED IN: ovule, embryo, sperm cell, root, seed; EXPRESSED DURING: E expanded cotyledon stage, D bilateral stage; CONTAINS InterPro DOMAIN/s: NB-ARC (InterPro:IPR002…	0	0	SC	SC	1	ME1	NA	NA	NA	NA	NA	NA	NA	NA	NA	NA	NA	NA	NA	NA	NA	NA	NA	NA	NA	NA	NA	NA	NA	NA	NA	NA	NA	NA	NA	NA	NA	NA	NA	NA
Solyc12g098480.1.1	UDP-glucuronate 4-epimerase 6 (AHRD V3.3 *-* AA2G3D135_CAPCH)	192	35.2	not assigned.unknown	NA	NA	NA	NA	NA	1	1	SC	SC	1	ME1	NA	NA	NA	NA	NA	NA	NA	NA	NA	NA	NA	NA	NA	NA	NA	NA	NA	NA	NA	NA	NA	NA	NA	NA	NA	NA	NA	NA	NA	NA	NA	NA	NA	NA
Solyc12g099130.2.1	R2R3MYB transcription factor 18	755	27.3.25	R.regulation of transcription.MYB domain transcription factor family	AT1G48000.1	58.37	8e-83	myb domain protein 112	myb domain protein 112 (MYB112); CONTAINS InterPro DOMAIN/s: SANT, DNA-binding (InterPro:IPR001005), Homeodomain-like (InterPro:IPR009057), Myb, DNA-binding (InterPro:IPR014778), HTH transcriptional regulator, Myb-type, DNA-binding (InterPro:IPR017930), Homeodomain-related (InterPro:IPR012287), Myb transcription factor (InterPro:IPR015495); BEST Arabidopsis thaliana protein match is: myb domain p…	0	0	SC	SC	1	ME9	NA	NA	NA	NA	NA	NA	NA	NA	NA	NA	NA	NA	NA	NA	NA	NA	NA	NA	NA	NA	NA	NA	NA	NA	NA	NA	NA	NA	NA	NA	NA	NA	NA	NA
Solyc12g099180.3.1	Nuclear poly(A) polymerase 3 (AHRD V3.3 *** AA2G2VJL_CAPBA)	1487	27.1.3.1	R.processing.3 end processing.PAP	AT3G06560.1	51.69	4e-169	poly(A) polymerase 3	poly(A) polymerase 3 (PAPS3); FUNCTIONS IN: protein binding, polynucleotide adenylyltransferase activity; INVOLVED IN: RNA 3'-end processing, RNA polyadenylation, transcription; LOCATED IN: cytoplasm; EXPRESSED IN: 7 plant structures; EXPRESSED DURING: L mature pollen stage, M germinated pollen stage, 4 anthesis, petal differentiation and expansion stage; CONTAINS InterPro DOMAIN/s: Poly(A) polym…	0	0	SC	SC	1	ME1	NA	NA	NA	NA	NA	NA	NA	NA	NA	NA	NA	NA	NA	NA	NA	NA	NA	NA	NA	NA	NA	NA	NA	NA	NA	NA	NA	NA	NA	NA	NA	NA	NA	NA
Solyc12g099430.2.1	Alpha/beta-Hydrolases superfamily protein (AHRD V3.3 *** AA2U1MWY4_ARTAN)	1911	26.1	misc.misc2	AT4G15960.1	58.07	2e-137	alpha/beta-Hydrolases superfamily protein	alpha/beta-Hydrolases superfamily protein; FUNCTIONS IN: epoxide hydrolase activity, catalytic activity; INVOLVED IN: biological_process unknown; LOCATED IN: mitochondrion; CONTAINS InterPro DOMAIN/s: Epoxide hydrolase-like (InterPro:IPR000639), Alpha/beta hydrolase fold-1 (InterPro:IPR000073); BEST Arabidopsis thaliana protein match is: alpha/beta-Hydrolases superfamily protein (TAIR:AT4G15955.3…	0	0	SC	SC	1	ME1	NA	NA	NA	NA	NA	NA	NA	NA	NA	NA	NA	NA	NA	NA	NA	NA	NA	NA	NA	NA	NA	NA	NA	NA	NA	NA	NA	NA	NA	NA	NA	NA	NA	NA
Solyc12g099650.2.1	Photosystem II 5 kDa protein, chloroplastic (AHRD V3.3 *** AA2G3B5K3_CAPCH)	342	35.2	not assigned.unknown	NA	NA	NA	NA	NA	0	0	SC	SC	1	ME5	NA	NA	NA	NA	NA	NA	NA	NA	NA	NA	NA	NA	NA	NA	NA	NA	NA	NA	NA	NA	NA	NA	NA	NA	NA	NA	NA	NA	NA	NA	NA	NA	NA	NA
Solyc12g100180.2.1	Pleiotropic drug resistance protein (AHRD V3.3 *** C8CA13_CUCSA)	4496	34.16	transport.ABC transporters and multidrug resistance systems	AT1G15520.1	69.71	0	pleiotropic drug resistance 12	pleiotropic drug resistance 12 (PDR12); CONTAINS InterPro DOMAIN/s: ATPase, AAA+ type, core (InterPro:IPR003593), ABC transporter-like (InterPro:IPR003439), Plant PDR ABC transporter associated (InterPro:IPR013581), ABC-2 type transporter (InterPro:IPR013525); BEST Arabidopsis thaliana protein match is: pleiotropic drug resistance 11 (TAIR:AT1G66950.1); Has 377983 Blast hits to 279992 proteins in…	0	0	SC	SC	1	ME1	NA	NA	NA	NA	NA	NA	NA	NA	NA	NA	NA	NA	NA	NA	NA	NA	NA	NA	NA	NA	NA	NA	NA	NA	NA	NA	NA	NA	NA	NA	NA	NA	NA	NA
Solyc12g096310.2.1	plant/protein (Protein of unknown function%2C DUF599) (AHRD V3.3 *** AT5G158.4)	817	35.2	not assigned.unknown	AT4G31330.1	68.91	1e-119	Protein of unknown function, DUF599	Protein of unknown function, DUF599; FUNCTIONS IN: molecular_function unknown; INVOLVED IN: biological_process unknown; LOCATED IN: endomembrane system; EXPRESSED IN: 14 plant structures; EXPRESSED DURING: LP.06 six leaves visible, LP.04 four leaves visible, 4 anthesis, petal differentiation and expansion stage, LP.08 eight leaves visible; CONTAINS InterPro DOMAIN/s: Protein of unknown function D…	0	0	0	SC	1	ME1	NA	NA	NA	NA	-0.854	-0.921	-0.836	-0.917	NA	NA	NA	NA	NA	NA	NA	NA	NA	NA	NA	NA	NA	NA	NA	NA	NA	NA	NA	NA	NA	NA	NA	NA	NA	NA
Solyc12g098780.2.1	extensin-2-like (AHRD V3.3 *-* AA1U8ESB3_CAPAN)	1659	35.2	not assigned.unknown	NA	NA	NA	NA	NA	0	1	0	SC	1	ME1	NA	NA	NA	NA	NA	NA	NA	NA	NA	NA	NA	NA	NA	NA	NA	NA	NA	NA	NA	NA	NA	NA	NA	NA	NA	NA	NA	NA	NA	NA	NA	NA	NA	NA
Solyc12g096750.2.1	LEU7481 abscission polygalacturonase	1528	1.6.3	cell wall.degradation.pectate lyases and polygalacturonases	AT2G43870.1	59.74	1e-173	Pectin lyase-like superfamily protein	Pectin lyase-like superfamily protein; FUNCTIONS IN: polygalacturonase activity; INVOLVED IN: carbohydrate metabolic process; LOCATED IN: endomembrane system; EXPRESSED IN: sepal, male gametophyte, stamen; EXPRESSED DURING: 4 anthesis; CONTAINS InterPro DOMAIN/s: Pectin lyase fold/virulence factor (InterPro:IPR011050), Pectin lyase fold (InterPro:IPR012334), Glycoside hydrolase, family 28 (InterP…	0	0	Eo	Eo	1	ME0	NA	NA	NA	NA	NA	NA	NA	NA	NA	NA	NA	NA	NA	NA	NA	NA	NA	NA	NA	NA	NA	NA	NA	NA	NA	NA	NA	NA	NA	NA	NA	NA	NA	NA
Solyc12g098620.2.1	bHLH transcription factor 72	1257	27.3.6	R.regulation of transcription.bHLH,Basic Helix-Loop-Helix family	AT3G07340.1	41.84	1e-66	basic helix-loop-helix (bHLH) DNA-binding superfamily protein	basic helix-loop-helix (bHLH) DNA-binding superfamily protein; FUNCTIONS IN: DNA binding, sequence-specific DNA binding transcription factor activity; INVOLVED IN: regulation of transcription; LOCATED IN: nucleus, chloroplast; EXPRESSED IN: 22 plant structures; EXPRESSED DURING: 11 growth stages; CONTAINS InterPro DOMAIN/s: Helix-loop-helix DNA-binding domain (InterPro:IPR001092), Helix-loop-heli…	0	0	Eo	Eo	1	ME0	NA	NA	NA	NA	NA	NA	NA	NA	NA	NA	NA	NA	NA	NA	NA	NA	NA	NA	NA	NA	NA	NA	NA	NA	NA	NA	NA	NA	NA	NA	NA	NA	NA	NA
Solyc12g098400.2.1	O-fucosyltransferase (AHRD V3.3 *** AA2P5CHR3_PARAD)	1605	17.2.3	hormone metabolism.auxin.induced-regulated-responsive-activated	AT1G76270.1	60.71	0	O-fucosyltransferase family protein	O-fucosyltransferase family protein; CONTAINS InterPro DOMAIN/s: GDP-fucose protein O-fucosyltransferase (InterPro:IPR019378); BEST Arabidopsis thaliana protein match is: O-fucosyltransferase family protein (TAIR:AT1G20550.1); Has 844 Blast hits to 841 proteins in 32 species: Archae - 0; Bacteria - 0; Metazoa - 0; Fungi - 2; Plants - 842; Viruses - 0; Other Eukaryotes - 0 (source: NCBI BLink).	1	1	Eo	Eo	1	ME4	NA	NA	NA	NA	NA	0.903	NA	0.921	NA	NA	NA	NA	NA	NA	NA	NA	NA	NA	NA	NA	NA	NA	NA	NA	NA	NA	NA	NA	NA	NA	NA	NA	NA	NA
Solyc12g096730.3.1	Pectin lyase-like superfamily protein (AHRD V3.3 *** O22817_ARATH)	1804	1.6.3	cell wall.degradation.pectate lyases and polygalacturonases	AT2G43870.1	62.6	2e-174	Pectin lyase-like superfamily protein	Pectin lyase-like superfamily protein; FUNCTIONS IN: polygalacturonase activity; INVOLVED IN: carbohydrate metabolic process; LOCATED IN: endomembrane system; EXPRESSED IN: sepal, male gametophyte, stamen; EXPRESSED DURING: 4 anthesis; CONTAINS InterPro DOMAIN/s: Pectin lyase fold/virulence factor (InterPro:IPR011050), Pectin lyase fold (InterPro:IPR012334), Glycoside hydrolase, family 28 (InterP…	0	1	0	Eo	1	ME6	-0.942	NA	NA	NA	-0.956	NA	NA	NA	NA	NA	NA	NA	NA	NA	NA	NA	NA	NA	NA	NA	NA	NA	NA	NA	NA	NA	NA	NA	NA	NA	NA	NA	NA	NA
Solyc12g098225.1.1	glycine-rich cell wall structural protein (AHRD V3.3 *-* XP_1314854.1)	1102	35.2	not assigned.unknown	NA	NA	NA	NA	NA	0	0	0	Eo	1	ME6	NA	NA	NA	NA	-0.986	NA	NA	NA	NA	NA	NA	NA	NA	NA	NA	NA	NA	NA	NA	NA	NA	NA	NA	NA	NA	NA	NA	NA	NA	NA	NA	NA	NA	NA
Solyc12g096490.1.1	Protein GLUTAMINE DUMPER 3 (AHRD V3.3 *** AA2G2VJB6_CAPBA)	495	35.2	not assigned.unknown	AT2G24762.1	49.58	7e-25	glutamine dumper 4	glutamine dumper 4 (GDU4); BEST Arabidopsis thaliana protein match is: glutamine dumper 1 (TAIR:AT4G31730.1); Has 161 Blast hits to 161 proteins in 13 species: Archae - 0; Bacteria - 0; Metazoa - 0; Fungi - 0; Plants - 161; Viruses - 0; Other Eukaryotes - 0 (source: NCBI BLink).	0	0	E	E	1	ME0	NA	NA	NA	NA	NA	NA	NA	NA	NA	NA	NA	NA	NA	NA	NA	NA	NA	NA	NA	NA	NA	NA	NA	NA	NA	NA	NA	NA	NA	NA	NA	NA	NA	NA
Solyc12g096950.2.1	TLD-domain containing nucleolar protein (AHRD V3.3 *** AA2U1NM4_ARTAN)	1156	35.1	not assigned.no ontology	AT2G05590.2	50.45	4e-100	TLD-domain containing nucleolar protein	TLD-domain containing nucleolar protein; FUNCTIONS IN: molecular_function unknown; INVOLVED IN: biological_process unknown; LOCATED IN: chloroplast; EXPRESSED IN: 23 plant structures; EXPRESSED DURING: 15 growth stages; CONTAINS InterPro DOMAIN/s: TLDc (InterPro:IPR006571); BEST Arabidopsis thaliana protein match is: TLD-domain containing nucleolar protein (TAIR:AT4G39870.2); Has 907 Blast hits t…	0	0	E	E	1	ME0	NA	NA	NA	NA	NA	NA	NA	NA	NA	NA	NA	NA	NA	NA	NA	NA	NA	NA	NA	NA	NA	NA	NA	NA	NA	NA	NA	NA	NA	NA	NA	NA	NA	NA
Solyc12g096980.3.1	auxin-regulated IAA11	935	27.3.4	R.regulation of transcription.Aux/IAA family	AT2G33310.3	50.51	2e-60	auxin-induced protein 13	auxin-induced protein 13 (IAA13); FUNCTIONS IN: sequence-specific DNA binding transcription factor activity; INVOLVED IN: response to auxin stimulus, response to cyclopentenone; LOCATED IN: nucleus; EXPRESSED IN: 22 plant structures; EXPRESSED DURING: 13 growth stages; CONTAINS InterPro DOMAIN/s: Aux/IAA-ARF-dimerisation (InterPro:IPR011525), AUX/IAA protein (InterPro:IPR003311); BEST Arabidopsis…	0	0	E	E	1	ME13	-0.942	NA	NA	NA	NA	NA	NA	NA	NA	NA	NA	NA	NA	NA	NA	NA	NA	NA	NA	NA	NA	NA	NA	NA	NA	NA	NA	NA	NA	NA	NA	NA	NA	NA
Solyc12g098730.3.1	Phospholipase A1-Ialpha2, chloroplastic (AHRD V3.3 *** AA2G3AVB3_CAPCH)	1392	11.9.2.1	lipid metabolism.lipid degradation.lipases.triacylglycerol lipase	AT2G31690.1	61.88	6e-157	alpha/beta-Hydrolases superfamily protein	alpha/beta-Hydrolases superfamily protein; CONTAINS InterPro DOMAIN/s: Lipase, class 3 (InterPro:IPR002921); BEST Arabidopsis thaliana protein match is: alpha/beta-Hydrolases superfamily protein (TAIR:AT1G05800.1); Has 1212 Blast hits to 1207 proteins in 263 species: Archae - 0; Bacteria - 256; Metazoa - 27; Fungi - 222; Plants - 543; Viruses - 3; Other Eukaryotes - 161 (source: NCBI BLink).	1	1	E	E	1	ME3	-0.835	-0.954	NA	-0.928	NA	NA	NA	NA	NA	NA	NA	NA	NA	NA	NA	NA	NA	NA	NA	NA	NA	NA	NA	NA	NA	NA	NA	NA	NA	NA	NA	NA	NA	NA
Solyc12g096530.1.1	Peroxidase (AHRD V3.3 *** K4DHC6_SOLLC)	1044	26.12	misc.peroxidases	AT4G31760.1	61.61	2e-144	Peroxidase superfamily protein	Peroxidase superfamily protein; FUNCTIONS IN: peroxidase activity, heme binding; INVOLVED IN: oxidation reduction, response to oxidative stress; LOCATED IN: endomembrane system; EXPRESSED IN: shoot apex, embryo, flower, seed; EXPRESSED DURING: petal differentiation and expansion stage, E expanded cotyledon stage, D bilateral stage; CONTAINS InterPro DOMAIN/s: Haem peroxidase (InterPro:IPR010255),…	0	0	E	E	1	ME7	NA	NA	0.87	NA	NA	NA	NA	NA	NA	NA	NA	NA	NA	NA	NA	NA	NA	NA	NA	NA	NA	NA	NA	NA	NA	NA	NA	NA	NA	NA	NA	NA	NA	NA
Solyc12g096070.2.1	Growth-regulating factor 4 (AHRD V3.3 *** AA2G3BQA5_CAPCH)	1386	27.3.5	R.regulation of transcription.General Transcription	AT3G13960.1	60.16	2e-46	growth-regulating factor 5	growth-regulating factor 5 (GRF5); CONTAINS InterPro DOMAIN/s: Glutamine-Leucine-Glutamine, QLQ (InterPro:IPR014978), WRC (InterPro:IPR014977); BEST Arabidopsis thaliana protein match is: growth-regulating factor 2 (TAIR:AT4G37740.1); Has 2351 Blast hits to 1483 proteins in 168 species: Archae - 0; Bacteria - 108; Metazoa - 567; Fungi - 216; Plants - 548; Viruses - 4; Other Eukaryotes - 908 (sour…	0	0	0	0	1	ME1	NA	0.904	0.877	0.876	NA	0.99	0.89	0.983	NA	NA	NA	NA	NA	NA	NA	NA	NA	NA	NA	NA	NA	NA	NA	NA	NA	NA	NA	NA	NA	NA	NA	NA	NA	NA
Solyc12g096090.2.1	Cadmium-induced protein AS8 (AHRD V3.3 *** AA2G2YAB2_CAPAN)	769	15	metal handling	AT4G19070.1	52.81	4e-54	Putative membrane lipoprotein	Putative membrane lipoprotein; Has 124 Blast hits to 75 proteins in 28 species: Archae - 2; Bacteria - 7; Metazoa - 8; Fungi - 0; Plants - 50; Viruses - 47; Other Eukaryotes - 10 (source: NCBI BLink).	0	0	0	0	1	ME2	0.813	0.964	NA	0.95	0.903	0.878	NA	0.857	NA	NA	NA	NA	NA	NA	NA	NA	NA	NA	NA	NA	NA	NA	NA	NA	NA	NA	NA	NA	NA	NA	NA	NA	NA	NA
Solyc12g096120.2.1	Ubiquitin-fold modifier 1 (AHRD V3.3 *** AA2G3B4L7_CAPCH)	517	35.2	not assigned.unknown	AT1G77710.1	94.25	5e-54	0	CONTAINS InterPro DOMAIN/s: Ubiquitin-like, Ufm1 (InterPro:IPR005375); Has 244 Blast hits to 244 proteins in 106 species: Archae - 0; Bacteria - 0; Metazoa - 149; Fungi - 0; Plants - 47; Viruses - 0; Other Eukaryotes - 48 (source: NCBI BLink).	0	0	0	0	1	ME1	NA	NA	NA	NA	-0.967	NA	NA	NA	NA	NA	NA	NA	NA	NA	NA	NA	NA	NA	NA	NA	NA	NA	NA	NA	NA	NA	NA	NA	NA	NA	NA	NA	NA	NA
Solyc12g096170.2.1	embryo defective 36 (AHRD V3.3 *** AT4G1935.1)	682	35.2	not assigned.unknown	AT4G19350.1	45.35	4e-42	embryo defective 3006	embryo defective 3006 (EMB3006); Has 30201 Blast hits to 17322 proteins in 780 species: Archae - 12; Bacteria - 1396; Metazoa - 17338; Fungi - 3422; Plants - 5037; Viruses - 0; Other Eukaryotes - 2996 (source: NCBI BLink).	0	0	0	0	1	ME1	NA	NA	NA	NA	-0.942	NA	NA	NA	NA	NA	NA	NA	NA	NA	NA	NA	NA	NA	NA	NA	NA	NA	NA	NA	NA	NA	NA	NA	NA	NA	NA	NA	NA	NA
Solyc12g096270.2.1	guanine nucleotide-binding protein subunit gamma 2-like (AHRD V3.3 *** AA2I4GP7_9ROSI)	526	35.2	not assigned.unknown	NA	NA	NA	NA	NA	0	0	0	0	1	ME0	NA	0.855	NA	0.802	NA	NA	NA	NA	NA	NA	NA	NA	NA	NA	NA	NA	NA	NA	NA	NA	NA	NA	NA	NA	NA	NA	NA	NA	NA	NA	NA	NA	NA	NA
Solyc12g096280.2.1	Endonuclease V (AHRD V3.3 *** AA2U1PD83_ARTAN)	1001	28.2	D.repair	AT4G31150.4	63.01	7e-110	NA	NA	0	0	0	0	1	ME1	NA	0.826	NA	NA	NA	NA	NA	NA	NA	NA	NA	NA	NA	NA	NA	NA	NA	NA	NA	NA	NA	NA	NA	NA	NA	NA	NA	NA	NA	NA	NA	NA	NA	NA
Solyc12g096330.3.1	Ribosomal R large subunit methyltransferase H (AHRD V3.3 *** AA328XK2_9FLAO)	529	29.2.2.3.3	protein.synthesis.ribosome biogenesis.Pre-rR processing and modifications.methylotransferases	AT5G10620.2	70.83	1e-46	NA	NA	0	0	0	0	1	ME8	NA	0.921	NA	0.946	NA	NA	NA	NA	NA	NA	NA	NA	NA	NA	NA	NA	NA	NA	NA	NA	NA	NA	NA	NA	NA	NA	NA	NA	NA	NA	NA	NA	NA	NA
Solyc12g096500.2.1	Zinc finger protein CONSTANS-LIKE 4 (AHRD V3.3 *** AA2G2VJD2_CAPBA)	1409	27.3.7	R.regulation of transcription.C2C2(Zn) CO-like, Constans-like zinc finger family	AT5G24930.1	53.05	6e-104	CONSTANS-like 4	CONSTANS-like 4 (COL4); FUNCTIONS IN: sequence-specific DNA binding transcription factor activity, zinc ion binding; INVOLVED IN: regulation of transcription; LOCATED IN: intracellular, chloroplast; EXPRESSED IN: 21 plant structures; EXPRESSED DURING: 13 growth stages; CONTAINS InterPro DOMAIN/s: CCT domain (InterPro:IPR010402), Zinc finger, B-box (InterPro:IPR000315); BEST Arabidopsis thaliana p…	0	0	0	0	1	ME3	-0.967	NA	NA	NA	-0.984	NA	NA	NA	NA	NA	NA	NA	NA	NA	NA	NA	NA	NA	NA	NA	NA	NA	NA	NA	NA	NA	NA	NA	NA	NA	NA	NA	NA	NA
Solyc12g096570.1.1	auxin-regulated gene involved in organ size (AHRD V3.3 -** AT3G599.1)	357	35.2	not assigned.unknown	NA	NA	NA	NA	NA	0	0	0	0	1	ME2	NA	NA	NA	NA	NA	0.83	NA	0.815	NA	NA	NA	NA	NA	NA	NA	NA	NA	NA	NA	NA	NA	NA	NA	NA	NA	NA	NA	NA	NA	NA	NA	NA	NA	NA
Solyc12g096610.2.1	Poly(ADP-ribose) glycohydrolase 1 (AHRD V3.3 *** AA2G2YAJ8_CAPAN)	756	29.5	protein.degradation	AT2G31870.2	44.13	4e-72	Poly (ADP-ribose) glycohydrolase (PARG)	Sanskrit for 'bright' (TEJ); CONTAINS InterPro DOMAIN/s: Poly(ADP-ribose) glycohydrolase (InterPro:IPR007724); BEST Arabidopsis thaliana protein match is: poly(ADP-ribose) glycohydrolase 2 (TAIR:AT2G31865.2); Has 549 Blast hits to 374 proteins in 97 species: Archae - 0; Bacteria - 0; Metazoa - 324; Fungi - 12; Plants - 58; Viruses - 0; Other Eukaryotes - 155 (source: NCBI BLink).	0	0	0	0	1	ME0	NA	0.901	NA	0.887	NA	0.924	NA	0.9	NA	NA	NA	NA	NA	NA	NA	NA	NA	NA	NA	NA	NA	NA	NA	NA	NA	NA	NA	NA	NA	NA	NA	NA	NA	NA
Solyc12g096670.2.1	Ankyrin repeat-containing protein (AHRD V3.3 *** AA2G3B4V_CAPCH)	2364	31.1	cell.organisation	AT2G31820.1	68.89	0	Ankyrin repeat family protein	Ankyrin repeat family protein; LOCATED IN: plasma membrane; EXPRESSED IN: 22 plant structures; EXPRESSED DURING: 13 growth stages; CONTAINS InterPro DOMAIN/s: Ankyrin repeat-containing domain (InterPro:IPR020683), Ankyrin repeat (InterPro:IPR002110); BEST Arabidopsis thaliana protein match is: Ankyrin repeat family protein (TAIR:AT1G05640.1); Has 69909 Blast hits to 28585 proteins in 1153 species…	0	0	0	0	1	ME4	NA	NA	NA	NA	NA	0.957	0.801	0.966	NA	NA	NA	NA	NA	NA	NA	NA	NA	NA	NA	NA	NA	NA	NA	NA	NA	NA	NA	NA	NA	NA	NA	NA	NA	NA
Solyc12g096680.1.1	Pentatricopeptide repeat (AHRD V3.3 *** AA2PR52_9MAGN)	1965	35.1.5	not assigned.no ontology.pentatricopeptide (PPR) repeat-containing protein	AT2G03880.1	68.27	0	Pentatricopeptide repeat (PPR) superfamily protein	Pentatricopeptide repeat (PPR) superfamily protein; CONTAINS InterPro DOMAIN/s: Pentatricopeptide repeat (InterPro:IPR002885); BEST Arabidopsis thaliana protein match is: Tetratricopeptide repeat (TPR)-like superfamily protein (TAIR:AT3G24000.1); Has 41924 Blast hits to 14587 proteins in 276 species: Archae - 3; Bacteria - 26; Metazoa - 84; Fungi - 128; Plants - 40967; Viruses - 0; Other Eukaryot…	0	0	0	0	1	ME2	NA	0.966	0.86	0.966	NA	0.808	0.828	0.81	NA	NA	NA	NA	NA	NA	NA	NA	NA	NA	NA	NA	NA	NA	NA	NA	NA	NA	NA	NA	NA	NA	NA	NA	NA	NA
Solyc12g096850.3.1	WAT1-related protein (AHRD V3.3 *** K4DHF8_SOLLC)	1059	33.99	development.unspecified	AT1G09380.1	50.46	9e-108	nodulin MtN21 /EamA-like transporter family protein	nodulin MtN21 /EamA-like transporter family protein; LOCATED IN: endomembrane system, membrane; EXPRESSED IN: 15 plant structures; EXPRESSED DURING: 4 anthesis, C globular stage, petal differentiation and expansion stage, LP.08 eight leaves visible; CONTAINS InterPro DOMAIN/s: Protein of unknown function DUF6, transmembrane (InterPro:IPR000620); BEST Arabidopsis thaliana protein match is: nodulin…	1	1	0	0	1	ME0	NA	NA	NA	NA	NA	NA	NA	NA	NA	NA	NA	NA	NA	NA	NA	NA	NA	NA	NA	NA	NA	NA	NA	NA	NA	NA	NA	NA	NA	NA	NA	NA	NA	NA
Solyc12g096920.1.1	Disease resistance protein (AHRD V3.3 *** AA2QG84_9MAGN)	2927	2.1	stress.biotic	AT1G53350.1	37.12	8e-169	Disease resistance protein (CC-NBS-LRR class) family	Disease resistance protein (CC-NBS-LRR class) family; FUNCTIONS IN: ATP binding; INVOLVED IN: apoptosis, defense response; EXPRESSED IN: 19 plant structures; EXPRESSED DURING: 9 growth stages; CONTAINS InterPro DOMAIN/s: NB-ARC (InterPro:IPR002182), Disease resistance protein (InterPro:IPR000767); BEST Arabidopsis thaliana protein match is: Disease resistance protein (CC-NBS-LRR class) family (TA…	0	0	0	0	1	ME4	NA	NA	NA	NA	NA	NA	NA	NA	NA	NA	NA	NA	NA	NA	NA	NA	NA	NA	NA	NA	NA	NA	NA	NA	NA	NA	NA	NA	NA	NA	NA	NA	NA	NA
Solyc12g098220.2.1	R-binding protein (AHRD V3.3 *-* AT4G1369.1)	339	35.2	not assigned.unknown	NA	NA	NA	NA	NA	0	0	0	0	1	ME0	NA	NA	NA	NA	NA	NA	NA	NA	NA	NA	NA	NA	NA	NA	NA	NA	NA	NA	NA	NA	NA	NA	NA	NA	NA	NA	NA	NA	NA	NA	NA	NA	NA	NA
Solyc12g098340.2.1	Pectinesterase (AHRD V3.3 *** AA2G2VIL1_CAPBA)	1460	1.8.1	cell wall.pectin*esterases.PME	AT3G24130.1	55	7e-112	Pectin lyase-like superfamily protein	Pectin lyase-like superfamily protein; FUNCTIONS IN: pectinesterase activity; INVOLVED IN: cell wall modification; LOCATED IN: endomembrane system, cell wall, plant-type cell wall; EXPRESSED IN: flower; CONTAINS InterPro DOMAIN/s: Pectinesterase, active site (InterPro:IPR018040), Pectin lyase fold/virulence factor (InterPro:IPR011050), Pectinesterase, catalytic (InterPro:IPR000070), Pectin lyase …	0	0	0	0	1	ME9	NA	NA	NA	NA	NA	NA	NA	NA	NA	NA	NA	NA	NA	NA	NA	NA	NA	NA	NA	NA	NA	NA	NA	NA	NA	NA	NA	NA	NA	NA	NA	NA	NA	NA
Solyc12g098430.2.1	Actin-related protein 2/3 complex subunit 4 (AHRD V3.3 *-* AA2G3AVC7_CAPCH)	751	31.1	cell.organisation	AT4G14147.3	92.31	1e-112	NA	NA	0	0	0	0	1	ME1	NA	0.929	NA	0.919	NA	NA	NA	NA	NA	NA	NA	NA	NA	NA	NA	NA	NA	NA	NA	NA	NA	NA	NA	NA	NA	NA	NA	NA	NA	NA	NA	NA	NA	NA
Solyc12g098450.2.1	magnesium transporter NIPA (DUF83) (AHRD V3.3 *** AT4G138.8)	996	34.1	transport.nucleotides	AT1G34470.1	68.94	4e-157	Protein of unknown function (DUF803)	Protein of unknown function (DUF803); CONTAINS InterPro DOMAIN/s: Protein of unknown function DUF803 (InterPro:IPR008521); BEST Arabidopsis thaliana protein match is: Protein of unknown function (DUF803) (TAIR:AT4G09640.1); Has 1275 Blast hits to 1251 proteins in 224 species: Archae - 0; Bacteria - 101; Metazoa - 420; Fungi - 374; Plants - 269; Viruses - 0; Other Eukaryotes - 111 (source: NCBI BL…	0	0	0	0	1	ME6	NA	NA	NA	NA	-0.859	NA	-0.833	NA	NA	NA	NA	NA	NA	NA	NA	NA	NA	NA	NA	NA	NA	NA	NA	NA	NA	NA	NA	NA	NA	NA	NA	NA	NA	NA
Solyc12g098500.2.1	Adenosylhomocysteinase (AHRD V3.3 *** I3QHX5_NICBE)	1730	13.2.3.4	amino acid metabolism.degradation.aspartate family.methionine	AT4G13940.1	91.75	0	S-adenosyl-L-homocysteine hydrolase	MATERNAL EFFECT EMBRYO ARREST 58 (MEE58); FUNCTIONS IN: adenosylhomocysteinase activity, copper ion binding; INVOLVED IN: methylation-dependent chromatin silencing, one-carbon metabolic process, posttranscriptional gene silencing, embryo development ending in seed dormancy; LOCATED IN: plasma membrane, vacuole, membrane; EXPRESSED IN: 36 plant structures; EXPRESSED DURING: 16 growth stages; CONTA…	0	0	0	0	1	ME0	NA	0.916	0.873	0.922	NA	0.979	0.813	0.976	NA	NA	NA	NA	NA	NA	NA	NA	NA	NA	NA	NA	NA	NA	NA	NA	NA	NA	NA	NA	NA	NA	NA	NA	NA	NA
Solyc12g098510.1.1	Rapid ALkalinization Factor (AHRD V3.3 *-* AA2U1NZS8_ARTAN)	459	3.8	signalling.misc	AT4G13950.1	58.33	3e-26	ralf-like 31	ralf-like 31 (RALFL31); CONTAINS InterPro DOMAIN/s: Rapid ALkalinization Factor (InterPro:IPR008801); BEST Arabidopsis thaliana protein match is: ralf-like 24 (TAIR:AT3G23805.1); Has 30201 Blast hits to 17322 proteins in 780 species: Archae - 12; Bacteria - 1396; Metazoa - 17338; Fungi - 3422; Plants - 5037; Viruses - 0; Other Eukaryotes - 2996 (source: NCBI BLink).	0	0	0	0	1	ME0	NA	0.958	NA	0.953	NA	0.862	NA	0.804	NA	NA	NA	NA	NA	NA	NA	NA	NA	NA	NA	NA	NA	NA	NA	NA	NA	NA	NA	NA	NA	NA	NA	NA	NA	NA
Solyc12g098580.1.1	Glycosyltransferase (AHRD V3.3 *** AA2Z4BSF1_9APIA)	1398	26.2	misc.UDP glucosyl and glucoronyl transferases	AT4G14090.1	42.7	3e-125	UDP-Glycosyltransferase superfamily protein	UDP-Glycosyltransferase superfamily protein; FUNCTIONS IN: UDP-glycosyltransferase activity, UDP-glucosyltransferase activity, anthocyanin 5-O-glucosyltransferase activity; INVOLVED IN: metabolic process; LOCATED IN: mitochondrion; EXPRESSED IN: 14 plant structures; EXPRESSED DURING: 7 growth stages; CONTAINS InterPro DOMAIN/s: UDP-glucuronosyl/UDP-glucosyltransferase (InterPro:IPR002213); BEST A…	0	0	0	0	1	ME5	NA	NA	NA	NA	-0.942	NA	NA	NA	NA	NA	NA	NA	NA	NA	NA	NA	NA	NA	NA	NA	NA	NA	NA	NA	NA	NA	NA	NA	NA	NA	NA	NA	NA	NA
Solyc12g098660.3.1	Alpha/beta-Hydrolases superfamily protein (AHRD V3.3 *** AA2U1NVP4_ARTAN)	1422	35.1	not assigned.no ontology	AT5G19850.1	67.11	0	alpha/beta-Hydrolases superfamily protein	alpha/beta-Hydrolases superfamily protein; CONTAINS InterPro DOMAIN/s: Alpha/beta hydrolase fold-1 (InterPro:IPR000073); BEST Arabidopsis thaliana protein match is: alpha/beta-Hydrolases superfamily protein (TAIR:AT4G36530.2); Has 30201 Blast hits to 17322 proteins in 780 species: Archae - 12; Bacteria - 1396; Metazoa - 17338; Fungi - 3422; Plants - 5037; Viruses - 0; Other Eukaryotes - 2996 (sou…	0	0	0	0	1	ME8	NA	NA	NA	NA	NA	NA	NA	NA	NA	NA	NA	NA	NA	NA	NA	NA	NA	NA	NA	NA	NA	NA	NA	NA	NA	NA	NA	NA	NA	NA	NA	NA	NA	NA
Solyc12g098850.2.1	ethylene-forming enzyme	1230	35.2	not assigned.unknown	AT1G48300.1	35.38	5e-33	0	unknown protein; FUNCTIONS IN: molecular_function unknown; INVOLVED IN: biological_process unknown; LOCATED IN: endomembrane system; EXPRESSED IN: 24 plant structures; EXPRESSED DURING: 15 growth stages; Has 96 Blast hits to 87 proteins in 37 species: Archae - 0; Bacteria - 2; Metazoa - 12; Fungi - 2; Plants - 65; Viruses - 0; Other Eukaryotes - 15 (source: NCBI BLink).	0	0	0	0	1	ME2	NA	0.933	0.896	0.946	NA	0.949	0.966	0.949	NA	NA	NA	NA	NA	NA	NA	NA	NA	NA	NA	NA	NA	NA	NA	NA	NA	NA	NA	NA	NA	NA	NA	NA	NA	NA
Solyc12g098860.2.1	Chromatin remodeling factor18 (AHRD V3.3 *** F4HWU9_ARATH)	2464	27.3.44	R.regulation of transcription.Chromatin Remodeling Factors	AT1G48310.1	65.94	0	chromatin remodeling factor18	chromatin remodeling factor18 (CHR18); FUNCTIONS IN: helicase activity, DNA binding, nucleic acid binding, ATP binding; INVOLVED IN: biological_process unknown; LOCATED IN: cellular_component unknown; EXPRESSED IN: 24 plant structures; EXPRESSED DURING: 10 growth stages; CONTAINS InterPro DOMAIN/s: DEAD-like helicase, N-terminal (InterPro:IPR014001), DNA/RNA helicase, C-terminal (InterPro:IPR0016…	0	0	0	0	1	ME2	NA	0.961	0.871	0.975	NA	0.961	0.852	0.96	NA	NA	NA	NA	NA	NA	NA	NA	NA	NA	NA	NA	NA	NA	NA	NA	NA	NA	NA	NA	NA	NA	NA	NA	NA	NA
Solyc12g098890.2.1	5S ribosomal protein L18 (AHRD V3.3 *** AA1U8F639_CAPAN)	679	29.2.1.1.1.2.18	protein.synthesis.ribosomal protein.prokaryotic.chloroplast.5S subunit.L18	AT1G48350.1	85.83	9e-77	Ribosomal L18p/L5e family protein	Ribosomal L18p/L5e family protein; FUNCTIONS IN: structural constituent of ribosome; INVOLVED IN: translation, ribosome biogenesis; LOCATED IN: ribosome, chloroplast, chloroplast envelope; EXPRESSED IN: 22 plant structures; EXPRESSED DURING: 13 growth stages; CONTAINS InterPro DOMAIN/s: Ribosomal protein L18/L5 (InterPro:IPR005484), Ribosomal protein L18, bacterial (InterPro:IPR004389); BEST Arab…	0	0	0	0	1	ME3	NA	NA	NA	NA	-0.815	-0.874	NA	-0.86	NA	NA	NA	NA	NA	NA	NA	NA	NA	NA	NA	NA	NA	NA	NA	NA	NA	NA	NA	NA	NA	NA	NA	NA	NA	NA
Solyc12g099160.2.1	Carboxypeptidase (AHRD V3.3 *** AA1U8EWS6_CAPAN)	1709	29.5.5	protein.degradation.serine protease	AT3G17180.1	60.09	0	serine carboxypeptidase-like 33	serine carboxypeptidase-like 33 (scpl33); FUNCTIONS IN: serine-type carboxypeptidase activity; INVOLVED IN: proteolysis; LOCATED IN: endomembrane system; EXPRESSED IN: shoot apex, root, flower, stamen; EXPRESSED DURING: 4 anthesis, petal differentiation and expansion stage; CONTAINS InterPro DOMAIN/s: Peptidase S10, serine carboxypeptidase (InterPro:IPR001563), Peptidase S10, serine carboxypeptid…	0	0	0	0	1	ME1	NA	NA	NA	NA	NA	NA	NA	NA	NA	NA	NA	NA	NA	NA	NA	NA	NA	NA	NA	NA	NA	NA	NA	NA	NA	NA	NA	NA	NA	NA	NA	NA	NA	NA
Solyc12g099290.2.1	Aldehyde dehydrogenase (AHRD V3.3 *** F4JC27_ARATH)	2108	16.4.2.1	secondary metabolism.N misc.betaine.betaine-aldehyde dehydrogenase	AT3G66658.2	79.53	0	aldehyde dehydrogenase 22A1	aldehyde dehydrogenase 22A1 (ALDH22A1); FUNCTIONS IN: 3-chloroallyl aldehyde dehydrogenase activity, oxidoreductase activity; INVOLVED IN: oxidation reduction, metabolic process; LOCATED IN: endoplasmic reticulum; EXPRESSED IN: 23 plant structures; EXPRESSED DURING: 13 growth stages; CONTAINS InterPro DOMAIN/s: Aldehyde/histidinol dehydrogenase (InterPro:IPR016161), Aldehyde dehydrogenase (InterP…	0	0	0	0	1	ME3	-0.999	NA	NA	NA	-0.986	NA	NA	NA	NA	NA	NA	NA	NA	NA	NA	NA	NA	NA	NA	NA	NA	NA	NA	NA	NA	NA	NA	NA	NA	NA	NA	NA	NA	NA
Solyc12g099360.2.1	AMP-dependent synthetase/ligase (AHRD V3.3 *** AA2R265_9MAGN)	1866	6	gluconeogenesis / glyoxylate cycle	AT3G16910.1	73.71	0	acyl-activating enzyme 7	acyl-activating enzyme 7 (AAE7); FUNCTIONS IN: acetate-CoA ligase activity, AMP binding; INVOLVED IN: glyoxylate cycle, acetate metabolic process; LOCATED IN: peroxisome; EXPRESSED IN: 23 plant structures; EXPRESSED DURING: 14 growth stages; CONTAINS InterPro DOMAIN/s: AMP-dependent synthetase/ligase (InterPro:IPR000873); BEST Arabidopsis thaliana protein match is: acyl activating enzyme 1 (TAIR:…	0	0	0	0	1	ME2	NA	NA	NA	NA	NA	NA	-0.827	NA	NA	NA	NA	NA	NA	NA	NA	NA	NA	NA	NA	NA	NA	NA	NA	NA	NA	NA	NA	NA	NA	NA	NA	NA	NA	NA
Solyc12g099370.2.1	GATA transcription factor 23 (AHRD V3.3 *** AA2G2VJP8_CAPBA)	951	27.3.9	R.regulation of transcription.C2C2(Zn) GATA transcription factor family	AT5G49300.1	44.05	9e-34	GATA transcription factor 16	GATA transcription factor 16 (GATA16); FUNCTIONS IN: sequence-specific DNA binding transcription factor activity; INVOLVED IN: regulation of transcription, DNA-dependent; CONTAINS InterPro DOMAIN/s: Zinc finger, NHR/GATA-type (InterPro:IPR013088), Zinc finger, GATA-type (InterPro:IPR000679); BEST Arabidopsis thaliana protein match is: GATA transcription factor 15 (TAIR:AT3G06740.1); Has 1807 Blas…	0	0	0	0	1	ME1	0.902	0.819	NA	0.821	NA	NA	NA	NA	NA	NA	NA	NA	NA	NA	NA	NA	NA	NA	NA	NA	NA	NA	NA	NA	NA	NA	NA	NA	NA	NA	NA	NA	NA	NA
Solyc12g099540.2.1	Kinesin-like protein (AHRD V3.3 *** AA2G3B5J6_CAPCH)	2834	31.1	cell.organisation	AT3G16630.2	70.47	0	P-loop containing nucleoside triphosphate hydrolases superfamily protein	KINESIN-13A; FUNCTIONS IN: microtubule motor activity, ATP binding; INVOLVED IN: trichome morphogenesis; LOCATED IN: Golgi stack, plasma membrane; EXPRESSED IN: 24 plant structures; EXPRESSED DURING: 15 growth stages; CONTAINS InterPro DOMAIN/s: Kinesin, motor region, conserved site (InterPro:IPR019821), Kinesin, motor domain (InterPro:IPR001752); BEST Arabidopsis thaliana protein match is: ATP b…	0	0	0	0	1	ME1	NA	NA	0.927	NA	NA	NA	0.92	NA	NA	NA	NA	NA	NA	NA	NA	NA	NA	NA	NA	NA	NA	NA	NA	NA	NA	NA	NA	NA	NA	NA	NA	NA	NA	NA
Solyc12g099850.1.1	Pentatricopeptide repeat (AHRD V3.3 *** AA2QKE9_9MAGN)	2391	35.1.5	not assigned.no ontology.pentatricopeptide (PPR) repeat-containing protein	AT1G18485.1	35.73	7e-151	Pentatricopeptide repeat (PPR) superfamily protein	Pentatricopeptide repeat (PPR) superfamily protein; CONTAINS InterPro DOMAIN/s: Pentatricopeptide repeat (InterPro:IPR002885); BEST Arabidopsis thaliana protein match is: Tetratricopeptide repeat (TPR)-like superfamily protein (TAIR:AT3G57430.1); Has 47794 Blast hits to 13382 proteins in 245 species: Archae - 0; Bacteria - 5; Metazoa - 44; Fungi - 66; Plants - 47218; Viruses - 0; Other Eukaryotes…	0	0	0	0	1	ME2	NA	0.941	NA	0.943	0.814	0.949	NA	0.948	NA	NA	NA	NA	NA	NA	NA	NA	NA	NA	NA	NA	NA	NA	NA	NA	NA	NA	NA	NA	NA	NA	NA	NA	NA	NA
Solyc12g099860.2.1	DAR GTPase 2, mitochondrial (AHRD V3.3 *** AA2G2ZTI5_CAPAN)	1221	35.1	not assigned.no ontology	AT4G10650.1	58.66	2e-149	P-loop containing nucleoside triphosphate hydrolases superfamily protein	P-loop containing nucleoside triphosphate hydrolases superfamily protein; FUNCTIONS IN: GTP binding; INVOLVED IN: biological_process unknown; LOCATED IN: intracellular; CONTAINS InterPro DOMAIN/s: GTP-binding protein, HSR1-related (InterPro:IPR002917); BEST Arabidopsis thaliana protein match is: P-loop containing nucleoside triphosphate hydrolases superfamily protein (TAIR:AT2G41670.1); Has 3555 …	0	0	0	0	1	ME8	NA	0.942	0.846	0.951	NA	0.84	NA	NA	NA	NA	NA	NA	NA	NA	NA	NA	NA	NA	NA	NA	NA	NA	NA	NA	NA	NA	NA	NA	NA	NA	NA	NA	NA	NA
Solyc12g100290.3.1	Histone-lysine n-methyltransferase ashh3 (AHRD V3.3 *** AA1J6IN9_NICAT)	1473	27.3.69	R.regulation of transcription.SET-domain transcriptional regulator family	AT2G44150.1	66.29	7e-146	histone-lysine N-methyltransferase ASHH3	histone-lysine N-methyltransferase ASHH3 (ASHH3); FUNCTIONS IN: histone-lysine N-methyltransferase activity; INVOLVED IN: biological_process unknown; LOCATED IN: nucleus; EXPRESSED IN: 23 plant structures; EXPRESSED DURING: 13 growth stages; CONTAINS InterPro DOMAIN/s: SET domain (InterPro:IPR001214), Post-SET domain (InterPro:IPR003616), AWS (InterPro:IPR006560); BEST Arabidopsis thaliana protei…	0	0	0	0	1	ME2	NA	0.922	NA	0.877	NA	0.829	NA	NA	NA	NA	NA	NA	NA	NA	NA	NA	NA	NA	NA	NA	NA	NA	NA	NA	NA	NA	NA	NA	NA	NA	NA	NA	NA	NA
Solyc12g096080.2.1	Glycosyltransferase (AHRD V3.3 *** AA2U1QCQ5_ARTAN)	1461	17.4.1	hormone metabolism.cytokinin.synthesis-degradation	AT4G34131.1	25.88	4e-45	UDP-glucosyl transferase 73B3	UDP-glucosyl transferase 73B3 (UGT73B3); FUNCTIONS IN: transferase activity, transferring hexosyl groups, quercetin 3-O-glucosyltransferase activity, UDP-glycosyltransferase activity, UDP-glucosyltransferase activity; INVOLVED IN: response to cyclopentenone, response to other organism; LOCATED IN: endomembrane system; CONTAINS InterPro DOMAIN/s: UDP-glucuronosyl/UDP-glucosyltransferase (InterPro:…	0	1	0	0	1	ME10	NA	NA	NA	NA	NA	NA	NA	NA	NA	NA	NA	NA	NA	NA	NA	NA	NA	NA	NA	NA	NA	NA	NA	NA	NA	NA	NA	NA	NA	NA	NA	NA	NA	NA
Solyc12g096160.2.1	WAT1-related protein (AHRD V3.3 *** K4DH89_SOLLC)	1480	33.99	development.unspecified	AT4G19185.1	66.67	0	nodulin MtN21 /EamA-like transporter family protein	nodulin MtN21 /EamA-like transporter family protein; LOCATED IN: membrane; EXPRESSED IN: 22 plant structures; EXPRESSED DURING: 13 growth stages; CONTAINS InterPro DOMAIN/s: Protein of unknown function DUF6, transmembrane (InterPro:IPR000620); BEST Arabidopsis thaliana protein match is: nodulin MtN21 /EamA-like transporter family protein (TAIR:AT5G45370.2); Has 30201 Blast hits to 17322 proteins …	0	0	0	0	1	ME1	-0.819	NA	0.849	NA	-0.991	NA	NA	NA	NA	NA	NA	NA	NA	NA	NA	NA	NA	NA	NA	NA	NA	NA	NA	NA	NA	NA	NA	NA	NA	NA	NA	NA	NA	NA
Solyc12g096230.2.1	Alkylated D repair protein alkB-like protein 8 (AHRD V3.3 *** AA1J3CHH7_NOCCA)	1278	35.1	not assigned.no ontology	AT1G31600.4	62.5	4e-148	NA	NA	0	0	0	0	1	ME2	0.851	0.939	NA	0.919	NA	0.988	0.864	0.968	NA	NA	NA	NA	NA	NA	NA	NA	NA	NA	NA	NA	NA	NA	NA	NA	NA	NA	NA	NA	NA	NA	NA	NA	NA	NA
Solyc12g096460.3.1	DUF1644 domain-containing protein (AHRD V3.3 *** AA1Q3CCQ_CEPFO)	1413	35.2	not assigned.unknown	AT4G31410.3	63.18	3e-126	NA	NA	0	0	0	0	1	ME2	NA	0.938	NA	0.933	NA	0.953	0.929	0.973	NA	NA	NA	NA	NA	NA	NA	NA	NA	NA	NA	NA	NA	NA	NA	NA	NA	NA	NA	NA	NA	NA	NA	NA	NA	NA
Solyc12g096510.3.1	Pentatricopeptide repeat (AHRD V3.3 *** AA2R1T_9MAGN)	1881	35.1.5	not assigned.no ontology.pentatricopeptide (PPR) repeat-containing protein	AT5G66520.1	45.2	0	Tetratricopeptide repeat (TPR)-like superfamily protein	Tetratricopeptide repeat (TPR)-like superfamily protein; CONTAINS InterPro DOMAIN/s: Pentatricopeptide repeat (InterPro:IPR002885); BEST Arabidopsis thaliana protein match is: Pentatricopeptide repeat (PPR) superfamily protein (TAIR:AT5G06540.1); Has 1807 Blast hits to 1807 proteins in 277 species: Archae - 0; Bacteria - 0; Metazoa - 736; Fungi - 347; Plants - 385; Viruses - 0; Other Eukaryotes -…	0	0	0	0	1	ME2	NA	0.967	NA	0.943	NA	0.899	NA	0.863	NA	NA	NA	NA	NA	NA	NA	NA	NA	NA	NA	NA	NA	NA	NA	NA	NA	NA	NA	NA	NA	NA	NA	NA	NA	NA
Solyc12g096660.3.1	type I inositol polyphosphate 5-phosphatase 12-like (AHRD V3.3 *** AA2I4G632_9ROSI)	3579	28.1	D.synthesis/chromatin structure	AT1G05630.1	57.97	0	Endonuclease/exonuclease/phosphatase family protein	5PTASE13; CONTAINS InterPro DOMAIN/s: WD40 repeat-like-containing domain (InterPro:IPR011046), Inositol polyphosphate related phosphatase (InterPro:IPR000300), WD40 repeat (InterPro:IPR001680), WD40/YVTN repeat-like-containing domain (InterPro:IPR015943), Endonuclease/exonuclease/phosphatase (InterPro:IPR005135); BEST Arabidopsis thaliana protein match is: endonuclease/exonuclease/phosphatase fam…	0	0	0	0	1	ME2	NA	0.964	0.892	0.957	NA	0.895	NA	0.882	NA	NA	NA	NA	NA	NA	NA	NA	NA	NA	NA	NA	NA	NA	NA	NA	NA	NA	NA	NA	NA	NA	NA	NA	NA	NA
Solyc12g096760.2.1	2-alkenal reductase (DP(+)-dependent) (AHRD V3.3 *** AA2G2WX4_CAPBA)	1227	26.7	misc.oxidases - copper, flavone etc	AT5G16970.1	69.88	0	alkenal reductase	alkenal reductase (AER); FUNCTIONS IN: 2-alkenal reductase activity; INVOLVED IN: response to oxidative stress, response to cadmium ion, response to cyclopentenone; LOCATED IN: cytosol, nucleus; EXPRESSED IN: 17 plant structures; EXPRESSED DURING: 11 growth stages; CONTAINS InterPro DOMAIN/s: GroES-like (InterPro:IPR011032), Polyketide synthase, enoylreductase (InterPro:IPR020843), NAD(P)-binding…	0	0	0	0	1	ME1	-0.966	NA	0.821	NA	NA	NA	NA	NA	NA	NA	NA	NA	NA	NA	NA	NA	NA	NA	NA	NA	NA	NA	NA	NA	NA	NA	NA	NA	NA	NA	NA	NA	NA	NA
Solyc12g096770.1.1	HXXXD-type acyl-transferase family protein (AHRD V3.3 *** F4JBC7_ARATH)	1326	35.1	not assigned.no ontology	AT3G26040.1	30.52	8e-57	HXXXD-type acyl-transferase family protein	HXXXD-type acyl-transferase family protein; FUNCTIONS IN: transferase activity, transferring acyl groups other than amino-acyl groups, transferase activity; INVOLVED IN: biological_process unknown; LOCATED IN: cellular_component unknown; EXPRESSED IN: root; CONTAINS InterPro DOMAIN/s: Transferase (InterPro:IPR003480); BEST Arabidopsis thaliana protein match is: HXXXD-type acyl-transferase family …	0	0	0	0	1	ME1	NA	NA	NA	NA	NA	NA	NA	NA	NA	NA	NA	NA	NA	NA	NA	NA	NA	NA	NA	NA	NA	NA	NA	NA	NA	NA	NA	NA	NA	NA	NA	NA	NA	NA
Solyc12g096800.1.1	HXXXD-type acyl-transferase family protein (AHRD V3.3 *** F4JBC7_ARATH)	1380	35.1	not assigned.no ontology	AT3G26040.1	29.91	2e-48	HXXXD-type acyl-transferase family protein	HXXXD-type acyl-transferase family protein; FUNCTIONS IN: transferase activity, transferring acyl groups other than amino-acyl groups, transferase activity; INVOLVED IN: biological_process unknown; LOCATED IN: cellular_component unknown; EXPRESSED IN: root; CONTAINS InterPro DOMAIN/s: Transferase (InterPro:IPR003480); BEST Arabidopsis thaliana protein match is: HXXXD-type acyl-transferase family …	1	1	0	0	1	ME5	NA	NA	NA	NA	NA	NA	NA	NA	NA	NA	NA	NA	NA	NA	NA	NA	NA	NA	NA	NA	NA	NA	NA	NA	NA	NA	NA	NA	NA	NA	NA	NA	NA	NA
Solyc12g096810.2.1	LETM1 domain-containing protein (AHRD V3.3 *** AA1Q3BGI6_CEPFO)	2545	3.3	signalling.calcium	AT3G59820.4	67.07	0	NA	NA	0	0	0	0	1	ME2	NA	0.977	0.889	0.99	NA	0.975	0.826	0.981	NA	NA	NA	NA	NA	NA	NA	NA	NA	NA	NA	NA	NA	NA	NA	NA	NA	NA	NA	NA	NA	NA	NA	NA	NA	NA
Solyc12g096870.1.1	Glycosyltransferase (AHRD V3.3 *** AA193AUF6_PUNGR)	1461	26.2	misc.UDP glucosyl and glucoronyl transferases	AT4G15480.1	52.59	5e-171	UDP-Glycosyltransferase superfamily protein	UGT84A1; CONTAINS InterPro DOMAIN/s: UDP-glucuronosyl/UDP-glucosyltransferase (InterPro:IPR002213); BEST Arabidopsis thaliana protein match is: UDP-Glycosyltransferase superfamily protein (TAIR:AT4G15490.1); Has 7986 Blast hits to 7909 proteins in 477 species: Archae - 0; Bacteria - 354; Metazoa - 2305; Fungi - 71; Plants - 5077; Viruses - 110; Other Eukaryotes - 69 (source: NCBI BLink).	0	0	0	0	1	ME5	NA	NA	NA	NA	NA	NA	NA	NA	NA	NA	NA	NA	NA	NA	NA	NA	NA	NA	NA	NA	NA	NA	NA	NA	NA	NA	NA	NA	NA	NA	NA	NA	NA	NA
Solyc12g098460.2.1	AP2 domain-containing protein/B3 domain-containing protein (AHRD V3.3 *-* AA1Q3CSS8_CEPFO)	630	27.3.3	R.regulation of transcription.AP2/EREBP, APETALA2/Ethylene-responsive element binding protein family	AT1G50680.1	35.9	1e-22	AP2/B3 transcription factor family protein	AP2/B3 transcription factor family protein; FUNCTIONS IN: DNA binding, sequence-specific DNA binding transcription factor activity; INVOLVED IN: regulation of transcription, DNA-dependent; LOCATED IN: nucleus; CONTAINS InterPro DOMAIN/s: DNA-binding, integrase-type (InterPro:IPR016177), Transcriptional factor B3 (InterPro:IPR003340), Pathogenesis-related transcriptional factor/ERF, DNA-binding (I…	1	1	0	0	1	ME5	NA	NA	NA	NA	NA	NA	NA	NA	NA	NA	NA	NA	NA	NA	NA	NA	NA	NA	NA	NA	NA	NA	NA	NA	NA	NA	NA	NA	NA	NA	NA	NA	NA	NA
Solyc12g098520.2.1	Heat stress transcription factor A-5 (AHRD V3.3 *** AA2G3AV96_CAPCH)	1595	27.3.23	R.regulation of transcription.HSF,Heat-shock transcription factor family	AT4G13980.1	53.88	6e-160	winged-helix DNA-binding transcription factor family protein	AT-HSFA5; FUNCTIONS IN: DNA binding, sequence-specific DNA binding transcription factor activity; INVOLVED IN: regulation of transcription, DNA-dependent; LOCATED IN: nucleus; EXPRESSED IN: 22 plant structures; EXPRESSED DURING: 11 growth stages; CONTAINS InterPro DOMAIN/s: Winged helix-turn-helix transcription repressor DNA-binding (InterPro:IPR011991), Heat shock factor (HSF)-type, DNA-binding …	0	0	0	0	1	ME2	NA	0.948	NA	0.949	0.826	0.86	NA	0.822	NA	NA	NA	NA	NA	NA	NA	NA	NA	NA	NA	NA	NA	NA	NA	NA	NA	NA	NA	NA	NA	NA	NA	NA	NA	NA
Solyc12g098630.2.1	Kinesin-like protein KIN12B (AHRD V3.3 *** AA2G3B535_CAPCH)	3939	31.1	cell.organisation	AT3G23670.1	56.91	0	phragmoplast-associated kinesin-related protein, putative	KINESIN-12B; FUNCTIONS IN: microtubule motor activity, plus-end-directed microtubule motor activity; INVOLVED IN: phragmoplast assembly, microgametogenesis; LOCATED IN: chloroplast; EXPRESSED IN: 16 plant structures; EXPRESSED DURING: 9 growth stages; CONTAINS InterPro DOMAIN/s: Kinesin, motor region, conserved site (InterPro:IPR019821), Kinesin-related protein (InterPro:IPR010544), Kinesin, moto…	0	0	0	0	1	ME6	NA	NA	NA	NA	NA	NA	NA	NA	NA	NA	NA	NA	NA	NA	NA	NA	NA	NA	NA	NA	NA	NA	NA	NA	NA	NA	NA	NA	NA	NA	NA	NA	NA	NA
Solyc12g098720.3.1	V-type proton ATPase subunit e1 (AHRD V3.3 *** AA1J3HC6_NOCCA)	615	34.1	transport.p- and v-ATPases	AT5G55290.3	87.14	2e-40	NA	NA	0	0	0	0	1	ME1	NA	NA	NA	NA	-0.896	-0.923	NA	-0.906	NA	NA	NA	NA	NA	NA	NA	NA	NA	NA	NA	NA	NA	NA	NA	NA	NA	NA	NA	NA	NA	NA	NA	NA	NA	NA
Solyc12g098900.2.1	Late embryogenesis abundant protein D-29 (AHRD V3.3 *-* AA2G3B563_CAPCH)	905	35.2	not assigned.unknown	NA	NA	NA	NA	NA	0	1	0	0	1	ME10	NA	NA	NA	NA	NA	NA	-0.889	NA	NA	NA	NA	NA	NA	NA	NA	NA	NA	NA	NA	NA	NA	NA	NA	NA	NA	NA	NA	NA	NA	NA	NA	NA	NA	NA
Solyc12g098960.2.1	Protein kinase domain (AHRD V3.3 *** AA2R1U1_9MAGN)	2253	29.4.1.55	protein.postranslational modification.kinase.receptor like cytoplasmatic kinase V	AT1G56720.4	68.22	0	NA	NA	0	0	0	0	1	ME1	-0.893	NA	NA	NA	-0.982	-0.815	NA	-0.807	NA	NA	NA	NA	NA	NA	NA	NA	NA	NA	NA	NA	NA	NA	NA	NA	NA	NA	NA	NA	NA	NA	NA	NA	NA	NA
Solyc12g099040.2.1	NBS-LRR resistance-like protein (AHRD V3.3 *-* AA2U1KDY7_ARTAN)	1988	2.1.7	stress.biotic.PR-proteins	AT3G14460.1	33.26	4e-53	LRR and NB-ARC domains-containing disease resistance protein	LRR and NB-ARC domains-containing disease resistance protein; FUNCTIONS IN: ATP binding; INVOLVED IN: apoptosis, defense response; CONTAINS InterPro DOMAIN/s: NB-ARC (InterPro:IPR002182), Leucine-rich repeat (InterPro:IPR001611), Disease resistance protein (InterPro:IPR000767); BEST Arabidopsis thaliana protein match is: NB-ARC domain-containing disease resistance protein (TAIR:AT3G14470.1); Has …	0	0	0	0	1	ME1	NA	NA	NA	NA	NA	NA	NA	NA	NA	NA	NA	NA	NA	NA	NA	NA	NA	NA	NA	NA	NA	NA	NA	NA	NA	NA	NA	NA	NA	NA	NA	NA	NA	NA
Solyc12g099210.2.1	Invertase inhibitor (AHRD V3.3 *** O4998_TOBAC)	529	26.18	misc.invertase/pectin methylesterase inhibitor family protein	AT1G47960.2	39.86	2e-29	NA	NA	0	0	0	0	1	ME5	NA	NA	NA	NA	NA	NA	NA	NA	NA	NA	NA	NA	NA	NA	NA	NA	NA	NA	NA	NA	NA	NA	NA	NA	NA	NA	NA	NA	NA	NA	NA	NA	NA	NA
Solyc12g099280.2.1	Fip1 domain-containing protein (AHRD V3.3 *** AA1Q3BSA1_CEPFO)	3670	27.1.3.7	R.processing.3 end processing.Fip1	AT3G66652.3	31.33	1e-23	NA	NA	0	0	0	0	1	ME2	NA	0.97	0.864	0.961	NA	0.933	NA	0.901	NA	NA	NA	NA	NA	NA	NA	NA	NA	NA	NA	NA	NA	NA	NA	NA	NA	NA	NA	NA	NA	NA	NA	NA	NA	NA
Solyc12g099620.1.1	Pentatricopeptide repeat-containing protein, mitochondrial (AHRD V3.3 *** AA2G2VJF_CAPBA)	2286	35.1.5	not assigned.no ontology.pentatricopeptide (PPR) repeat-containing protein	AT4G32430.1	55.74	0	Pentatricopeptide repeat (PPR) superfamily protein	Pentatricopeptide repeat (PPR) superfamily protein; CONTAINS InterPro DOMAIN/s: Pentatricopeptide repeat (InterPro:IPR002885); BEST Arabidopsis thaliana protein match is: Tetratricopeptide repeat (TPR)-like superfamily protein (TAIR:AT2G27610.1); Has 44749 Blast hits to 13591 proteins in 248 species: Archae - 1; Bacteria - 28; Metazoa - 59; Fungi - 99; Plants - 43967; Viruses - 0; Other Eukaryote…	0	0	0	0	1	ME2	NA	0.986	0.884	0.974	NA	0.932	NA	0.946	NA	NA	NA	NA	NA	NA	NA	NA	NA	NA	NA	NA	NA	NA	NA	NA	NA	NA	NA	NA	NA	NA	NA	NA	NA	NA
Solyc12g099670.1.1	histidine kinase CKI1-like (AHRD V3.3 *-* AA2I4DDU4_9ROSI)	915	35.2	not assigned.unknown	NA	NA	NA	NA	NA	1	1	0	0	1	ME5	NA	NA	NA	NA	NA	NA	NA	NA	NA	NA	NA	NA	NA	NA	NA	NA	NA	NA	NA	NA	NA	NA	NA	NA	NA	NA	NA	NA	NA	NA	NA	NA	NA	NA
Solyc12g099700.3.1	Lipoyl synthase, chloroplastic (AHRD V3.3 *** AA1U8F6L_CAPAN)	1656	18.11	Co-factor and vitamine metabolism.lipoic acid	AT5G08415.1	90.03	0	Radical SAM superfamily protein	Radical SAM superfamily protein; FUNCTIONS IN: 4 iron, 4 sulfur cluster binding, lipoic acid synthase activity, iron-sulfur cluster binding, lipoate synthase activity, catalytic activity; INVOLVED IN: lipoic acid biosynthetic process, lipoate biosynthetic process, metabolic process; LOCATED IN: chloroplast; EXPRESSED IN: 24 plant structures; EXPRESSED DURING: 15 growth stages; CONTAINS InterPro D…	0	0	0	0	1	ME3	-0.979	NA	NA	NA	-0.856	-0.934	NA	-0.901	NA	NA	NA	NA	NA	NA	NA	NA	NA	NA	NA	NA	NA	NA	NA	NA	NA	NA	NA	NA	NA	NA	NA	NA	NA	NA
Solyc12g099730.3.1	DUF64 domain-containing protein (AHRD V3.3 *** AA1Q3CIC6_CEPFO)	1475	35.1	not assigned.no ontology	AT5G12460.1	44.23	5e-129	Protein of unknown function (DUF604)	Protein of unknown function (DUF604); FUNCTIONS IN: molecular_function unknown; INVOLVED IN: biological_process unknown; LOCATED IN: chloroplast; CONTAINS InterPro DOMAIN/s: Protein of unknown function DUF604 (InterPro:IPR006740); BEST Arabidopsis thaliana protein match is: Protein of unknown function (DUF604) (TAIR:AT2G37730.1); Has 562 Blast hits to 553 proteins in 90 species: Archae - 0; Bacte…	0	0	0	0	1	ME6	NA	NA	NA	NA	NA	NA	NA	NA	NA	NA	NA	NA	NA	NA	NA	NA	NA	NA	NA	NA	NA	NA	NA	NA	NA	NA	NA	NA	NA	NA	NA	NA	NA	NA
Solyc12g099770.2.1	Mitochondrial fission 1 protein (AHRD V3.3 *** AA2G3B5D8_CAPCH)	856	31.2	cell.division	AT3G57090.2	72.78	4e-88	NA	NA	0	0	0	0	1	ME1	NA	NA	NA	NA	-0.915	NA	-0.807	NA	NA	NA	NA	NA	NA	NA	NA	NA	NA	NA	NA	NA	NA	NA	NA	NA	NA	NA	NA	NA	NA	NA	NA	NA	NA	NA
Solyc12g099900.1.1	SCL3 (scarecrow-like 3)	1407	33.99	development.unspecified	AT1G50420.1	68.19	0	scarecrow-like 3	scarecrow-like 3 (SCL3); CONTAINS InterPro DOMAIN/s: Transcription factor GRAS (InterPro:IPR005202); BEST Arabidopsis thaliana protein match is: SCARECROW-like 21 (TAIR:AT2G04890.1); Has 3106 Blast hits to 2488 proteins in 309 species: Archae - 0; Bacteria - 6; Metazoa - 0; Fungi - 0; Plants - 3100; Viruses - 0; Other Eukaryotes - 0 (source: NCBI BLink).	0	0	0	0	1	ME4	NA	NA	NA	NA	NA	NA	NA	NA	NA	NA	NA	NA	NA	NA	NA	NA	NA	NA	NA	NA	NA	NA	NA	NA	NA	NA	NA	NA	NA	NA	NA	NA	NA	NA
Solyc12g099970.2.1	SNF1 kinase complex anchoring protein	1122	29.4	protein.postranslational modification	AT5G21170.1	59.31	9e-107	5'-AMP-activated protein kinase beta-2 subunit protein	AKINBETA1; FUNCTIONS IN: AMP-activated protein kinase activity; INVOLVED IN: N-terminal protein myristoylation, cellular response to nitrogen levels; LOCATED IN: chloroplast; EXPRESSED IN: 25 plant structures; EXPRESSED DURING: 15 growth stages; CONTAINS InterPro DOMAIN/s: 5-AMP-activated protein kinase, beta subunit, interaction domain (InterPro:IPR006828); BEST Arabidopsis thaliana protein matc…	0	0	0	0	1	ME2	NA	0.981	0.869	0.987	NA	0.963	0.847	0.976	NA	NA	NA	NA	NA	NA	NA	NA	NA	NA	NA	NA	NA	NA	NA	NA	NA	NA	NA	NA	NA	NA	NA	NA	NA	NA
Solyc12g100130.1.1	Phosphate transporter (AHRD V3.3 *** AA2H4H6T5_MALDO)	1329	34.7	transport.phosphate	AT5G44370.1	76.47	0	phosphate transporter 4;6	phosphate transporter 4;6 (PHT4;6); CONTAINS InterPro DOMAIN/s: Major facilitator superfamily (InterPro:IPR020846), Major facilitator superfamily MFS-1 (InterPro:IPR011701), Major facilitator superfamily, general substrate transporter (InterPro:IPR016196); BEST Arabidopsis thaliana protein match is: Major facilitator superfamily protein (TAIR:AT4G00370.1); Has 29415 Blast hits to 29316 proteins i…	0	0	0	0	1	ME1	-0.976	NA	NA	NA	-0.936	NA	NA	NA	NA	NA	NA	NA	NA	NA	NA	NA	NA	NA	NA	NA	NA	NA	NA	NA	NA	NA	NA	NA	NA	NA	NA	NA	NA	NA
Solyc12g096105.1.1	Unknown protein	435	35.2	not assigned.unknown	NA	NA	NA	NA	NA	1	1	0	0	NA	NA	NA	NA	NA	NA	NA	NA	NA	NA	NA	NA	NA	NA	NA	NA	NA	NA	NA	NA	NA	NA	NA	NA	NA	NA	NA	NA	NA	NA	NA	NA	NA	NA	NA	NA
Solyc12g096140.3.1	Pentatricopeptide repeat-containing protein (AHRD V3.3 *** AA2G2VI49_CAPBA)	1023	35.1.5	not assigned.no ontology.pentatricopeptide (PPR) repeat-containing protein	AT4G38150.3	53.49	2e-102	NA	NA	0	0	0	0	1	NA	NA	NA	NA	NA	NA	NA	NA	NA	NA	NA	NA	NA	NA	NA	NA	NA	NA	NA	NA	NA	NA	NA	NA	NA	NA	NA	NA	NA	NA	NA	NA	NA	NA	NA
Solyc12g096145.1.1	Unknown protein	183	35.2	not assigned.unknown	NA	NA	NA	NA	NA	0	0	0	0	NA	NA	NA	NA	NA	NA	NA	NA	NA	NA	NA	NA	NA	NA	NA	NA	NA	NA	NA	NA	NA	NA	NA	NA	NA	NA	NA	NA	NA	NA	NA	NA	NA	NA	NA	NA
Solyc12g096150.2.1	6S ribosomal protein L13 (AHRD V3.3 *** AA1U8GMG9_CAPAN)	1086	29.2.1.2.2.13	protein.synthesis.ribosomal protein.eukaryotic.6S subunit.L13	AT3G49010.7	84.82	2e-120	NA	NA	0	0	0	0	1	NA	NA	NA	NA	NA	NA	NA	NA	NA	NA	NA	NA	NA	NA	NA	NA	NA	NA	NA	NA	NA	NA	NA	NA	NA	NA	NA	NA	NA	NA	NA	NA	NA	NA	NA
Solyc12g096180.1.1	Late embryogenesis abundant protein (AHRD V3.3 *** Q9FH78_ARATH)	594	35.2	not assigned.unknown	AT5G45320.1	40.93	8e-36	0	FUNCTIONS IN: molecular_function unknown; INVOLVED IN: biological_process unknown; LOCATED IN: endomembrane system; EXPRESSED IN: inflorescence meristem, root, flower; EXPRESSED DURING: petal differentiation and expansion stage; CONTAINS InterPro DOMAIN/s: Late embryogenesis abundant protein, group 2 (InterPro:IPR004864); BEST Arabidopsis thaliana protein match is: unknown protein (TAIR:AT3G26350…	0	0	0	0	NA	NA	NA	NA	NA	NA	NA	NA	NA	NA	NA	NA	NA	NA	NA	NA	NA	NA	NA	NA	NA	NA	NA	NA	NA	NA	NA	NA	NA	NA	NA	NA	NA	NA	NA	NA
Solyc12g096190.2.1	Tryptophan synthase beta chain (AHRD V3.3 *** Q9FFW8_ARATH)	1966	13.1.6.5.5	amino acid metabolism.synthesis.aromatic aa.tryptophan.tryptophan synthase	AT5G38530.1	80.37	0	tryptophan synthase beta type 2	tryptophan synthase beta type 2 (TSBtype2); FUNCTIONS IN: pyridoxal phosphate binding, tryptophan synthase activity, catalytic activity; INVOLVED IN: tryptophan biosynthetic process, metabolic process; EXPRESSED IN: 21 plant structures; EXPRESSED DURING: 13 growth stages; CONTAINS InterPro DOMAIN/s: Pyridoxal phosphate-dependent enzyme, beta subunit (InterPro:IPR001926), Tryptophan synthase, beta…	0	0	0	0	1	NA	NA	NA	NA	NA	NA	NA	NA	NA	NA	NA	NA	NA	NA	NA	NA	NA	NA	NA	NA	NA	NA	NA	NA	NA	NA	NA	NA	NA	NA	NA	NA	NA	NA	NA
Solyc12g096200.2.1	R2R3MYB transcription factor 6	378	3.2.99	signalling.receptor kinases.misc	AT4G28110.1	66.67	6e-57	myb domain protein 41	myb domain protein 41 (MYB41); CONTAINS InterPro DOMAIN/s: SANT, DNA-binding (InterPro:IPR001005), Homeodomain-like (InterPro:IPR009057), Myb, DNA-binding (InterPro:IPR014778), HTH transcriptional regulator, Myb-type, DNA-binding (InterPro:IPR017930), Homeodomain-related (InterPro:IPR012287), Myb transcription factor (InterPro:IPR015495); BEST Arabidopsis thaliana protein match is: MYB-like 102 (…	0	0	0	0	NA	NA	NA	NA	NA	NA	NA	NA	NA	NA	NA	NA	NA	NA	NA	NA	NA	NA	NA	NA	NA	NA	NA	NA	NA	NA	NA	NA	NA	NA	NA	NA	NA	NA	NA	NA
Solyc12g096210.2.1	Unknown protein	267	35.2	not assigned.unknown	NA	NA	NA	NA	NA	0	0	0	0	NA	NA	NA	NA	NA	NA	NA	NA	NA	NA	NA	NA	NA	NA	NA	NA	NA	NA	NA	NA	NA	NA	NA	NA	NA	NA	NA	NA	NA	NA	NA	NA	NA	NA	NA	NA
Solyc12g096220.2.1	Rop guanine nucleotide exchange factor 14 (AHRD V3.3 *** AA2G2VI54_CAPBA)	2461	3.5	signalling.G-proteins	AT1G31650.1	57.11	1e-176	RHO guanyl-nucleotide exchange factor 14	RHO guanyl-nucleotide exchange factor 14 (ROPGEF14); CONTAINS InterPro DOMAIN/s: Rop nucleotide exchanger, PRONE (InterPro:IPR005512); BEST Arabidopsis thaliana protein match is: RHO guanyl-nucleotide exchange factor 7 (TAIR:AT5G02010.1); Has 302 Blast hits to 301 proteins in 16 species: Archae - 0; Bacteria - 0; Metazoa - 0; Fungi - 0; Plants - 302; Viruses - 0; Other Eukaryotes - 0 (source: NCB…	0	0	0	0	1	NA	NA	NA	NA	NA	NA	NA	NA	NA	NA	NA	NA	NA	NA	NA	NA	NA	NA	NA	NA	NA	NA	NA	NA	NA	NA	NA	NA	NA	NA	NA	NA	NA	NA	NA
Solyc12g096260.2.1	Ankyrin repeat (AHRD V3.3 *** AA2R6W7_9MAGN)	378	31.1	cell.organisation	AT5G07840.1	61.24	6e-48	Ankyrin repeat family protein	Ankyrin repeat family protein; CONTAINS InterPro DOMAIN/s: Ankyrin repeat-containing domain (InterPro:IPR020683), Ankyrin repeat (InterPro:IPR002110); BEST Arabidopsis thaliana protein match is: Ankyrin repeat family protein (TAIR:AT5G61230.1); Has 30201 Blast hits to 17322 proteins in 780 species: Archae - 12; Bacteria - 1396; Metazoa - 17338; Fungi - 3422; Plants - 5037; Viruses - 0; Other Euka…	0	0	0	0	NA	NA	NA	NA	NA	NA	NA	NA	NA	NA	NA	NA	NA	NA	NA	NA	NA	NA	NA	NA	NA	NA	NA	NA	NA	NA	NA	NA	NA	NA	NA	NA	NA	NA	NA	NA
Solyc12g096290.3.1	Exocyst complex component (AHRD V3.3 *** AA2G3B4Z9_CAPCH)	2298	33.99	development.unspecified	AT3G56640.1	70.72	0	exocyst complex component sec15A	exocyst complex component sec15A (SEC15A); CONTAINS InterPro DOMAIN/s: Exocyst complex subunit Sec15-like (InterPro:IPR007225); BEST Arabidopsis thaliana protein match is: exocyst complex component sec15B (TAIR:AT4G02350.1); Has 442 Blast hits to 436 proteins in 182 species: Archae - 3; Bacteria - 0; Metazoa - 174; Fungi - 134; Plants - 89; Viruses - 0; Other Eukaryotes - 42 (source: NCBI BLink).	0	0	0	0	1	NA	NA	NA	NA	NA	NA	NA	NA	NA	NA	NA	NA	NA	NA	NA	NA	NA	NA	NA	NA	NA	NA	NA	NA	NA	NA	NA	NA	NA	NA	NA	NA	NA	NA	NA
Solyc12g096300.2.1	4S ribosomal protein S6 (AHRD V3.3 *** Q3HVK4_SOLTU)	1169	29.2.1.2.1.6	protein.synthesis.ribosomal protein.eukaryotic.4S subunit.S6	AT5G10360.1	93.17	1e-168	Ribosomal protein S6e	embryo defective 3010 (EMB3010); FUNCTIONS IN: structural constituent of ribosome; INVOLVED IN: growth, translation, embryo development ending in seed dormancy; LOCATED IN: cytosolic small ribosomal subunit, cytosolic ribosome, plasma membrane; EXPRESSED IN: 29 plant structures; EXPRESSED DURING: 15 growth stages; CONTAINS InterPro DOMAIN/s: Ribosomal protein S6e (InterPro:IPR001377), Ribosomal p…	0	0	0	0	1	NA	NA	NA	NA	NA	NA	NA	NA	NA	NA	NA	NA	NA	NA	NA	NA	NA	NA	NA	NA	NA	NA	NA	NA	NA	NA	NA	NA	NA	NA	NA	NA	NA	NA	NA
Solyc12g096340.2.1	UAA domain-containing protein (AHRD V3.3 *** AA1Q3CCI8_CEPFO)	2592	34	transport	AT4G31600.1	81.61	0	UDP-N-acetylglucosamine (UAA) transporter family	UDP-N-acetylglucosamine (UAA) transporter family; INVOLVED IN: transmembrane transport; LOCATED IN: membrane; EXPRESSED IN: 22 plant structures; EXPRESSED DURING: 13 growth stages; CONTAINS InterPro DOMAIN/s: UAA transporter (InterPro:IPR013657); BEST Arabidopsis thaliana protein match is: Nucleotide/sugar transporter family protein (TAIR:AT4G32272.1); Has 30201 Blast hits to 17322 proteins in 78…	0	0	0	0	1	NA	NA	NA	NA	NA	NA	NA	NA	NA	NA	NA	NA	NA	NA	NA	NA	NA	NA	NA	NA	NA	NA	NA	NA	NA	NA	NA	NA	NA	NA	NA	NA	NA	NA	NA
Solyc12g096370.2.1	Exocyst subunit Exo7 family protein (AHRD V3.3 *** AA2G3B4Y_CAPCH)	2025	27.3.99	R.regulation of transcription.unclassified	AT4G31540.1	70.53	0	exocyst subunit exo70 family protein G1	exocyst subunit exo70 family protein G1 (EXO70G1); INVOLVED IN: exocytosis, vesicle docking involved in exocytosis; LOCATED IN: cytosol, exocyst; EXPRESSED IN: 20 plant structures; EXPRESSED DURING: 8 growth stages; CONTAINS InterPro DOMAIN/s: Exo70 exocyst complex subunit (InterPro:IPR004140); BEST Arabidopsis thaliana protein match is: exocyst subunit exo70 family protein G2 (TAIR:AT1G51640.1);…	0	0	0	0	1	NA	NA	NA	NA	NA	NA	NA	NA	NA	NA	NA	NA	NA	NA	NA	NA	NA	NA	NA	NA	NA	NA	NA	NA	NA	NA	NA	NA	NA	NA	NA	NA	NA	NA	NA
Solyc12g096380.1.1	Cationic amino acid transporter (AHRD V3.3 *** S8D7Y4_9LAMI)	1800	34.3	transport.amino acids	AT4G21120.1	71.55	0	amino acid transporter 1	amino acid transporter 1 (AAT1); FUNCTIONS IN: arginine transmembrane transporter activity, L-lysine transmembrane transporter activity, cationic amino acid transmembrane transporter activity, L-glutamate transmembrane transporter activity; INVOLVED IN: basic amino acid transport, L-arginine import, L-glutamate import; LOCATED IN: plasma membrane, membrane; EXPRESSED IN: 13 plant structures; EXPR…	0	0	0	0	NA	NA	NA	NA	NA	NA	NA	NA	NA	NA	NA	NA	NA	NA	NA	NA	NA	NA	NA	NA	NA	NA	NA	NA	NA	NA	NA	NA	NA	NA	NA	NA	NA	NA	NA	NA
Solyc12g096420.2.1	RING/U-box superfamily protein (AHRD V3.3 *-* AA1P8BF19_ARATH)	1962	29.5.11.4.2	protein.degradation.ubiquitin.E3.RING	AT5G10650.2	39.18	7e-100	RING/U-box superfamily protein	RING/U-box superfamily protein; FUNCTIONS IN: zinc ion binding; EXPRESSED IN: 19 plant structures; EXPRESSED DURING: 14 growth stages; CONTAINS InterPro DOMAIN/s: Zinc finger, RING-type (InterPro:IPR001841), Zinc finger, C3HC4 RING-type (InterPro:IPR018957); BEST Arabidopsis thaliana protein match is: RING/U-box superfamily protein (TAIR:AT5G24870.2); Has 11297 Blast hits to 9396 proteins in 312 …	0	0	0	0	1	NA	NA	NA	NA	NA	NA	NA	NA	NA	NA	NA	NA	NA	NA	NA	NA	NA	NA	NA	NA	NA	NA	NA	NA	NA	NA	NA	NA	NA	NA	NA	NA	NA	NA	NA
Solyc12g096440.1.1	Hexosyltransferase (AHRD V3.3 *** AA2G3B4X2_CAPCH)	786	29.7	protein.glycosylation	AT1G77810.2	62.99	1e-128	Galactosyltransferase family protein	Galactosyltransferase family protein; FUNCTIONS IN: transferase activity, transferring glycosyl groups, beta-1,3-galactosyltransferase activity; INVOLVED IN: protein amino acid glycosylation; LOCATED IN: Golgi apparatus; EXPRESSED IN: 20 plant structures; EXPRESSED DURING: 13 growth stages; CONTAINS InterPro DOMAIN/s: Glycosyl transferase, family 31 (InterPro:IPR002659); BEST Arabidopsis thaliana…	0	0	0	0	NA	NA	NA	NA	NA	NA	NA	NA	NA	NA	NA	NA	NA	NA	NA	NA	NA	NA	NA	NA	NA	NA	NA	NA	NA	NA	NA	NA	NA	NA	NA	NA	NA	NA	NA	NA
Solyc12g096450.2.1	Zinc finger protein (AHRD V3.3 *** AA2U1NTB4_ARTAN)	1454	27.3.11	R.regulation of transcription.C2H2 zinc finger family	AT4G31420.1	60.34	1e-168	Zinc finger protein 622	Zinc finger protein 622; FUNCTIONS IN: sequence-specific DNA binding transcription factor activity; INVOLVED IN: regulation of transcription; LOCATED IN: intracellular; EXPRESSED IN: 25 plant structures; EXPRESSED DURING: 15 growth stages; CONTAINS InterPro DOMAIN/s: Zinc finger, C2H2-like (InterPro:IPR015880), Zinc finger, C2H2-type (InterPro:IPR007087); BEST Arabidopsis thaliana protein match i…	0	0	0	0	1	NA	NA	NA	NA	NA	NA	NA	NA	NA	NA	NA	NA	NA	NA	NA	NA	NA	NA	NA	NA	NA	NA	NA	NA	NA	NA	NA	NA	NA	NA	NA	NA	NA	NA	NA
Solyc12g096520.3.1	Protein phosphatase 2C (AHRD V3.3 *** Q8S8Z_MESCR)	1461	29.4	protein.postranslational modification	AT4G31750.2	89.51	0	NA	NA	0	0	0	0	1	NA	NA	NA	NA	NA	NA	NA	NA	NA	NA	NA	NA	NA	NA	NA	NA	NA	NA	NA	NA	NA	NA	NA	NA	NA	NA	NA	NA	NA	NA	NA	NA	NA	NA	NA
Solyc12g096540.2.1	4S ribosomal protein S1 (AHRD V3.3 *** AA2G3B4Y1_CAPCH)	838	29.2.1.2.1.1	protein.synthesis.ribosomal protein.eukaryotic.4S subunit.S1	AT4G25740.1	82.68	7e-83	RNA binding Plectin/S10 domain-containing protein	RNA binding Plectin/S10 domain-containing protein; FUNCTIONS IN: structural constituent of ribosome; INVOLVED IN: translation; LOCATED IN: cytosolic small ribosomal subunit, cytosolic ribosome, membrane; EXPRESSED IN: 22 plant structures; EXPRESSED DURING: 13 growth stages; CONTAINS InterPro DOMAIN/s: Plectin/S10, N-terminal (InterPro:IPR005326); BEST Arabidopsis thaliana protein match is: RNA bi…	0	0	0	0	1	NA	NA	NA	NA	NA	NA	NA	NA	NA	NA	NA	NA	NA	NA	NA	NA	NA	NA	NA	NA	NA	NA	NA	NA	NA	NA	NA	NA	NA	NA	NA	NA	NA	NA	NA
Solyc12g096580.2.1	Potassium transporter (AHRD V3.3 *** AA2G2VJC7_CAPBA)	3144	34.15	transport.potassium	AT3G02050.1	69.76	0	K+ uptake transporter 3	K+ uptake transporter 3 (KUP3); FUNCTIONS IN: potassium ion transmembrane transporter activity; INVOLVED IN: potassium ion transport, response to external stimulus; LOCATED IN: membrane; EXPRESSED IN: 22 plant structures; EXPRESSED DURING: 13 growth stages; CONTAINS InterPro DOMAIN/s: Potassium uptake protein, kup (InterPro:IPR018519), K+ potassium transporter (InterPro:IPR003855); BEST Arabidops…	0	0	0	0	1	NA	NA	NA	NA	NA	NA	NA	NA	NA	NA	NA	NA	NA	NA	NA	NA	NA	NA	NA	NA	NA	NA	NA	NA	NA	NA	NA	NA	NA	NA	NA	NA	NA	NA	NA
Solyc12g096620.1.1	GDSL esterase	1143	11.9.2	lipid metabolism.lipid degradation.lipases	AT1G28590.1	43.37	3e-85	GDSL-like Lipase/Acylhydrolase superfamily protein	GDSL-like Lipase/Acylhydrolase superfamily protein; FUNCTIONS IN: hydrolase activity, acting on ester bonds, carboxylesterase activity; INVOLVED IN: lipid metabolic process; LOCATED IN: endomembrane system; CONTAINS InterPro DOMAIN/s: Lipase, GDSL (InterPro:IPR001087); BEST Arabidopsis thaliana protein match is: GDSL-like Lipase/Acylhydrolase superfamily protein (TAIR:AT2G27360.1); Has 3435 Blast…	0	0	0	0	NA	NA	NA	NA	NA	NA	NA	NA	NA	NA	NA	NA	NA	NA	NA	NA	NA	NA	NA	NA	NA	NA	NA	NA	NA	NA	NA	NA	NA	NA	NA	NA	NA	NA	NA	NA
Solyc12g096640.3.1	la-related protein 6B-like (AHRD V3.3 *** AA1U8F78_CAPAN)	1539	35.1	not assigned.no ontology	AT2G43970.1	50.28	2e-99	RNA-binding protein	RNA-binding protein; FUNCTIONS IN: RNA binding, nucleic acid binding; INVOLVED IN: RNA processing; LOCATED IN: ribonucleoprotein complex, nucleus, chloroplast; EXPRESSED IN: 22 plant structures; EXPRESSED DURING: 13 growth stages; CONTAINS InterPro DOMAIN/s: Winged helix-turn-helix transcription repressor DNA-binding (InterPro:IPR011991), RNA-binding protein Lupus La (InterPro:IPR006630), Lupus L…	0	0	0	0	NA	NA	NA	NA	NA	NA	NA	NA	NA	NA	NA	NA	NA	NA	NA	NA	NA	NA	NA	NA	NA	NA	NA	NA	NA	NA	NA	NA	NA	NA	NA	NA	NA	NA	NA	NA
Solyc12g096650.2.1	Vacuolar protein sorting-associated protein 2-like protein 2 (AHRD V3.3 *** AA1U8F6J1_CAPAN)	1313	27.3.71	R.regulation of transcription.SNF7	AT5G09260.1	76.21	2e-113	vacuolar protein sorting-associated protein 20.2	vacuolar protein sorting-associated protein 20.2 (VPS20.2); INVOLVED IN: vesicle-mediated transport, N-terminal protein myristoylation; LOCATED IN: ESCRT III complex, plasma membrane; CONTAINS InterPro DOMAIN/s: Snf7 (InterPro:IPR005024); BEST Arabidopsis thaliana protein match is: SNF7 family protein (TAIR:AT5G63880.1); Has 1828 Blast hits to 1807 proteins in 295 species: Archae - 35; Bacteria -…	0	0	0	0	1	NA	NA	NA	NA	NA	NA	NA	NA	NA	NA	NA	NA	NA	NA	NA	NA	NA	NA	NA	NA	NA	NA	NA	NA	NA	NA	NA	NA	NA	NA	NA	NA	NA	NA	NA
Solyc12g096690.2.1	Cytosolic Fe-S cluster assembly factor NBP35 (AHRD V3.3 *** K4DHE2_SOLLC)	1385	18.7	Co-factor and vitamine metabolism.iron-sulphur clusters	AT5G50960.1	80.17	0	nucleotide binding protein 35	nucleotide binding protein 35 (NBP35); CONTAINS InterPro DOMAIN/s: Mrp, conserved site (InterPro:IPR000808), ATPase-like, ParA/MinD (InterPro:IPR019591); BEST Arabidopsis thaliana protein match is: IND1(iron-sulfur protein required for NADH dehydrogenase)-like (TAIR:AT4G19540.1); Has 30201 Blast hits to 17322 proteins in 780 species: Archae - 12; Bacteria - 1396; Metazoa - 17338; Fungi - 3422; Pl…	0	0	0	0	1	NA	NA	NA	NA	NA	NA	NA	NA	NA	NA	NA	NA	NA	NA	NA	NA	NA	NA	NA	NA	NA	NA	NA	NA	NA	NA	NA	NA	NA	NA	NA	NA	NA	NA	NA
Solyc12g096780.2.1	Alcohol dehydrogenase superfamily (AHRD V3.3 *** AA2R634_9MAGN)	1197	35.1	not assigned.no ontology	AT3G45770.1	63.82	2e-162	Polyketide synthase, enoylreductase family protein	Polyketide synthase, enoylreductase family protein; FUNCTIONS IN: copper ion binding, zinc ion binding, ATP binding; INVOLVED IN: oxidation reduction, metabolic process; LOCATED IN: mitochondrion, chloroplast, nucleus; EXPRESSED IN: 25 plant structures; EXPRESSED DURING: 13 growth stages; CONTAINS InterPro DOMAIN/s: GroES-like (InterPro:IPR011032), Polyketide synthase, enoylreductase (InterPro:IP…	0	0	0	0	NA	NA	NA	NA	NA	NA	NA	NA	NA	NA	NA	NA	NA	NA	NA	NA	NA	NA	NA	NA	NA	NA	NA	NA	NA	NA	NA	NA	NA	NA	NA	NA	NA	NA	NA	NA
Solyc12g096790.1.1	HXXXD-type acyl-transferase family protein (AHRD V3.3 *** F4JBC7_ARATH)	1347	35.1	not assigned.no ontology	AT3G26040.1	30	9e-55	HXXXD-type acyl-transferase family protein	HXXXD-type acyl-transferase family protein; FUNCTIONS IN: transferase activity, transferring acyl groups other than amino-acyl groups, transferase activity; INVOLVED IN: biological_process unknown; LOCATED IN: cellular_component unknown; EXPRESSED IN: root; CONTAINS InterPro DOMAIN/s: Transferase (InterPro:IPR003480); BEST Arabidopsis thaliana protein match is: HXXXD-type acyl-transferase family …	0	0	0	0	NA	NA	NA	NA	NA	NA	NA	NA	NA	NA	NA	NA	NA	NA	NA	NA	NA	NA	NA	NA	NA	NA	NA	NA	NA	NA	NA	NA	NA	NA	NA	NA	NA	NA	NA	NA
Solyc12g096830.2.1	Glycosyltransferase (AHRD V3.3 *** AA2I4H5B3_9ROSI)	1562	17.8.1	hormone metabolism.salicylic acid.synthesis-degradation	AT1G05680.1	48.22	1e-145	Uridine diphosphate glycosyltransferase 74E2	Uridine diphosphate glycosyltransferase 74E2 (UGT74E2); CONTAINS InterPro DOMAIN/s: UDP-glucuronosyl/UDP-glucosyltransferase (InterPro:IPR002213); BEST Arabidopsis thaliana protein match is: UDP-Glycosyltransferase superfamily protein (TAIR:AT1G05675.1); Has 8397 Blast hits to 8309 proteins in 513 species: Archae - 0; Bacteria - 605; Metazoa - 2499; Fungi - 31; Plants - 5061; Viruses - 123; Other…	0	0	0	0	1	NA	NA	NA	NA	NA	NA	NA	NA	NA	NA	NA	NA	NA	NA	NA	NA	NA	NA	NA	NA	NA	NA	NA	NA	NA	NA	NA	NA	NA	NA	NA	NA	NA	NA	NA
Solyc12g096840.3.1	N-acetyltransferase (AHRD V3.3 *** B6T916_MAIZE)	708	26.24	misc.GCN5-related N-acetyltransferase	AT2G39020.1	40	3e-50	Acyl-CoA N-acyltransferases (NAT) superfamily protein	Acyl-CoA N-acyltransferases (NAT) superfamily protein; FUNCTIONS IN: N-acetyltransferase activity; INVOLVED IN: metabolic process; LOCATED IN: chloroplast; EXPRESSED IN: 23 plant structures; EXPRESSED DURING: 13 growth stages; CONTAINS InterPro DOMAIN/s: GCN5-related N-acetyltransferase, C-terminal (InterPro:IPR022610), GCN5-related N-acetyltransferase (InterPro:IPR000182), Acyl-CoA N-acyltransfe…	0	0	0	0	NA	NA	NA	NA	NA	NA	NA	NA	NA	NA	NA	NA	NA	NA	NA	NA	NA	NA	NA	NA	NA	NA	NA	NA	NA	NA	NA	NA	NA	NA	NA	NA	NA	NA	NA	NA
Solyc12g096910.1.1	D-directed R polymerase subunit beta'' (AHRD V3.3 *-* AA2G2ZTM2_CAPAN)	441	27.2	R.transcription	ATCG00170.1	81.75	3e-64	DNA-directed RNA polymerase family protein	RPOC2; FUNCTIONS IN: DNA-directed RNA polymerase activity; INVOLVED IN: RNA elongation; LOCATED IN: chloroplast, nucleoid; EXPRESSED IN: 24 plant structures; EXPRESSED DURING: 13 growth stages; CONTAINS InterPro DOMAIN/s: RNA polymerase Rpb1, domain 3 (InterPro:IPR007066), RNA polymerase Rpb1, domain 5 (InterPro:IPR007081), DNA-directed RNA polymerase, subunit beta&apos;&apos; (InterPro:IPR012756…	0	0	0	0	NA	NA	NA	NA	NA	NA	NA	NA	NA	NA	NA	NA	NA	NA	NA	NA	NA	NA	NA	NA	NA	NA	NA	NA	NA	NA	NA	NA	NA	NA	NA	NA	NA	NA	NA	NA
Solyc12g096930.2.1	Peroxygenase (AHRD V3.3 *** AA2G3B4S5_CAPCH)	883	33.99	development.unspecified	AT4G26740.1	73.42	3e-126	seed gene 1	seed gene 1 (ATS1); FUNCTIONS IN: heme oxygenase (decyclizing) activity, linoleic acid epoxygenase activity, monooxygenase activity, calcium ion binding; INVOLVED IN: oxylipin biosynthetic process, lipid particle organization, defense response, embryo development ending in seed dormancy; LOCATED IN: integral to membrane; EXPRESSED IN: embryo; EXPRESSED DURING: seedling growth; CONTAINS InterPro D…	0	1	0	0	1	NA	NA	NA	NA	NA	NA	NA	NA	NA	NA	NA	NA	NA	NA	NA	NA	NA	NA	NA	NA	NA	NA	NA	NA	NA	NA	NA	NA	NA	NA	NA	NA	NA	NA	NA
Solyc12g096960.2.1	Major allergen Pru ar 1 (AHRD V3.3 *** Q5GMN2_CAPCH)	707	35.2	not assigned.unknown	NA	NA	NA	NA	NA	0	0	0	0	NA	NA	NA	NA	NA	NA	NA	NA	NA	NA	NA	NA	NA	NA	NA	NA	NA	NA	NA	NA	NA	NA	NA	NA	NA	NA	NA	NA	NA	NA	NA	NA	NA	NA	NA	NA
Solyc12g096970.2.1	Calcium-dependent lipid-binding (CaLB domain) family protein (AHRD V3.3 *-* O22783_ARATH)	1605	2.2.2	stress.abiotic.cold	AT2G33320.1	39	7e-108	Calcium-dependent lipid-binding (CaLB domain) family protein	Calcium-dependent lipid-binding (CaLB domain) family protein; CONTAINS InterPro DOMAIN/s: C2 calcium/lipid-binding domain, CaLB (InterPro:IPR008973), C2 calcium-dependent membrane targeting (InterPro:IPR000008); BEST Arabidopsis thaliana protein match is: Calcium-dependent lipid-binding (CaLB domain) family protein (TAIR:AT1G04540.1); Has 1158 Blast hits to 704 proteins in 125 species: Archae - 2…	0	0	0	0	NA	NA	NA	NA	NA	NA	NA	NA	NA	NA	NA	NA	NA	NA	NA	NA	NA	NA	NA	NA	NA	NA	NA	NA	NA	NA	NA	NA	NA	NA	NA	NA	NA	NA	NA	NA
Solyc12g096990.2.1	Histone-lysine N-methyltransferase family member protein (AHRD V3.3 *** AA2R6PX68_ACTCH)	1998	27.3.69	R.regulation of transcription.SET-domain transcriptional regulator family	AT4G13460.2	55.89	0	SU(VAR)3-9 homolog 9	SU(VAR)3-9 homolog 9 (SUVH9); FUNCTIONS IN: zinc ion binding, histone-lysine N-methyltransferase activity; INVOLVED IN: DNA mediated transformation; LOCATED IN: nucleus, chloroplast; EXPRESSED IN: 24 plant structures; EXPRESSED DURING: 13 growth stages; CONTAINS InterPro DOMAIN/s: SET domain (InterPro:IPR001214), SRA-YDG (InterPro:IPR003105), Pre-SET zinc-binding sub-group (InterPro:IPR003606), P…	0	0	0	0	1	NA	NA	NA	NA	NA	NA	NA	NA	NA	NA	NA	NA	NA	NA	NA	NA	NA	NA	NA	NA	NA	NA	NA	NA	NA	NA	NA	NA	NA	NA	NA	NA	NA	NA	NA
Solyc12g097000.2.1	Disease resistance protein (TIR-NBS-LRR class) family (AHRD V3.3 *-* AA2U1MRL7_ARTAN)	628	2.1	stress.biotic	AT1G72840.1	44.39	4e-42	Disease resistance protein (TIR-NBS-LRR class)	Disease resistance protein (TIR-NBS-LRR class); FUNCTIONS IN: transmembrane receptor activity, ATP binding; INVOLVED IN: signal transduction, defense response, apoptosis, innate immune response; LOCATED IN: intrinsic to membrane; EXPRESSED IN: ovule, embryo, sperm cell, root, seed; EXPRESSED DURING: E expanded cotyledon stage, D bilateral stage; CONTAINS InterPro DOMAIN/s: NB-ARC (InterPro:IPR002…	0	0	0	0	NA	NA	NA	NA	NA	NA	NA	NA	NA	NA	NA	NA	NA	NA	NA	NA	NA	NA	NA	NA	NA	NA	NA	NA	NA	NA	NA	NA	NA	NA	NA	NA	NA	NA	NA	NA
Solyc12g097050.2.1	Late embryogenesis abundant protein 2 (AHRD V3.3 *** AA2G2VJ95_CAPBA)	293	35.2	not assigned.unknown	NA	NA	NA	NA	NA	0	0	0	0	NA	NA	NA	NA	NA	NA	NA	NA	NA	NA	NA	NA	NA	NA	NA	NA	NA	NA	NA	NA	NA	NA	NA	NA	NA	NA	NA	NA	NA	NA	NA	NA	NA	NA	NA	NA
Solyc12g097080.2.1	Glutathione S-transferase (AHRD V3.3 *** AA2PVK3_9MAGN)	670	26.9	misc.glutathione S transferases	AT2G29420.1	39.63	6e-53	glutathione S-transferase tau 7	glutathione S-transferase tau 7 (GSTU7); CONTAINS InterPro DOMAIN/s: Thioredoxin fold (InterPro:IPR012335), Glutathione S-transferase, C-terminal (InterPro:IPR004046), Glutathione S-transferase, C-terminal-like (InterPro:IPR010987), Glutathione S-transferase/chloride channel, C-terminal (InterPro:IPR017933), Glutathione S-transferase, N-terminal (InterPro:IPR004045), Thioredoxin-like fold (InterP…	0	0	0	0	NA	NA	NA	NA	NA	NA	NA	NA	NA	NA	NA	NA	NA	NA	NA	NA	NA	NA	NA	NA	NA	NA	NA	NA	NA	NA	NA	NA	NA	NA	NA	NA	NA	NA	NA	NA
Solyc12g097090.3.1	Dirigent protein (AHRD V3.3 *** K4DHI2_SOLLC)	756	2.1.7	stress.biotic.PR-proteins	AT4G13580.1	71.31	2e-116	Disease resistance-responsive (dirigent-like protein) family protein	Disease resistance-responsive (dirigent-like protein) family protein; FUNCTIONS IN: molecular_function unknown; LOCATED IN: endomembrane system; EXPRESSED IN: root; CONTAINS InterPro DOMAIN/s: Plant disease resistance response protein (InterPro:IPR004265); BEST Arabidopsis thaliana protein match is: Disease resistance-responsive (dirigent-like protein) family protein (TAIR:AT3G24020.1); Has 723 B…	0	0	0	0	NA	NA	NA	NA	NA	NA	NA	NA	NA	NA	NA	NA	NA	NA	NA	NA	NA	NA	NA	NA	NA	NA	NA	NA	NA	NA	NA	NA	NA	NA	NA	NA	NA	NA	NA	NA
Solyc12g098090.1.1	Chalcone synthase (AHRD V3.3 *** I4DH96_PETHY)	1317	16.8.2.1	secondary metabolism.flavonoids.chalcones.naringenin-chalcone synthase	AT5G13930.1	65.55	0	Chalcone and stilbene synthase family protein	TRANSPARENT TESTA 4 (TT4); FUNCTIONS IN: naringenin-chalcone synthase activity; INVOLVED IN: in 11 processes; LOCATED IN: plant-type vacuole membrane, endoplasmic reticulum, nucleus; EXPRESSED IN: 22 plant structures; EXPRESSED DURING: 14 growth stages; CONTAINS InterPro DOMAIN/s: Chalcone/stilbene synthase, N-terminal (InterPro:IPR001099), Thiolase-like (InterPro:IPR016039), Polyketide synthase,…	0	0	0	0	NA	NA	NA	NA	NA	NA	NA	NA	NA	NA	NA	NA	NA	NA	NA	NA	NA	NA	NA	NA	NA	NA	NA	NA	NA	NA	NA	NA	NA	NA	NA	NA	NA	NA	NA	NA
Solyc12g098095.1.1	Unknown protein	447	35.2	not assigned.unknown	NA	NA	NA	NA	NA	0	0	0	0	NA	NA	NA	NA	NA	NA	NA	NA	NA	NA	NA	NA	NA	NA	NA	NA	NA	NA	NA	NA	NA	NA	NA	NA	NA	NA	NA	NA	NA	NA	NA	NA	NA	NA	NA	NA
Solyc12g098110.1.1	Plant self-incompatibility protein S1 family (AHRD V3.3 *** AA61ESX1_THECC)	453	35.1	not assigned.no ontology	AT3G24060.1	48.34	7e-45	Plant self-incompatibility protein S1 family	Plant self-incompatibility protein S1 family; FUNCTIONS IN: molecular_function unknown; INVOLVED IN: biological_process unknown; LOCATED IN: endomembrane system; CONTAINS InterPro DOMAIN/s: Plant self-incompatibility S1 (InterPro:IPR010264); BEST Arabidopsis thaliana protein match is: Plant self-incompatibility protein S1 family (TAIR:AT1G26798.1); Has 217 Blast hits to 212 proteins in 10 species…	0	0	0	0	NA	NA	NA	NA	NA	NA	NA	NA	NA	NA	NA	NA	NA	NA	NA	NA	NA	NA	NA	NA	NA	NA	NA	NA	NA	NA	NA	NA	NA	NA	NA	NA	NA	NA	NA	NA
Solyc12g098150.2.1	Voltage-dependent potassium channel, beta subunit (AHRD V3.3 *** AA2H5RZM1_RHIID)	1322	34.15	transport.potassium	AT1G04690.1	86.59	0	potassium channel beta subunit 1	potassium channel beta subunit 1 (KAB1); FUNCTIONS IN: oxidoreductase activity, potassium channel activity; INVOLVED IN: oxidation reduction, potassium ion transport, transmembrane transport; LOCATED IN: plasma membrane, membrane; EXPRESSED IN: 24 plant structures; EXPRESSED DURING: 14 growth stages; CONTAINS InterPro DOMAIN/s: Aldo/keto reductase (InterPro:IPR001395), Potassium channel, voltage-…	0	0	0	0	1	NA	NA	NA	NA	NA	NA	NA	NA	NA	NA	NA	NA	NA	NA	NA	NA	NA	NA	NA	NA	NA	NA	NA	NA	NA	NA	NA	NA	NA	NA	NA	NA	NA	NA	NA
Solyc12g098160.2.1	protein ALWAYS EARLY 3-like (AHRD V3.3 *** AA1S4BH11_TOBAC)	3827	28.99	D.unspecified	AT3G21430.4	47.13	0	NA	NA	0	0	0	0	1	NA	NA	NA	NA	NA	NA	NA	NA	NA	NA	NA	NA	NA	NA	NA	NA	NA	NA	NA	NA	NA	NA	NA	NA	NA	NA	NA	NA	NA	NA	NA	NA	NA	NA	NA
Solyc12g098170.1.1	F-box domain-containing protein (AHRD V3.3 *** AA2U1LFK9_ARTAN)	918	29.5.11.4.3.2	protein.degradation.ubiquitin.E3.SCF.FBOX	AT3G06240.1	31.89	2e-28	F-box family protein	F-box family protein; CONTAINS InterPro DOMAIN/s: F-box domain, cyclin-like (InterPro:IPR001810), F-box domain, Skp2-like (InterPro:IPR022364), F-box associated domain, type 1 (InterPro:IPR006527), F-box associated interaction domain (InterPro:IPR017451); BEST Arabidopsis thaliana protein match is: F-box and associated interaction domains-containing protein (TAIR:AT4G12560.2); Has 2015 Blast hits…	0	0	0	0	NA	NA	NA	NA	NA	NA	NA	NA	NA	NA	NA	NA	NA	NA	NA	NA	NA	NA	NA	NA	NA	NA	NA	NA	NA	NA	NA	NA	NA	NA	NA	NA	NA	NA	NA	NA
Solyc12g098200.2.1	F-box protein (AHRD V3.3 *** AA2G3B4N2_CAPCH)	801	29.5.11.4.3.2	protein.degradation.ubiquitin.E3.SCF.FBOX	AT2G02360.1	45.28	7e-71	phloem protein 2-B10	phloem protein 2-B10 (PP2-B10); CONTAINS InterPro DOMAIN/s: F-box domain, cyclin-like (InterPro:IPR001810), F-box domain, Skp2-like (InterPro:IPR022364); BEST Arabidopsis thaliana protein match is: F-box family protein (TAIR:AT2G02240.1); Has 572 Blast hits to 558 proteins in 38 species: Archae - 0; Bacteria - 0; Metazoa - 5; Fungi - 0; Plants - 567; Viruses - 0; Other Eukaryotes - 0 (source: NCB…	0	0	0	0	NA	NA	NA	NA	NA	NA	NA	NA	NA	NA	NA	NA	NA	NA	NA	NA	NA	NA	NA	NA	NA	NA	NA	NA	NA	NA	NA	NA	NA	NA	NA	NA	NA	NA	NA	NA
Solyc12g098250.1.1	acanthoscurrin-1-like (AHRD V3.3 *-* XP_1314853.1)	246	35.2	not assigned.unknown	NA	NA	NA	NA	NA	0	0	0	0	NA	NA	NA	NA	NA	NA	NA	NA	NA	NA	NA	NA	NA	NA	NA	NA	NA	NA	NA	NA	NA	NA	NA	NA	NA	NA	NA	NA	NA	NA	NA	NA	NA	NA	NA	NA
Solyc12g098260.1.1	acanthoscurrin-1-like (AHRD V3.3 *-* XP_1314853.1)	249	35.2	not assigned.unknown	NA	NA	NA	NA	NA	0	0	0	0	NA	NA	NA	NA	NA	NA	NA	NA	NA	NA	NA	NA	NA	NA	NA	NA	NA	NA	NA	NA	NA	NA	NA	NA	NA	NA	NA	NA	NA	NA	NA	NA	NA	NA	NA	NA
Solyc12g098270.1.1	acanthoscurrin-1-like (AHRD V3.3 *-* XP_1314853.1)	264	35.2	not assigned.unknown	NA	NA	NA	NA	NA	0	0	0	0	NA	NA	NA	NA	NA	NA	NA	NA	NA	NA	NA	NA	NA	NA	NA	NA	NA	NA	NA	NA	NA	NA	NA	NA	NA	NA	NA	NA	NA	NA	NA	NA	NA	NA	NA	NA
Solyc12g098280.3.1	WAT1-related protein (AHRD V3.3 *** K4DHK2_SOLLC)	840	33.99	development.unspecified	AT2G37460.1	55	2e-96	nodulin MtN21 /EamA-like transporter family protein	nodulin MtN21 /EamA-like transporter family protein; LOCATED IN: membrane; EXPRESSED IN: 23 plant structures; EXPRESSED DURING: 13 growth stages; CONTAINS InterPro DOMAIN/s: Protein of unknown function DUF6, transmembrane (InterPro:IPR000620); BEST Arabidopsis thaliana protein match is: nodulin MtN21 /EamA-like transporter family protein (TAIR:AT2G37450.2); Has 3094 Blast hits to 3077 proteins in…	0	0	0	0	NA	NA	NA	NA	NA	NA	NA	NA	NA	NA	NA	NA	NA	NA	NA	NA	NA	NA	NA	NA	NA	NA	NA	NA	NA	NA	NA	NA	NA	NA	NA	NA	NA	NA	NA	NA
Solyc12g098290.1.1	acanthoscurrin-1-like (AHRD V3.3 *-* XP_1314853.1)	249	35.2	not assigned.unknown	NA	NA	NA	NA	NA	0	0	0	0	NA	NA	NA	NA	NA	NA	NA	NA	NA	NA	NA	NA	NA	NA	NA	NA	NA	NA	NA	NA	NA	NA	NA	NA	NA	NA	NA	NA	NA	NA	NA	NA	NA	NA	NA	NA
Solyc12g098300.1.1	Unknown protein	249	35.2	not assigned.unknown	NA	NA	NA	NA	NA	0	0	0	0	NA	NA	NA	NA	NA	NA	NA	NA	NA	NA	NA	NA	NA	NA	NA	NA	NA	NA	NA	NA	NA	NA	NA	NA	NA	NA	NA	NA	NA	NA	NA	NA	NA	NA	NA	NA
Solyc12g098310.2.1	Cyclin-dependent kinase inhibitor (AHRD V3.3 *** AA2G2VID6_CAPBA)	778	31.3	cell.cycle	AT5G48820.1	45.71	2e-44	inhibitor/interactor with cyclin-dependent kinase	inhibitor/interactor with cyclin-dependent kinase (ICK6); CONTAINS InterPro DOMAIN/s: Cyclin-dependent kinase inhibitor (InterPro:IPR003175), Cyclin-dependent kinase inhibitor, plant (InterPro:IPR016701); BEST Arabidopsis thaliana protein match is: Cyclin-dependent kinase inhibitor family protein (TAIR:AT3G24810.1); Has 1807 Blast hits to 1807 proteins in 277 species: Archae - 0; Bacteria - 0; Me…	0	0	0	0	1	NA	NA	NA	NA	NA	NA	NA	NA	NA	NA	NA	NA	NA	NA	NA	NA	NA	NA	NA	NA	NA	NA	NA	NA	NA	NA	NA	NA	NA	NA	NA	NA	NA	NA	NA
Solyc12g098320.3.1	cytochrome b5 (AHRD V3.3 *-* AA2I4EQ8_9ROSI)	359	35.2	not assigned.unknown	NA	NA	NA	NA	NA	0	0	0	0	NA	NA	NA	NA	NA	NA	NA	NA	NA	NA	NA	NA	NA	NA	NA	NA	NA	NA	NA	NA	NA	NA	NA	NA	NA	NA	NA	NA	NA	NA	NA	NA	NA	NA	NA	NA
Solyc12g098380.3.1	Myosin-binding protein 2 (AHRD V3.3 *** AA2G3B517_CAPCH)	3695	35.2	not assigned.unknown	AT4G13630.2	38.13	1e-54	Protein of unknown function, DUF593	Protein of unknown function, DUF593; FUNCTIONS IN: molecular_function unknown; INVOLVED IN: biological_process unknown; LOCATED IN: endomembrane system; EXPRESSED IN: 20 plant structures; EXPRESSED DURING: 9 growth stages; CONTAINS InterPro DOMAIN/s: Protein of unknown function DUF593 (InterPro:IPR007656); BEST Arabidopsis thaliana protein match is: Protein of unknown function, DUF593 (TAIR:AT1G0…	0	0	0	0	1	NA	NA	NA	NA	NA	NA	NA	NA	NA	NA	NA	NA	NA	NA	NA	NA	NA	NA	NA	NA	NA	NA	NA	NA	NA	NA	NA	NA	NA	NA	NA	NA	NA	NA	NA
Solyc12g098410.2.1	Carbohydrate-binding X8 domain superfamily protein (AHRD V3.3 *-* F4JT39_ARATH)	597	35.1	not assigned.no ontology	AT4G13600.1	58.82	4e-45	Carbohydrate-binding X8 domain superfamily protein	Carbohydrate-binding X8 domain superfamily protein; CONTAINS InterPro DOMAIN/s: X8 (InterPro:IPR012946); BEST Arabidopsis thaliana protein match is: plasmodesmata callose-binding protein 3 (TAIR:AT1G18650.1); Has 487 Blast hits to 485 proteins in 21 species: Archae - 0; Bacteria - 4; Metazoa - 1; Fungi - 8; Plants - 474; Viruses - 0; Other Eukaryotes - 0 (source: NCBI BLink).	0	0	0	0	NA	NA	NA	NA	NA	NA	NA	NA	NA	NA	NA	NA	NA	NA	NA	NA	NA	NA	NA	NA	NA	NA	NA	NA	NA	NA	NA	NA	NA	NA	NA	NA	NA	NA	NA	NA
Solyc12g098420.3.1	UBX domain-containing protein 1 (AHRD V3.3 *** AA1J3FKK2_NOCCA)	1603	29.5.11	protein.degradation.ubiquitin	AT1G04850.1	74.52	0	ubiquitin-associated (UBA)/TS-N domain-containing protein	ubiquitin-associated (UBA)/TS-N domain-containing protein; FUNCTIONS IN: zinc ion binding; INVOLVED IN: biological_process unknown; LOCATED IN: intracellular; EXPRESSED IN: 24 plant structures; EXPRESSED DURING: 13 growth stages; CONTAINS InterPro DOMAIN/s: Zinc finger, C2H2-like (InterPro:IPR015880), Ubiquitin-associated/translation elongation factor EF1B, N-terminal (InterPro:IPR000449), Ubiqui…	0	0	0	0	1	NA	NA	NA	NA	NA	NA	NA	NA	NA	NA	NA	NA	NA	NA	NA	NA	NA	NA	NA	NA	NA	NA	NA	NA	NA	NA	NA	NA	NA	NA	NA	NA	NA	NA	NA
Solyc12g098463.1.1	myb-like protein X (AHRD V3.3 *-* AA2I4GJJ9_9ROSI)	1862	35.2	not assigned.unknown	NA	NA	NA	NA	NA	0	0	0	0	1	NA	NA	NA	NA	NA	NA	NA	NA	NA	NA	NA	NA	NA	NA	NA	NA	NA	NA	NA	NA	NA	NA	NA	NA	NA	NA	NA	NA	NA	NA	NA	NA	NA	NA	NA
Solyc12g098540.2.1	Apyrase (AHRD V3.3 *** AA2G3AV93_CAPCH)	1572	23.2	nucleotide metabolism.degradation	AT5G18280.1	54.79	5e-150	apyrase 2	apyrase 2 (APY2); CONTAINS InterPro DOMAIN/s: Nucleoside phosphatase GDA1/CD39 (InterPro:IPR000407); BEST Arabidopsis thaliana protein match is: apyrase 1 (TAIR:AT3G04080.1); Has 1437 Blast hits to 1429 proteins in 222 species: Archae - 0; Bacteria - 35; Metazoa - 609; Fungi - 299; Plants - 361; Viruses - 0; Other Eukaryotes - 133 (source: NCBI BLink).	0	0	0	0	NA	NA	NA	NA	NA	NA	NA	NA	NA	NA	NA	NA	NA	NA	NA	NA	NA	NA	NA	NA	NA	NA	NA	NA	NA	NA	NA	NA	NA	NA	NA	NA	NA	NA	NA	NA
Solyc12g098560.2.1	Glucan endo-1,3-beta-glucosidase 3-like protein (AHRD V3.3 *** AA2K3MT62_TRIPR)	1392	26.4.1	misc.beta 1,3 glucan hydrolases.glucan endo-1,3-beta-glucosidase	AT3G23770.1	59.58	0	O-Glycosyl hydrolases family 17 protein	O-Glycosyl hydrolases family 17 protein; FUNCTIONS IN: cation binding, hydrolase activity, hydrolyzing O-glycosyl compounds, catalytic activity; INVOLVED IN: carbohydrate metabolic process; LOCATED IN: endomembrane system; EXPRESSED IN: leaf whorl, sepal, flower; EXPRESSED DURING: petal differentiation and expansion stage; CONTAINS InterPro DOMAIN/s: X8 (InterPro:IPR012946), Glycoside hydrolase, …	0	0	0	0	NA	NA	NA	NA	NA	NA	NA	NA	NA	NA	NA	NA	NA	NA	NA	NA	NA	NA	NA	NA	NA	NA	NA	NA	NA	NA	NA	NA	NA	NA	NA	NA	NA	NA	NA	NA
Solyc12g098640.3.1	Cycloeucalenol cycloisomerase (AHRD V3.3 *** AA2G2YAV1_CAPAN)	1335	17.3.1.2.99	hormone metabolism.brassinosteroid.synthesis-degradation.sterols.other	AT5G50375.1	76.17	4e-164	cyclopropyl isomerase	cyclopropyl isomerase (CPI1); FUNCTIONS IN: cycloeucalenol cycloisomerase activity; INVOLVED IN: pinocytosis, sterol biosynthetic process, positive gravitropism, cytokinesis; LOCATED IN: endoplasmic reticulum; EXPRESSED IN: 26 plant structures; EXPRESSED DURING: 13 growth stages; CONTAINS InterPro DOMAIN/s: Cycloeucalenol cycloisomerase (InterPro:IPR020532); Has 30201 Blast hits to 17322 proteins…	0	0	0	0	1	NA	NA	NA	NA	NA	NA	NA	NA	NA	NA	NA	NA	NA	NA	NA	NA	NA	NA	NA	NA	NA	NA	NA	NA	NA	NA	NA	NA	NA	NA	NA	NA	NA	NA	NA
Solyc12g098650.2.1	Rho GDP-dissociation inhibitor 1 (AHRD V3.3 *** AA2G2YAX6_CAPAN)	597	3.5	signalling.G-proteins	AT3G07880.1	51.19	3e-55	Immunoglobulin E-set superfamily protein	SUPERCENTIPEDE1 (SCN1); FUNCTIONS IN: Rho GDP-dissociation inhibitor activity; INVOLVED IN: root epidermal cell differentiation, cell tip growth; LOCATED IN: cytoplasm; EXPRESSED IN: 25 plant structures; EXPRESSED DURING: 15 growth stages; CONTAINS InterPro DOMAIN/s: Immunoglobulin E-set (InterPro:IPR014756), RHO protein GDP dissociation inhibitor (InterPro:IPR000406); BEST Arabidopsis thaliana p…	0	0	0	0	NA	NA	NA	NA	NA	NA	NA	NA	NA	NA	NA	NA	NA	NA	NA	NA	NA	NA	NA	NA	NA	NA	NA	NA	NA	NA	NA	NA	NA	NA	NA	NA	NA	NA	NA	NA
Solyc12g098670.3.1	Signal peptide peptidase-like 3 (AHRD V3.3 *** AA2G3AVA8_CAPCH)	1968	29.5.4	protein.degradation.aspartate protease	AT1G05820.1	57.52	0	SIGNAL PEPTIDE PEPTIDASE-LIKE 5	SIGNAL PEPTIDE PEPTIDASE-LIKE 5 (SPPL5); FUNCTIONS IN: peptidase activity, aspartic-type endopeptidase activity; INVOLVED IN: proteolysis; LOCATED IN: endomembrane system, integral to membrane; CONTAINS InterPro DOMAIN/s: Protease-associated PA (InterPro:IPR003137), Peptidase A22, presenilin signal peptide (InterPro:IPR006639), Peptidase A22B, signal peptide peptidase (InterPro:IPR007369); BEST A…	0	0	0	0	1	NA	NA	NA	NA	NA	NA	NA	NA	NA	NA	NA	NA	NA	NA	NA	NA	NA	NA	NA	NA	NA	NA	NA	NA	NA	NA	NA	NA	NA	NA	NA	NA	NA	NA	NA
Solyc12g098680.3.1	Unknown protein	1311	35.2	not assigned.unknown	NA	NA	NA	NA	NA	0	0	0	0	1	NA	NA	NA	NA	NA	NA	NA	NA	NA	NA	NA	NA	NA	NA	NA	NA	NA	NA	NA	NA	NA	NA	NA	NA	NA	NA	NA	NA	NA	NA	NA	NA	NA	NA	NA
Solyc12g098690.2.1	Transducin/WD4 repeat-like superfamily protein (AHRD V3.3 *** F4K6D8_ARATH)	1752	33.99	development.unspecified	AT5G56190.3	64.58	0	NA	NA	0	0	0	0	1	NA	NA	NA	NA	NA	NA	NA	NA	NA	NA	NA	NA	NA	NA	NA	NA	NA	NA	NA	NA	NA	NA	NA	NA	NA	NA	NA	NA	NA	NA	NA	NA	NA	NA	NA
Solyc12g098700.1.1	R helicase DEAD42	3444	28.1	D.synthesis/chromatin structure	AT1G20920.7	71.37	0	NA	NA	0	0	0	0	1	NA	NA	NA	NA	NA	NA	NA	NA	NA	NA	NA	NA	NA	NA	NA	NA	NA	NA	NA	NA	NA	NA	NA	NA	NA	NA	NA	NA	NA	NA	NA	NA	NA	NA	NA
Solyc12g098740.2.1	clathrin interactor EPSIN 2-like (AHRD V3.3 *** AA2I4ETK3_9ROSI)	2975	35.1.21	not assigned.no ontology.epsin N-terminal homology (ENTH) domain-containing protein	AT2G43160.5	48.44	0	NA	NA	0	0	0	0	1	NA	NA	NA	NA	NA	NA	NA	NA	NA	NA	NA	NA	NA	NA	NA	NA	NA	NA	NA	NA	NA	NA	NA	NA	NA	NA	NA	NA	NA	NA	NA	NA	NA	NA	NA
Solyc12g098750.1.1	Unknown protein	240	35.2	not assigned.unknown	NA	NA	NA	NA	NA	0	0	0	0	NA	NA	NA	NA	NA	NA	NA	NA	NA	NA	NA	NA	NA	NA	NA	NA	NA	NA	NA	NA	NA	NA	NA	NA	NA	NA	NA	NA	NA	NA	NA	NA	NA	NA	NA	NA
Solyc12g098770.2.1	Unknown protein	216	35.2	not assigned.unknown	NA	NA	NA	NA	NA	0	0	0	0	NA	NA	NA	NA	NA	NA	NA	NA	NA	NA	NA	NA	NA	NA	NA	NA	NA	NA	NA	NA	NA	NA	NA	NA	NA	NA	NA	NA	NA	NA	NA	NA	NA	NA	NA	NA
Solyc12g098790.1.1	Unknown protein	228	35.2	not assigned.unknown	NA	NA	NA	NA	NA	0	0	0	0	NA	NA	NA	NA	NA	NA	NA	NA	NA	NA	NA	NA	NA	NA	NA	NA	NA	NA	NA	NA	NA	NA	NA	NA	NA	NA	NA	NA	NA	NA	NA	NA	NA	NA	NA	NA
Solyc12g098810.2.1	Chitinase-like protein (AHRD V3.3 *** Q6JX4_GOSHI)	1213	2.1	stress.biotic	AT1G05850.2	70.29	4e-173	NA	NA	0	0	0	0	1	NA	NA	NA	NA	NA	NA	NA	NA	NA	NA	NA	NA	NA	NA	NA	NA	NA	NA	NA	NA	NA	NA	NA	NA	NA	NA	NA	NA	NA	NA	NA	NA	NA	NA	NA
Solyc12g098820.2.1	Protein kinase superfamily protein (AHRD V3.3 *** AA1I9LM53_ARATH)	1774	29.4.1.58	protein.postranslational modification.kinase.receptor like cytoplasmatic kinase VIII	AT3G59350.6	82.22	0	NA	NA	0	0	0	0	1	NA	NA	NA	NA	NA	NA	NA	NA	NA	NA	NA	NA	NA	NA	NA	NA	NA	NA	NA	NA	NA	NA	NA	NA	NA	NA	NA	NA	NA	NA	NA	NA	NA	NA	NA
Solyc12g098823.1.1	Unknown protein	1294	35.2	not assigned.unknown	NA	NA	NA	NA	NA	1	1	0	0	NA	NA	NA	NA	NA	NA	NA	NA	NA	NA	NA	NA	NA	NA	NA	NA	NA	NA	NA	NA	NA	NA	NA	NA	NA	NA	NA	NA	NA	NA	NA	NA	NA	NA	NA	NA
Solyc12g098830.2.1	5-nucleotidase (AHRD V3.3 *** B6SV15_MAIZE)	2379	35.1	not assigned.no ontology	AT5G48960.1	81.67	0	HAD-superfamily hydrolase, subfamily IG, 5'-nucleotidase	HAD-superfamily hydrolase, subfamily IG, 5'-nucleotidase; FUNCTIONS IN: 5'-nucleotidase activity; INVOLVED IN: biological_process unknown; LOCATED IN: chloroplast, chloroplast stroma; EXPRESSED IN: 23 plant structures; EXPRESSED DURING: 13 growth stages; CONTAINS InterPro DOMAIN/s: HAD-superfamily hydrolase, subfamily IG, 5'-nucleotidase (InterPro:IPR008380); BEST Arabidopsis thaliana protein mat…	0	0	0	0	1	NA	NA	NA	NA	NA	NA	NA	NA	NA	NA	NA	NA	NA	NA	NA	NA	NA	NA	NA	NA	NA	NA	NA	NA	NA	NA	NA	NA	NA	NA	NA	NA	NA	NA	NA
Solyc12g098870.3.1	ABC transporter B family member 12 (AHRD V3.3 *** AA2G3B551_CAPCH)	3930	34.16	transport.ABC transporters and multidrug resistance systems	AT1G02520.3	61.34	0	NA	NA	0	0	0	0	NA	NA	NA	NA	NA	NA	NA	NA	NA	NA	NA	NA	NA	NA	NA	NA	NA	NA	NA	NA	NA	NA	NA	NA	NA	NA	NA	NA	NA	NA	NA	NA	NA	NA	NA	NA
Solyc12g098880.2.1	SsrA-binding protein (AHRD V3.3 *** Q9LUN9_ARATH)	271	35.2	not assigned.unknown	NA	NA	NA	NA	NA	0	0	0	0	NA	NA	NA	NA	NA	NA	NA	NA	NA	NA	NA	NA	NA	NA	NA	NA	NA	NA	NA	NA	NA	NA	NA	NA	NA	NA	NA	NA	NA	NA	NA	NA	NA	NA	NA	NA
Solyc12g098920.2.1	Guanosine-3'5'-bis(Diphosphate) 3'-pyrophosphohydrolase (AHRD V3.3 *** E5GC47_CUCME)	2044	3.3	signalling.calcium	AT3G17470.2	68.16	0	NA	NA	0	0	0	0	1	NA	NA	NA	NA	NA	NA	NA	NA	NA	NA	NA	NA	NA	NA	NA	NA	NA	NA	NA	NA	NA	NA	NA	NA	NA	NA	NA	NA	NA	NA	NA	NA	NA	NA	NA
Solyc12g098930.3.1	Mitochondrial pyruvate dehydrogenase kinase (AHRD V3.3 *** E5GC37_CUCME)	1162	3.1.2	signalling.in sugar and nutrient physiology.pyruvate dehydrogenase kinase	AT3G06483.1	73.71	0	pyruvate dehydrogenase kinase	pyruvate dehydrogenase kinase (PDK); FUNCTIONS IN: ATP binding, pyruvate dehydrogenase (acetyl-transferring) kinase activity, histidine phosphotransfer kinase activity; INVOLVED IN: signal transduction, peptidyl-histidine phosphorylation, phosphorylation; LOCATED IN: mitochondrion; EXPRESSED IN: 24 plant structures; EXPRESSED DURING: 15 growth stages; CONTAINS InterPro DOMAIN/s: Signal transducti…	0	0	0	0	NA	NA	NA	NA	NA	NA	NA	NA	NA	NA	NA	NA	NA	NA	NA	NA	NA	NA	NA	NA	NA	NA	NA	NA	NA	NA	NA	NA	NA	NA	NA	NA	NA	NA	NA	NA
Solyc12g098945.1.1	Unknown protein	228	35.2	not assigned.unknown	NA	NA	NA	NA	NA	1	1	0	0	1	NA	NA	NA	NA	NA	NA	NA	NA	NA	NA	NA	NA	NA	NA	NA	NA	NA	NA	NA	NA	NA	NA	NA	NA	NA	NA	NA	NA	NA	NA	NA	NA	NA	NA	NA
Solyc12g098950.2.1	Novel plant snare, putative (AHRD V3.3 *** B9S_RICCO)	1619	29.3.4.99	protein.targeting.secretory pathway.unspecified	AT3G17440.1	86.14	2e-158	novel plant snare 13	novel plant snare 13 (NPSN13); FUNCTIONS IN: molecular_function unknown; LOCATED IN: plasma membrane; EXPRESSED IN: 25 plant structures; EXPRESSED DURING: 15 growth stages; CONTAINS InterPro DOMAIN/s: Target SNARE coiled-coil domain (InterPro:IPR000727); BEST Arabidopsis thaliana protein match is: novel plant snare 12 (TAIR:AT1G48240.1); Has 481 Blast hits to 465 proteins in 133 species: Archae -…	0	0	0	0	1	NA	NA	NA	NA	NA	NA	NA	NA	NA	NA	NA	NA	NA	NA	NA	NA	NA	NA	NA	NA	NA	NA	NA	NA	NA	NA	NA	NA	NA	NA	NA	NA	NA	NA	NA
Solyc12g098980.2.1	Pto kinase interactor 1	1606	29.4.1.58	protein.postranslational modification.kinase.receptor like cytoplasmatic kinase VIII	AT1G48210.7	77.46	0	NA	NA	0	0	0	0	1	NA	NA	NA	NA	NA	NA	NA	NA	NA	NA	NA	NA	NA	NA	NA	NA	NA	NA	NA	NA	NA	NA	NA	NA	NA	NA	NA	NA	NA	NA	NA	NA	NA	NA	NA
Solyc12g099000.3.1	S-adenosylmethionine synthase (AHRD V3.3 *** AA2G2VJM2_CAPBA)	1182	15.2	metal handling.binding, chelation and storage	AT4G01850.2	92.11	0	S-adenosylmethionine synthetase 2	S-adenosylmethionine synthetase 2 (SAM-2); FUNCTIONS IN: methionine adenosyltransferase activity; INVOLVED IN: one-carbon metabolic process, S-adenosylmethionine biosynthetic process; EXPRESSED IN: 27 plant structures; EXPRESSED DURING: 16 growth stages; CONTAINS InterPro DOMAIN/s: S-adenosylmethionine synthetase (InterPro:IPR002133), S-adenosylmethionine synthetase superfamily (InterPro:IPR02263…	0	0	0	0	1	NA	NA	NA	NA	NA	NA	NA	NA	NA	NA	NA	NA	NA	NA	NA	NA	NA	NA	NA	NA	NA	NA	NA	NA	NA	NA	NA	NA	NA	NA	NA	NA	NA	NA	NA
Solyc12g099010.3.1	BEACH domain (AHRD V3.3 *** AA2QSV_9MAGN)	2737	35.1	not assigned.no ontology	AT5G18525.1	55.82	0	protein serine/threonine kinases;protein tyrosine kinases;ATP binding;protein kinases	protein serine/threonine kinases;protein tyrosine kinases;ATP binding;protein kinases; FUNCTIONS IN: protein serine/threonine kinase activity, protein tyrosine kinase activity, protein kinase activity, ATP binding; INVOLVED IN: protein amino acid phosphorylation; LOCATED IN: CUL4 RING ubiquitin ligase complex; EXPRESSED IN: 22 plant structures; EXPRESSED DURING: 13 growth stages; CONTAINS InterPr…	0	0	0	0	1	NA	NA	NA	NA	NA	NA	NA	NA	NA	NA	NA	NA	NA	NA	NA	NA	NA	NA	NA	NA	NA	NA	NA	NA	NA	NA	NA	NA	NA	NA	NA	NA	NA	NA	NA
Solyc12g099025.1.1	Ubiquitin (AHRD V3.3 *** B1P77_LOLTE)	732	29.2.1.2.1.27	protein.synthesis.ribosomal protein.eukaryotic.4S subunit.S27	AT2G47110.2	96.13	4e-106	ubiquitin 6	ubiquitin 6 (UBQ6); FUNCTIONS IN: structural constituent of ribosome; INVOLVED IN: protein ubiquitination involved in ubiquitin-dependent protein catabolic process, ubiquitin-dependent protein catabolic process; LOCATED IN: cytosolic small ribosomal subunit, intracellular; EXPRESSED IN: whole plant, male gametophyte, guard cell, pollen tube; EXPRESSED DURING: L mature pollen stage, M germinated p…	0	0	0	0	1	NA	NA	NA	NA	NA	NA	NA	NA	NA	NA	NA	NA	NA	NA	NA	NA	NA	NA	NA	NA	NA	NA	NA	NA	NA	NA	NA	NA	NA	NA	NA	NA	NA	NA	NA
Solyc12g099050.1.1	Unknown protein	183	35.2	not assigned.unknown	NA	NA	NA	NA	NA	0	0	0	0	NA	NA	NA	NA	NA	NA	NA	NA	NA	NA	NA	NA	NA	NA	NA	NA	NA	NA	NA	NA	NA	NA	NA	NA	NA	NA	NA	NA	NA	NA	NA	NA	NA	NA	NA	NA
Solyc12g099060.1.1	Disease resistance RPP13-like protein 1 (AHRD V3.3 *-* AA2IWM2_9ASPA)	702	35.2	not assigned.unknown	NA	NA	NA	NA	NA	0	0	0	0	NA	NA	NA	NA	NA	NA	NA	NA	NA	NA	NA	NA	NA	NA	NA	NA	NA	NA	NA	NA	NA	NA	NA	NA	NA	NA	NA	NA	NA	NA	NA	NA	NA	NA	NA	NA
Solyc12g099070.1.1	Inositol transporter 3	1743	34.2	transport.sugars	AT4G16480.3	72.04	0	NA	NA	0	0	0	0	NA	NA	NA	NA	NA	NA	NA	NA	NA	NA	NA	NA	NA	NA	NA	NA	NA	NA	NA	NA	NA	NA	NA	NA	NA	NA	NA	NA	NA	NA	NA	NA	NA	NA	NA	NA
Solyc12g099080.3.1	ADP ribosylation factor (AHRD V3.3 *** Q8IJ1_TOBAC)	1043	29.4	protein.postranslational modification	AT3G62290.3	96.99	2e-94	ADP-ribosylation factor A1E	ADP-ribosylation factor A1E (ARFA1E); CONTAINS InterPro DOMAIN/s: ADP-ribosylation factor (InterPro:IPR006688), Small GTP-binding protein (InterPro:IPR005225), Ras small GTPase, Rab type (InterPro:IPR003579), Small GTPase SAR1-type (InterPro:IPR006687), ARF/SAR superfamily (InterPro:IPR006689); BEST Arabidopsis thaliana protein match is: Ras-related small GTP-binding family protein (TAIR:AT2G4717…	0	0	0	0	1	NA	NA	NA	NA	NA	NA	NA	NA	NA	NA	NA	NA	NA	NA	NA	NA	NA	NA	NA	NA	NA	NA	NA	NA	NA	NA	NA	NA	NA	NA	NA	NA	NA	NA	NA
Solyc12g099090.3.1	Evolutionarily conserved C-terminal region 2 (AHRD V3.3 *-* F4JDC2_ARATH)	2878	35.2	not assigned.unknown	AT1G48110.2	44.24	1e-176	evolutionarily conserved C-terminal region 7	evolutionarily conserved C-terminal region 7 (ECT7); FUNCTIONS IN: molecular_function unknown; INVOLVED IN: biological_process unknown; LOCATED IN: cellular_component unknown; EXPRESSED IN: 24 plant structures; EXPRESSED DURING: 15 growth stages; CONTAINS InterPro DOMAIN/s: YTH domain (InterPro:IPR007275); BEST Arabidopsis thaliana protein match is: evolutionarily conserved C-terminal region 6 (T…	0	0	0	0	1	NA	NA	NA	NA	NA	NA	NA	NA	NA	NA	NA	NA	NA	NA	NA	NA	NA	NA	NA	NA	NA	NA	NA	NA	NA	NA	NA	NA	NA	NA	NA	NA	NA	NA	NA
Solyc12g099100.2.1	Dihydrolipoyl dehydrogenase (AHRD V3.3 *** AA2G3B58_CAPCH)	2025	8.1.1.3	TCA / org transformation.TCA.pyruvate DH.E3	AT1G48030.5	82.28	0	NA	NA	0	0	0	0	1	NA	NA	NA	NA	NA	NA	NA	NA	NA	NA	NA	NA	NA	NA	NA	NA	NA	NA	NA	NA	NA	NA	NA	NA	NA	NA	NA	NA	NA	NA	NA	NA	NA	NA	NA
Solyc12g099110.2.1	3S ribosomal protein S1 protein (AHRD V3.3 *** AA2U1N3I_ARTAN)	1594	29.2.1.1.3.1.1	protein.synthesis.ribosomal protein.prokaryotic.unknown organellar.3S subunit.S1	AT5G30510.1	74.16	0	ribosomal protein S1	ribosomal protein S1 (RPS1); FUNCTIONS IN: RNA binding; LOCATED IN: thylakoid, chloroplast stroma, chloroplast, membrane; EXPRESSED IN: 24 plant structures; EXPRESSED DURING: 14 growth stages; CONTAINS InterPro DOMAIN/s: Nucleic acid-binding, OB-fold-like (InterPro:IPR016027), Nucleic acid-binding, OB-fold (InterPro:IPR012340), Ribosomal protein S1, RNA-binding domain (InterPro:IPR003029); BEST A…	0	0	0	0	1	NA	NA	NA	NA	NA	NA	NA	NA	NA	NA	NA	NA	NA	NA	NA	NA	NA	NA	NA	NA	NA	NA	NA	NA	NA	NA	NA	NA	NA	NA	NA	NA	NA	NA	NA
Solyc12g099120.3.1	Abscisic acid induced MYB1	814	27.3.25	R.regulation of transcription.MYB domain transcription factor family	AT5G49620.1	53.76	1e-84	myb domain protein 78	myb domain protein 78 (MYB78); CONTAINS InterPro DOMAIN/s: SANT, DNA-binding (InterPro:IPR001005), Homeodomain-like (InterPro:IPR009057), Myb, DNA-binding (InterPro:IPR014778), HTH transcriptional regulator, Myb-type, DNA-binding (InterPro:IPR017930), Homeodomain-related (InterPro:IPR012287), Myb transcription factor (InterPro:IPR015495); BEST Arabidopsis thaliana protein match is: myb domain pro…	0	0	0	0	NA	NA	NA	NA	NA	NA	NA	NA	NA	NA	NA	NA	NA	NA	NA	NA	NA	NA	NA	NA	NA	NA	NA	NA	NA	NA	NA	NA	NA	NA	NA	NA	NA	NA	NA	NA
Solyc12g099150.1.1	ATP synthase subunit beta, chloroplastic (AHRD V3.3 *-* AA2U1KL25_ARTAN)	204	35.2	not assigned.unknown	NA	NA	NA	NA	NA	0	0	0	0	NA	NA	NA	NA	NA	NA	NA	NA	NA	NA	NA	NA	NA	NA	NA	NA	NA	NA	NA	NA	NA	NA	NA	NA	NA	NA	NA	NA	NA	NA	NA	NA	NA	NA	NA	NA
Solyc12g099170.3.1	F-box protein (AHRD V3.3 *** AA2G2YB47_CAPAN)	641	29.5.11.4.3.2	protein.degradation.ubiquitin.E3.SCF.FBOX	AT5G49610.1	62.65	1e-68	F-box family protein	F-box family protein; CONTAINS InterPro DOMAIN/s: F-box domain, cyclin-like (InterPro:IPR001810), F-box domain, Skp2-like (InterPro:IPR022364), F-box associated interaction domain (InterPro:IPR017451); BEST Arabidopsis thaliana protein match is: F-box family protein (TAIR:AT1G33530.1); Has 1807 Blast hits to 1807 proteins in 277 species: Archae - 0; Bacteria - 0; Metazoa - 736; Fungi - 347; Plant…	0	0	0	0	1	NA	NA	NA	NA	NA	NA	NA	NA	NA	NA	NA	NA	NA	NA	NA	NA	NA	NA	NA	NA	NA	NA	NA	NA	NA	NA	NA	NA	NA	NA	NA	NA	NA	NA	NA
Solyc12g099230.2.1	Pectinesterase (AHRD V3.3 *** AA2G3B5L4_CAPCH)	1029	1.8.1	cell wall.pectin*esterases.PME	AT3G17060.1	64.33	4e-150	Pectin lyase-like superfamily protein	Pectin lyase-like superfamily protein; FUNCTIONS IN: pectinesterase activity; INVOLVED IN: cell wall modification; LOCATED IN: endomembrane system, cell wall, plant-type cell wall; EXPRESSED IN: 9 plant structures; EXPRESSED DURING: L mature pollen stage, M germinated pollen stage, 4 anthesis, C globular stage, petal differentiation and expansion stage; CONTAINS InterPro DOMAIN/s: Pectinesterase,…	0	0	0	0	NA	NA	NA	NA	NA	NA	NA	NA	NA	NA	NA	NA	NA	NA	NA	NA	NA	NA	NA	NA	NA	NA	NA	NA	NA	NA	NA	NA	NA	NA	NA	NA	NA	NA	NA	NA
Solyc12g099310.2.1	Ubiquitin-conjugating enzyme (AHRD V3.3 *** AA2PWE2_9MAGN)	1484	29.5.11.3	protein.degradation.ubiquitin.E2	AT3G17000.1	63.14	5e-131	ubiquitin-conjugating enzyme 32	ubiquitin-conjugating enzyme 32 (UBC32); CONTAINS InterPro DOMAIN/s: Ubiquitin-conjugating enzyme/RWD-like (InterPro:IPR016135), Ubiquitin-conjugating enzyme, E2 (InterPro:IPR000608); BEST Arabidopsis thaliana protein match is: ubiquitin-conjugating enzyme 34 (TAIR:AT1G17280.2); Has 7916 Blast hits to 7914 proteins in 379 species: Archae - 0; Bacteria - 0; Metazoa - 3544; Fungi - 1602; Plants - 1…	0	0	0	0	1	NA	NA	NA	NA	NA	NA	NA	NA	NA	NA	NA	NA	NA	NA	NA	NA	NA	NA	NA	NA	NA	NA	NA	NA	NA	NA	NA	NA	NA	NA	NA	NA	NA	NA	NA
Solyc12g099320.2.1	serine/threonine-protein phosphatase 4 regulatory subunit 3-like (AHRD V3.3 *** AA2I4F1X2_9ROSI)	2797	35.2	not assigned.unknown	AT3G06670.1	63.96	0	binding	binding; FUNCTIONS IN: binding; INVOLVED IN: biological_process unknown; LOCATED IN: cellular_component unknown; EXPRESSED IN: 23 plant structures; EXPRESSED DURING: 13 growth stages; CONTAINS InterPro DOMAIN/s: Armadillo-type fold (InterPro:IPR016024), Protein of unknown function DUF625 (InterPro:IPR006887); BEST Arabidopsis thaliana protein match is: unknown protein (TAIR:AT5G49390.1); Has 3148…	0	0	0	0	1	NA	NA	NA	NA	NA	NA	NA	NA	NA	NA	NA	NA	NA	NA	NA	NA	NA	NA	NA	NA	NA	NA	NA	NA	NA	NA	NA	NA	NA	NA	NA	NA	NA	NA	NA
Solyc12g099380.3.1	Two-component response regulator (AHRD V3.3 *** AA2G2VJN5_CAPBA)	1668	27.3.5	R.regulation of transcription.ARR	AT4G16110.1	40.47	5e-91	response regulator 2	response regulator 2 (RR2); CONTAINS InterPro DOMAIN/s: Response regulator, plant B-type (InterPro:IPR017053), Myb-like DNA-binding domain, SHAQKYF class (InterPro:IPR006447), CheY-like (InterPro:IPR011006), Homeodomain-like (InterPro:IPR009057), Myb, DNA-binding (InterPro:IPR014778), Signal transduction response regulator, receiver domain (InterPro:IPR001789), HTH transcriptional regulator, Myb-…	0	0	0	0	NA	NA	NA	NA	NA	NA	NA	NA	NA	NA	NA	NA	NA	NA	NA	NA	NA	NA	NA	NA	NA	NA	NA	NA	NA	NA	NA	NA	NA	NA	NA	NA	NA	NA	NA	NA
Solyc12g099390.2.1	Protein DEHYDRATION-INDUCED 19-like protein 7 (AHRD V3.3 *** AA2G3B5I9_CAPCH)	1122	2.2.3	stress.abiotic.drought/salt	AT3G06760.1	58.76	2e-63	Drought-responsive family protein	Drought-responsive family protein; CONTAINS InterPro DOMAIN/s: Drought induced 19/ RING finger protein 114 (InterPro:IPR008598); BEST Arabidopsis thaliana protein match is: Drought-responsive family protein (TAIR:AT5G49230.1); Has 246 Blast hits to 246 proteins in 23 species: Archae - 0; Bacteria - 0; Metazoa - 6; Fungi - 0; Plants - 240; Viruses - 0; Other Eukaryotes - 0 (source: NCBI BLink).	0	0	0	0	1	NA	NA	NA	NA	NA	NA	NA	NA	NA	NA	NA	NA	NA	NA	NA	NA	NA	NA	NA	NA	NA	NA	NA	NA	NA	NA	NA	NA	NA	NA	NA	NA	NA	NA	NA
Solyc12g099400.2.1	hypothetical protein (AHRD V3.3 *** AT4G166.1)	1093	35.2	not assigned.unknown	AT4G16060.1	77.68	2e-132	0	unknown protein; FUNCTIONS IN: molecular_function unknown; INVOLVED IN: biological_process unknown; LOCATED IN: chloroplast, chloroplast stroma; EXPRESSED IN: 22 plant structures; EXPRESSED DURING: 13 growth stages; Has 42 Blast hits to 42 proteins in 16 species: Archae - 0; Bacteria - 2; Metazoa - 0; Fungi - 0; Plants - 33; Viruses - 0; Other Eukaryotes - 7 (source: NCBI BLink).	0	0	0	0	1	NA	NA	NA	NA	NA	NA	NA	NA	NA	NA	NA	NA	NA	NA	NA	NA	NA	NA	NA	NA	NA	NA	NA	NA	NA	NA	NA	NA	NA	NA	NA	NA	NA	NA	NA
Solyc12g099460.1.1	Unknown protein	150	35.2	not assigned.unknown	NA	NA	NA	NA	NA	0	0	0	0	NA	NA	NA	NA	NA	NA	NA	NA	NA	NA	NA	NA	NA	NA	NA	NA	NA	NA	NA	NA	NA	NA	NA	NA	NA	NA	NA	NA	NA	NA	NA	NA	NA	NA	NA	NA
Solyc12g099470.2.1	Elongation factor (AHRD V3.3 *** AA2QRS9_9MAGN)	1846	29.2.3	protein.synthesis.initiation	AT1G04170.2	87.96	0	NA	NA	0	0	0	0	1	NA	NA	NA	NA	NA	NA	NA	NA	NA	NA	NA	NA	NA	NA	NA	NA	NA	NA	NA	NA	NA	NA	NA	NA	NA	NA	NA	NA	NA	NA	NA	NA	NA	NA	NA
Solyc12g099480.2.1	UDP-glucuronic acid decarboxylase 4 (AHRD V3.3 *** AA2G2VJP5_CAPBA)	1184	1.1.5	cell wall.precursor synthesis.UXS	AT2G47650.1	93.36	3e-158	UDP-xylose synthase 4	UDP-xylose synthase 4 (UXS4); FUNCTIONS IN: UDP-glucuronate decarboxylase activity, catalytic activity; INVOLVED IN: nucleotide-sugar metabolic process, D-xylose metabolic process; LOCATED IN: Golgi apparatus, plasma membrane, vacuole, membrane; EXPRESSED IN: cotyledon, male gametophyte, cultured cell, pollen tube, leaf; EXPRESSED DURING: L mature pollen stage, M germinated pollen stage; CONTAINS…	0	0	0	0	NA	NA	NA	NA	NA	NA	NA	NA	NA	NA	NA	NA	NA	NA	NA	NA	NA	NA	NA	NA	NA	NA	NA	NA	NA	NA	NA	NA	NA	NA	NA	NA	NA	NA	NA	NA
Solyc12g099520.3.1	Adenine nucleotide alpha hydrolases-like superfamily protein (AHRD V3.3 *** O8224_ARATH)	483	2.2.99	stress.abiotic.unspecified	AT2G47710.1	54.78	3e-57	Adenine nucleotide alpha hydrolases-like superfamily protein	Adenine nucleotide alpha hydrolases-like superfamily protein; FUNCTIONS IN: molecular_function unknown; INVOLVED IN: response to stress; LOCATED IN: vacuole; EXPRESSED IN: 23 plant structures; EXPRESSED DURING: 13 growth stages; CONTAINS InterPro DOMAIN/s: UspA (InterPro:IPR006016), Rossmann-like alpha/beta/alpha sandwich fold (InterPro:IPR014729), Universal stress protein A (InterPro:IPR006015);…	0	0	0	0	NA	NA	NA	NA	NA	NA	NA	NA	NA	NA	NA	NA	NA	NA	NA	NA	NA	NA	NA	NA	NA	NA	NA	NA	NA	NA	NA	NA	NA	NA	NA	NA	NA	NA	NA	NA
Solyc12g099630.2.1	Mitochondrial carrier protein (AHRD V3.3 *** AA2QX1_9MAGN)	876	34.9	transport.metabolite transporters at the mitochondrial membrane	AT5G48970.1	75.57	2e-125	Mitochondrial substrate carrier family protein	Mitochondrial substrate carrier family protein; FUNCTIONS IN: binding; INVOLVED IN: transport, mitochondrial transport, transmembrane transport; LOCATED IN: mitochondrial inner membrane, membrane; EXPRESSED IN: 24 plant structures; EXPRESSED DURING: 15 growth stages; CONTAINS InterPro DOMAIN/s: Mitochondrial carrier protein (InterPro:IPR002067), Mitochondrial substrate carrier (InterPro:IPR001993…	0	0	0	0	1	NA	NA	NA	NA	NA	NA	NA	NA	NA	NA	NA	NA	NA	NA	NA	NA	NA	NA	NA	NA	NA	NA	NA	NA	NA	NA	NA	NA	NA	NA	NA	NA	NA	NA	NA
Solyc12g099640.1.1	Mitochondrial carrier protein (AHRD V3.3 *-* AA2QX1_9MAGN)	156	34.9	transport.metabolite transporters at the mitochondrial membrane	AT5G48970.2	81.63	6e-22	NA	NA	0	0	0	0	NA	NA	NA	NA	NA	NA	NA	NA	NA	NA	NA	NA	NA	NA	NA	NA	NA	NA	NA	NA	NA	NA	NA	NA	NA	NA	NA	NA	NA	NA	NA	NA	NA	NA	NA	NA
Solyc12g099680.1.1	DUF64 domain-containing protein (AHRD V3.3 *** AA1Q3CIC6_CEPFO)	1437	35.1	not assigned.no ontology	AT5G12460.1	44.5	2e-131	Protein of unknown function (DUF604)	Protein of unknown function (DUF604); FUNCTIONS IN: molecular_function unknown; INVOLVED IN: biological_process unknown; LOCATED IN: chloroplast; CONTAINS InterPro DOMAIN/s: Protein of unknown function DUF604 (InterPro:IPR006740); BEST Arabidopsis thaliana protein match is: Protein of unknown function (DUF604) (TAIR:AT2G37730.1); Has 562 Blast hits to 553 proteins in 90 species: Archae - 0; Bacte…	1	1	0	0	NA	NA	NA	NA	NA	NA	NA	NA	NA	NA	NA	NA	NA	NA	NA	NA	NA	NA	NA	NA	NA	NA	NA	NA	NA	NA	NA	NA	NA	NA	NA	NA	NA	NA	NA	NA
Solyc12g099740.2.1	Regulator of chromosome condensation (RCC1) family with FYVE zinc finger domain-containing protein (AHRD V3.3 *** F4K149_ARATH)	3996	31.2	cell.division	AT5G19420.1	77.41	0	Regulator of chromosome condensation (RCC1) family with FYVE zinc finger domain	Regulator of chromosome condensation (RCC1) family with FYVE zinc finger domain; FUNCTIONS IN: chromatin binding, zinc ion binding, Ran GTPase binding; EXPRESSED IN: 22 plant structures; EXPRESSED DURING: 13 growth stages; CONTAINS InterPro DOMAIN/s: Regulator of chromosome condensation, RCC1 (InterPro:IPR000408), Disease resistance/zinc finger/chromosome condensation-like region (InterPro:IPR013…	0	0	0	0	1	NA	NA	NA	NA	NA	NA	NA	NA	NA	NA	NA	NA	NA	NA	NA	NA	NA	NA	NA	NA	NA	NA	NA	NA	NA	NA	NA	NA	NA	NA	NA	NA	NA	NA	NA
Solyc12g099830.2.1	Protein kinase domain (AHRD V3.3 *** AA2R4T5_9MAGN)	2196	29.4.1.52	protein.postranslational modification.kinase.receptor like cytoplasmatic kinase II	AT1G63500.1	76.08	0	Protein kinase protein with tetratricopeptide repeat domain	Protein kinase protein with tetratricopeptide repeat domain; FUNCTIONS IN: protein serine/threonine kinase activity, binding, protein kinase activity, ATP binding; INVOLVED IN: protein amino acid phosphorylation; LOCATED IN: plasma membrane; EXPRESSED IN: 24 plant structures; EXPRESSED DURING: 14 growth stages; CONTAINS InterPro DOMAIN/s: Protein kinase, catalytic domain (InterPro:IPR000719), Tet…	0	0	0	0	1	NA	NA	NA	NA	NA	NA	NA	NA	NA	NA	NA	NA	NA	NA	NA	NA	NA	NA	NA	NA	NA	NA	NA	NA	NA	NA	NA	NA	NA	NA	NA	NA	NA	NA	NA
Solyc12g099840.1.1	Pentatricopeptide repeat-containing protein (AHRD V3.3 *** AA2U1MUJ5_ARTAN)	2373	35.1.5	not assigned.no ontology.pentatricopeptide (PPR) repeat-containing protein	AT5G12100.1	46.52	0	pentatricopeptide (PPR) repeat-containing protein	pentatricopeptide (PPR) repeat-containing protein; CONTAINS InterPro DOMAIN/s: Pentatricopeptide repeat (InterPro:IPR002885); BEST Arabidopsis thaliana protein match is: Pentatricopeptide repeat (PPR) superfamily protein (TAIR:AT5G65560.1); Has 1807 Blast hits to 1807 proteins in 277 species: Archae - 0; Bacteria - 0; Metazoa - 736; Fungi - 347; Plants - 385; Viruses - 0; Other Eukaryotes - 339 (…	0	0	0	0	1	NA	NA	NA	NA	NA	NA	NA	NA	NA	NA	NA	NA	NA	NA	NA	NA	NA	NA	NA	NA	NA	NA	NA	NA	NA	NA	NA	NA	NA	NA	NA	NA	NA	NA	NA
Solyc12g099890.2.1	Protein SDA1 (AHRD V3.3 *** AA2G3B5M7_CAPCH)	2688	35.1.3	not assigned.no ontology.armadillo/beta-catenin repeat family protein	AT1G13160.1	56.93	0	ARM repeat superfamily protein	ARM repeat superfamily protein; FUNCTIONS IN: binding; INVOLVED IN: biological_process unknown; LOCATED IN: cellular_component unknown; EXPRESSED IN: 20 plant structures; EXPRESSED DURING: 13 growth stages; CONTAINS InterPro DOMAIN/s: Domain of unknown function, nucleolar NUC130/133, N-terminal (InterPro:IPR012977), Armadillo-type fold (InterPro:IPR016024), SDA1 (InterPro:IPR007949); BEST Arabido…	0	0	0	0	1	NA	NA	NA	NA	NA	NA	NA	NA	NA	NA	NA	NA	NA	NA	NA	NA	NA	NA	NA	NA	NA	NA	NA	NA	NA	NA	NA	NA	NA	NA	NA	NA	NA	NA	NA
Solyc12g099910.2.1	Protein CHROMATIN REMODELING 5 (AHRD V3.3 *** AA2G3B5M_CAPCH)	6024	28.1	D.synthesis/chromatin structure	AT2G13370.3	66	0	NA	NA	0	0	0	0	1	NA	NA	NA	NA	NA	NA	NA	NA	NA	NA	NA	NA	NA	NA	NA	NA	NA	NA	NA	NA	NA	NA	NA	NA	NA	NA	NA	NA	NA	NA	NA	NA	NA	NA	NA
Solyc12g099920.2.1	hypothetical protein (AHRD V3.3 *-* AT1G2156.6)	2037	35.2	not assigned.unknown	NA	NA	NA	NA	NA	0	0	0	0	1	NA	NA	NA	NA	NA	NA	NA	NA	NA	NA	NA	NA	NA	NA	NA	NA	NA	NA	NA	NA	NA	NA	NA	NA	NA	NA	NA	NA	NA	NA	NA	NA	NA	NA	NA
Solyc12g100000.3.1	RING-type E3 ubiquitin transferase (AHRD V3.3 *** AA2G3CB55_CAPCH)	2758	29.5.11.4.2	protein.degradation.ubiquitin.E3.RING	AT2G23140.1	56.85	0	RING/U-box superfamily protein with ARM repeat domain	RING/U-box superfamily protein with ARM repeat domain; FUNCTIONS IN: ubiquitin-protein ligase activity, binding; INVOLVED IN: protein ubiquitination; LOCATED IN: ubiquitin ligase complex; EXPRESSED IN: male gametophyte, cultured cell, pollen tube; EXPRESSED DURING: L mature pollen stage, M germinated pollen stage; CONTAINS InterPro DOMAIN/s: U box domain (InterPro:IPR003613), Armadillo-like helic…	0	0	0	0	1	NA	NA	NA	NA	NA	NA	NA	NA	NA	NA	NA	NA	NA	NA	NA	NA	NA	NA	NA	NA	NA	NA	NA	NA	NA	NA	NA	NA	NA	NA	NA	NA	NA	NA	NA
Solyc12g100020.1.1	receptor-like protein 12 (AHRD V3.3 *** AA1U7VUE9_NICSY)	2376	2.1	stress.biotic	AT1G45616.1	33.98	5e-115	receptor like protein 6	receptor like protein 6 (RLP6); INVOLVED IN: signal transduction, defense response; LOCATED IN: membrane; EXPRESSED IN: leaf; CONTAINS InterPro DOMAIN/s: Leucine-rich repeat-containing N-terminal domain, type 2 (InterPro:IPR013210), Leucine-rich repeat (InterPro:IPR001611); BEST Arabidopsis thaliana protein match is: receptor like protein 7 (TAIR:AT1G47890.1); Has 122755 Blast hits to 32280 prote…	0	0	0	0	NA	NA	NA	NA	NA	NA	NA	NA	NA	NA	NA	NA	NA	NA	NA	NA	NA	NA	NA	NA	NA	NA	NA	NA	NA	NA	NA	NA	NA	NA	NA	NA	NA	NA	NA	NA
Solyc12g100030.2.1	receptor-like protein 12 (AHRD V3.3 *** AA1U8ETX1_CAPAN)	2802	2.1	stress.biotic	AT1G45616.1	37.2	7e-171	receptor like protein 6	receptor like protein 6 (RLP6); INVOLVED IN: signal transduction, defense response; LOCATED IN: membrane; EXPRESSED IN: leaf; CONTAINS InterPro DOMAIN/s: Leucine-rich repeat-containing N-terminal domain, type 2 (InterPro:IPR013210), Leucine-rich repeat (InterPro:IPR001611); BEST Arabidopsis thaliana protein match is: receptor like protein 7 (TAIR:AT1G47890.1); Has 122755 Blast hits to 32280 prote…	0	0	0	0	NA	NA	NA	NA	NA	NA	NA	NA	NA	NA	NA	NA	NA	NA	NA	NA	NA	NA	NA	NA	NA	NA	NA	NA	NA	NA	NA	NA	NA	NA	NA	NA	NA	NA	NA	NA
Solyc12g100040.2.1	Sequence-specific D binding transcription factor (AHRD V3.3 *** AA2K3PC3_TRIPR)	1382	27.3.3	R.regulation of transcription.Trihelix, Triple-Helix transcription factor family	AT1G21200.2	44.48	4e-86	NA	NA	0	0	0	0	1	NA	NA	NA	NA	NA	NA	NA	NA	NA	NA	NA	NA	NA	NA	NA	NA	NA	NA	NA	NA	NA	NA	NA	NA	NA	NA	NA	NA	NA	NA	NA	NA	NA	NA	NA
Solyc12g100090.1.1	Extensin-like protein Ext1 (AHRD V3.3 *** Q8VWM5_SOLLC)	1131	35.2	not assigned.unknown	NA	NA	NA	NA	NA	0	0	0	0	NA	NA	NA	NA	NA	NA	NA	NA	NA	NA	NA	NA	NA	NA	NA	NA	NA	NA	NA	NA	NA	NA	NA	NA	NA	NA	NA	NA	NA	NA	NA	NA	NA	NA	NA	NA
Solyc12g100100.1.1	Extensin-like protein Ext1 (AHRD V3.3 *** Q8VWM5_SOLLC)	1293	35.2	not assigned.unknown	NA	NA	NA	NA	NA	0	0	0	0	NA	NA	NA	NA	NA	NA	NA	NA	NA	NA	NA	NA	NA	NA	NA	NA	NA	NA	NA	NA	NA	NA	NA	NA	NA	NA	NA	NA	NA	NA	NA	NA	NA	NA	NA	NA
Solyc12g100110.1.1	Extensin-like protein Ext1 (AHRD V3.3 *** Q8VWM5_SOLLC)	1254	35.2	not assigned.unknown	NA	NA	NA	NA	NA	0	0	0	0	NA	NA	NA	NA	NA	NA	NA	NA	NA	NA	NA	NA	NA	NA	NA	NA	NA	NA	NA	NA	NA	NA	NA	NA	NA	NA	NA	NA	NA	NA	NA	NA	NA	NA	NA	NA
Solyc12g100150.2.1	LOB domain-containing protein 4 (AHRD V3.3 *** AA2G2YBE6_CAPAN)	1045	27.3.37	R.regulation of transcription.AS2,Lateral Organ Boundaries Gene Family	AT1G31320.1	73.64	2e-60	LOB domain-containing protein 4	LOB domain-containing protein 4 (LBD4); CONTAINS InterPro DOMAIN/s: Lateral organ boundaries, LOB (InterPro:IPR004883); BEST Arabidopsis thaliana protein match is: ASYMMETRIC LEAVES 2-like 9 (TAIR:AT1G16530.1); Has 1039 Blast hits to 1034 proteins in 25 species: Archae - 0; Bacteria - 0; Metazoa - 0; Fungi - 0; Plants - 1039; Viruses - 0; Other Eukaryotes - 0 (source: NCBI BLink).	0	0	0	0	NA	NA	NA	NA	NA	NA	NA	NA	NA	NA	NA	NA	NA	NA	NA	NA	NA	NA	NA	NA	NA	NA	NA	NA	NA	NA	NA	NA	NA	NA	NA	NA	NA	NA	NA	NA
Solyc12g100200.2.1	UPF61 protein (AHRD V3.3 *** AA2G2XP25_CAPBA)	1975	35.2	not assigned.unknown	AT5G13030.1	74.69	0	0	unknown protein; FUNCTIONS IN: molecular_function unknown; INVOLVED IN: biological_process unknown; LOCATED IN: chloroplast; EXPRESSED IN: 23 plant structures; EXPRESSED DURING: 13 growth stages; CONTAINS InterPro DOMAIN/s: Uncharacterised protein family UPF0061 (InterPro:IPR003846); Has 5046 Blast hits to 4997 proteins in 1211 species: Archae - 8; Bacteria - 2327; Metazoa - 120; Fungi - 134; Pla…	0	0	0	0	1	NA	NA	NA	NA	NA	NA	NA	NA	NA	NA	NA	NA	NA	NA	NA	NA	NA	NA	NA	NA	NA	NA	NA	NA	NA	NA	NA	NA	NA	NA	NA	NA	NA	NA	NA
Solyc12g100250.3.1	Fatty acid desaturase (AHRD V3.3 *** AA2QRI1_9MAGN)	1140	11.2.4	lipid metabolism.FA desaturation.omega 6 desaturase	AT3G12120.2	63.71	0	fatty acid desaturase 2	fatty acid desaturase 2 (FAD2); FUNCTIONS IN: omega-6 fatty acid desaturase activity, delta12-fatty acid dehydrogenase activity; INVOLVED IN: oxidation reduction, lipid metabolic process; LOCATED IN: endoplasmic reticulum; EXPRESSED IN: 24 plant structures; EXPRESSED DURING: 15 growth stages; CONTAINS InterPro DOMAIN/s: Protein of unknown function DUF3474 (InterPro:IPR021863), Fatty acid desatura…	0	0	0	0	NA	NA	NA	NA	NA	NA	NA	NA	NA	NA	NA	NA	NA	NA	NA	NA	NA	NA	NA	NA	NA	NA	NA	NA	NA	NA	NA	NA	NA	NA	NA	NA	NA	NA	NA	NA
Solyc12g100260.1.1	Fatty acid desaturase (AHRD V3.3 *-* AA2QRI1_9MAGN)	165	11.2.4	lipid metabolism.FA desaturation.omega 6 desaturase	NA	NA	NA	NA	NA	0	0	0	0	NA	NA	NA	NA	NA	NA	NA	NA	NA	NA	NA	NA	NA	NA	NA	NA	NA	NA	NA	NA	NA	NA	NA	NA	NA	NA	NA	NA	NA	NA	NA	NA	NA	NA	NA	NA
Solyc12g100280.3.1	D(P)-binding Rossmann-fold superfamily protein (AHRD V3.3 *-* F4IPI3_ARATH)	378	26.22	misc.short chain dehydrogenase/reductase (SDR)	AT2G17845.1	63.71	1e-45	NAD(P)-binding Rossmann-fold superfamily protein	NAD(P)-binding Rossmann-fold superfamily protein; FUNCTIONS IN: oxidoreductase activity, binding, catalytic activity; INVOLVED IN: oxidation reduction, metabolic process; EXPRESSED IN: sepal, male gametophyte, carpel; EXPRESSED DURING: 4 anthesis, petal differentiation and expansion stage; CONTAINS InterPro DOMAIN/s: Short-chain dehydrogenase/reductase, conserved site (InterPro:IPR020904), NAD(P)…	0	0	0	0	NA	NA	NA	NA	NA	NA	NA	NA	NA	NA	NA	NA	NA	NA	NA	NA	NA	NA	NA	NA	NA	NA	NA	NA	NA	NA	NA	NA	NA	NA	NA	NA	NA	NA	NA	NA
Solyc12g100300.2.1	Metal tolerance protein 3 (AHRD V3.3 *** AA2G2YBF6_CAPAN)	1185	34.12	transport.metal	AT3G58060.2	70.54	0	NA	NA	0	0	0	0	NA	NA	NA	NA	NA	NA	NA	NA	NA	NA	NA	NA	NA	NA	NA	NA	NA	NA	NA	NA	NA	NA	NA	NA	NA	NA	NA	NA	NA	NA	NA	NA	NA	NA	NA	NA
Solyc12g100340.1.1	serine/arginine-rich SC35-like splicing factor SCL3A (AHRD V3.3 *-* AA2I4GQ2_9ROSI)	741	11.1.8	lipid metabolism.FA synthesis and FA elongation.acyl coa ligase	AT1G55320.2	62.5	1e-41	acyl-activating enzyme 18	acyl-activating enzyme 18 (AAE18); FUNCTIONS IN: catalytic activity, ligase activity; INVOLVED IN: metabolic process, auxin metabolic process; LOCATED IN: peroxisome; EXPRESSED IN: guard cell; CONTAINS InterPro DOMAIN/s: AMP-binding, conserved site (InterPro:IPR020845), AMP-dependent synthetase/ligase (InterPro:IPR000873); BEST Arabidopsis thaliana protein match is: acyl-activating enzyme 17 (TAI…	0	0	0	0	NA	NA	NA	NA	NA	NA	NA	NA	NA	NA	NA	NA	NA	NA	NA	NA	NA	NA	NA	NA	NA	NA	NA	NA	NA	NA	NA	NA	NA	NA	NA	NA	NA	NA	NA	NA
Solyc12g100360.1.1	calpain-type cysteine protease DEK1 (AHRD V3.3 *** AA2I4FZU5_9ROSI)	7256	29.5.3	protein.degradation.cysteine protease	AT1G55350.6	79.16	0	NA	NA	0	0	0	0	1	NA	NA	NA	NA	NA	NA	NA	NA	NA	NA	NA	NA	NA	NA	NA	NA	NA	NA	NA	NA	NA	NA	NA	NA	NA	NA	NA	NA	NA	NA	NA	NA	NA	NA	NA
Solyc05g011890.1.1	Sulfotransferase (AHRD V3.3 *** AA2G3B6Y2_CAPCH)	1011	11.8	lipid metabolism.exotics(steroids, squalene etc)	AT2G03760.1	48.33	3e-109	sulphotransferase 12	sulphotransferase 12 (SOT12); CONTAINS InterPro DOMAIN/s: Sulfotransferase domain (InterPro:IPR000863); BEST Arabidopsis thaliana protein match is: P-loop containing nucleoside triphosphate hydrolases superfamily protein (TAIR:AT2G03770.1); Has 2910 Blast hits to 2872 proteins in 198 species: Archae - 0; Bacteria - 232; Metazoa - 1693; Fungi - 1; Plants - 543; Viruses - 0; Other Eukaryotes - 441 …	0	0	SC	SC	1	ME1	NA	NA	NA	NA	NA	NA	NA	NA	NA	NA	NA	NA	NA	NA	NA	NA	NA	NA	NA	NA	NA	NA	NA	NA	NA	1	NA	NA	NA	NA	NA	NA	NA	NA
Solyc05g012510.3.1	Alpha-1,4 glucan phosphorylase (AHRD V3.3 *** AA2G2VL62_CAPBA)	3190	2.2.2.2	major CHO metabolism.degradation.starch.starch phosphorylase	AT3G29320.1	71.1	0	Glycosyl transferase, family 35	Glycosyl transferase, family 35; FUNCTIONS IN: phosphorylase activity, transferase activity, transferring glycosyl groups; INVOLVED IN: response to water deprivation, response to temperature stimulus; LOCATED IN: chloroplast stroma, chloroplast, plastid; EXPRESSED IN: 23 plant structures; EXPRESSED DURING: 13 growth stages; CONTAINS InterPro DOMAIN/s: Glycogen/starch/alpha-glucan phosphorylase (I…	0	0	SC	SC	1	ME1	NA	NA	NA	NA	NA	NA	NA	NA	NA	NA	NA	NA	NA	NA	NA	NA	NA	NA	NA	NA	NA	NA	NA	NA	NA	1	NA	NA	NA	NA	NA	NA	NA	NA
Solyc05g010555.1.1	Unknown protein	354	35.2	not assigned.unknown	NA	NA	NA	NA	NA	0	0	SC	SC	1	ME15	NA	NA	NA	NA	NA	NA	NA	NA	NA	NA	NA	NA	NA	NA	NA	NA	NA	NA	NA	NA	NA	NA	NA	NA	NA	1	NA	NA	NA	NA	NA	NA	NA	NA
Solyc05g012530.1.1	Unknown protein	282	35.2	not assigned.unknown	NA	NA	NA	NA	NA	0	0	SC	SC	1	ME1	NA	NA	NA	NA	NA	NA	NA	NA	NA	NA	NA	NA	NA	NA	NA	NA	NA	NA	NA	NA	NA	NA	NA	NA	NA	1	NA	NA	NA	NA	NA	NA	NA	NA
Solyc05g012280.3.1	wall-associated receptor kinase-like 1 (AHRD V3.3 *** AA2I4H883_9ROSI)	1104	35.2	not assigned.unknown	AT1G10380.1	40.39	1e-44	Putative membrane lipoprotein	Putative membrane lipoprotein; FUNCTIONS IN: molecular_function unknown; INVOLVED IN: biological_process unknown; LOCATED IN: endomembrane system; EXPRESSED IN: 19 plant structures; EXPRESSED DURING: 10 growth stages; BEST Arabidopsis thaliana protein match is: unknown protein (TAIR:AT3G17350.1); Has 280 Blast hits to 279 proteins in 14 species: Archae - 0; Bacteria - 0; Metazoa - 0; Fungi - 0; P…	0	1	0	SC	1	ME1	NA	NA	NA	NA	NA	NA	NA	NA	NA	NA	NA	NA	NA	NA	NA	NA	NA	NA	NA	NA	NA	NA	NA	NA	NA	1	NA	NA	NA	NA	NA	NA	NA	NA
Solyc05g012520.3.1	SP25-like protein (AHRD V3.3 *** AA2K3PB77_TRIPR)	964	29.3.4.99	protein.targeting.secretory pathway.unspecified	AT1G13890.2	57.65	1e-99	NA	NA	1	1	SC	SC	1	ME1	NA	NA	NA	NA	NA	NA	NA	NA	NA	NA	NA	NA	NA	NA	NA	NA	NA	NA	NA	NA	NA	NA	NA	NA	NA	1	NA	NA	NA	NA	NA	NA	NA	NA
Solyc05g010516.1.1	Basic leucine zipper 43 (AHRD V3.3 *** AA2G2YCG7_CAPAN)	585	27.3.35	R.regulation of transcription.bZIP transcription factor family	AT3G30530.1	69.57	1e-45	basic leucine-zipper 42	basic leucine-zipper 42 (bZIP42); FUNCTIONS IN: DNA binding, protein homodimerization activity, protein heterodimerization activity, sequence-specific DNA binding transcription factor activity; INVOLVED IN: regulation of transcription, DNA-dependent; EXPRESSED IN: inflorescence meristem, flower; EXPRESSED DURING: petal differentiation and expansion stage; CONTAINS InterPro DOMAIN/s: Basic-leucine…	0	0	SC	SC	1	ME9	NA	NA	NA	NA	NA	NA	NA	NA	NA	NA	NA	NA	NA	NA	NA	NA	NA	NA	NA	NA	NA	NA	NA	NA	NA	1	NA	NA	NA	NA	NA	NA	NA	NA
Solyc05g012500.3.1	WRKY transcription factor 57	1322	27.3.32	R.regulation of transcription.WRKY domain transcription factor family	AT1G69310.4	49.65	1e-69	NA	NA	0	0	0	SC	1	ME1	NA	NA	NA	NA	NA	NA	NA	NA	NA	NA	NA	NA	NA	NA	NA	NA	NA	NA	NA	NA	NA	NA	NA	NA	NA	1	NA	NA	NA	NA	NA	NA	NA	NA
Solyc05g011870.1.1	Sulfotransferase (AHRD V3.3 *** AA2G3B6Y2_CAPCH)	999	17.3.1.1.5	hormone metabolism.brassinosteroid.synthesis-degradation.BRs.metabolic regulation	AT2G03760.1	52.58	6e-119	sulphotransferase 12	sulphotransferase 12 (SOT12); CONTAINS InterPro DOMAIN/s: Sulfotransferase domain (InterPro:IPR000863); BEST Arabidopsis thaliana protein match is: P-loop containing nucleoside triphosphate hydrolases superfamily protein (TAIR:AT2G03770.1); Has 2910 Blast hits to 2872 proteins in 198 species: Archae - 0; Bacteria - 232; Metazoa - 1693; Fungi - 1; Plants - 543; Viruses - 0; Other Eukaryotes - 441 …	0	0	Eo	Eo	1	ME6	NA	NA	NA	NA	-0.942	NA	NA	NA	NA	NA	NA	NA	NA	NA	NA	NA	NA	NA	NA	NA	NA	NA	NA	NA	NA	1	NA	NA	NA	NA	NA	NA	NA	NA
Solyc05g011900.1.1	Sulfotransferase (AHRD V3.3 *** AA2G3B6Y2_CAPCH)	999	17.3.1.1.5	hormone metabolism.brassinosteroid.synthesis-degradation.BRs.metabolic regulation	AT3G45070.3	49.53	5e-110	NA	NA	0	0	0	Eo	1	ME6	-0.942	NA	NA	NA	-0.951	NA	NA	NA	NA	NA	NA	NA	NA	NA	NA	NA	NA	NA	NA	NA	NA	NA	NA	NA	NA	1	NA	NA	NA	NA	NA	NA	NA	NA
Solyc05g012230.4.1	hypothetical protein (AHRD V3.3 *-* AT5G614.1)	1692	35.2	not assigned.unknown	AT5G61040.1	36.09	2e-23	0	unknown protein; BEST Arabidopsis thaliana protein match is: unknown protein (TAIR:AT5G08010.1); Has 1807 Blast hits to 1807 proteins in 277 species: Archae - 0; Bacteria - 0; Metazoa - 736; Fungi - 347; Plants - 385; Viruses - 0; Other Eukaryotes - 339 (source: NCBI BLink).	0	0	Eo	Eo	1	ME4	NA	NA	NA	NA	NA	NA	NA	NA	NA	NA	NA	NA	NA	NA	NA	NA	NA	NA	NA	NA	NA	NA	NA	NA	NA	1	NA	NA	NA	NA	NA	NA	NA	NA
Solyc05g012177.1.1	Unknown protein	404	35.2	not assigned.unknown	NA	NA	NA	NA	NA	0	1	Eo	Eo	1	ME6	NA	NA	NA	NA	-0.942	NA	NA	NA	NA	NA	NA	NA	NA	NA	NA	NA	NA	NA	NA	NA	NA	NA	NA	NA	NA	1	NA	NA	NA	NA	NA	NA	NA	NA
Solyc05g012410.2.1	Chromatin modification-related protein Eaf7/MRGBP (AHRD V3.3 *** AA2U1PNN2_ARTAN)	422	35.2	not assigned.unknown	AT1G26470.1	62.61	1e-32	0	FUNCTIONS IN: molecular_function unknown; INVOLVED IN: regulation of transcription; LOCATED IN: nucleus, H4/H2A histone acetyltransferase complex; EXPRESSED IN: 23 plant structures; EXPRESSED DURING: 15 growth stages; CONTAINS InterPro DOMAIN/s: CT20 (InterPro:IPR012423); Has 60 Blast hits to 60 proteins in 27 species: Archae - 0; Bacteria - 0; Metazoa - 26; Fungi - 2; Plants - 30; Viruses - 0; O…	0	0	Eo	Eo	1	ME11	NA	NA	NA	NA	NA	NA	NA	NA	NA	NA	NA	NA	NA	NA	NA	NA	NA	NA	NA	NA	NA	NA	NA	NA	NA	1	NA	NA	NA	NA	NA	NA	NA	NA
Solyc05g150107.1.1	BnaA2g2745D protein (AHRD V3.3 -** AA78I6H_BRA)	512	35.2	not assigned.unknown	NA	NA	NA	NA	NA	0	1	Eo	Eo	1	ME6	NA	NA	NA	NA	-0.942	NA	NA	NA	NA	NA	NA	NA	NA	NA	NA	NA	NA	NA	NA	NA	NA	NA	NA	NA	NA	1	NA	NA	NA	NA	NA	NA	NA	NA
Solyc05g012660.3.1	Glycosyltransferase (AHRD V3.3 *** F4ISB4_ARATH)	1209	35.2	not assigned.unknown	AT2G03360.2	51.27	4e-139	Glycosyltransferase family 61 protein	Glycosyltransferase family 61 protein; FUNCTIONS IN: transferase activity, transferring glycosyl groups; INVOLVED IN: biological_process unknown; LOCATED IN: endomembrane system; CONTAINS InterPro DOMAIN/s: Glycosyltransferase AER61, uncharacterised (InterPro:IPR007657); BEST Arabidopsis thaliana protein match is: Glycosyltransferase family 61 protein (TAIR:AT2G03370.1); Has 30201 Blast hits to 1…	1	1	0	Eo	1	ME16	NA	NA	NA	NA	-0.992	NA	NA	NA	NA	NA	NA	NA	NA	NA	NA	NA	NA	NA	NA	NA	NA	NA	NA	NA	NA	1	NA	NA	NA	NA	NA	NA	NA	NA
Solyc05g012320.1.1	WD4 repeat (AHRD V3.3 *** AA2RAX_9MAGN)	801	35.1	not assigned.no ontology	AT5G63010.1	64.25	2e-111	Transducin/WD40 repeat-like superfamily protein	Transducin/WD40 repeat-like superfamily protein; CONTAINS InterPro DOMAIN/s: WD40 repeat 2 (InterPro:IPR019782), WD40 repeat-like-containing domain (InterPro:IPR011046), WD40 repeat, conserved site (InterPro:IPR019775), WD40-repeat-containing domain (InterPro:IPR017986), WD40/YVTN repeat-like-containing domain (InterPro:IPR015943), WD40 repeat (InterPro:IPR001680), WD40 repeat, subgroup (InterPro…	0	0	E	E	1	ME2	NA	NA	NA	NA	NA	NA	NA	NA	NA	NA	NA	NA	NA	NA	NA	NA	NA	NA	NA	NA	NA	NA	NA	NA	NA	1	NA	NA	NA	NA	NA	NA	NA	NA
Solyc05g011920.3.1	ACT domain-containing protein (AHRD V3.3 *** AA1Q3CHJ6_CEPFO)	1824	13.99	amino acid metabolism.misc	AT1G69040.2	75.05	0	ACT domain repeat 4	ACT domain repeat 4 (ACR4); FUNCTIONS IN: amino acid binding; INVOLVED IN: regulation of cellular amino acid metabolic process, response to cytokinin stimulus; LOCATED IN: cytosol; EXPRESSED IN: 22 plant structures; EXPRESSED DURING: 13 growth stages; CONTAINS InterPro DOMAIN/s: Amino acid-binding ACT (InterPro:IPR002912); BEST Arabidopsis thaliana protein match is: ACT domain repeat 5 (TAIR:AT2G…	0	0	0	0	1	NA	NA	NA	NA	NA	NA	NA	NA	NA	NA	NA	NA	NA	NA	NA	NA	NA	NA	NA	NA	NA	NA	NA	NA	NA	NA	1	NA	NA	NA	NA	NA	NA	NA	NA
Solyc05g012200.3.1	Asparagine synthase family protein (AHRD V3.3 *** AA2U1NH55_ARTAN)	2606	13.1.3.1.1	amino acid metabolism.synthesis.aspartate family.asparagine.asparagine synthetase	AT2G03667.1	59.73	0	Asparagine synthase family protein	Asparagine synthase family protein; FUNCTIONS IN: asparagine synthase (glutamine-hydrolyzing) activity; INVOLVED IN: asparagine biosynthetic process; LOCATED IN: cellular_component unknown; CONTAINS InterPro DOMAIN/s: Rossmann-like alpha/beta/alpha sandwich fold (InterPro:IPR014729), Asparagine synthase (InterPro:IPR001962), Glutamine amidotransferase, type II (InterPro:IPR017932); Has 30201 Blas…	0	0	0	0	1	ME2	NA	0.937	NA	0.922	NA	0.928	NA	0.898	NA	NA	NA	NA	NA	NA	NA	NA	NA	NA	NA	NA	NA	NA	NA	NA	NA	1	NA	NA	NA	NA	NA	NA	NA	NA
Solyc05g012270.3.1	Argininosuccinate synthase (AHRD V3.3 *** AA1U8EP46_CAPAN)	1853	13.1.2.3.22	amino acid metabolism.synthesis.glutamate family.arginine.arginosuccinate synthase	AT4G24830.1	80.54	0	arginosuccinate synthase family	arginosuccinate synthase family; FUNCTIONS IN: argininosuccinate synthase activity, ATP binding; INVOLVED IN: arginine biosynthetic process; LOCATED IN: chloroplast stroma, chloroplast; EXPRESSED IN: 25 plant structures; EXPRESSED DURING: 15 growth stages; CONTAINS InterPro DOMAIN/s: Rossmann-like alpha/beta/alpha sandwich fold (InterPro:IPR014729), Argininosuccinate synthase, conserved site (Int…	0	0	0	0	1	ME1	NA	NA	0.953	NA	NA	NA	0.946	NA	NA	NA	NA	NA	NA	NA	NA	NA	NA	NA	NA	NA	NA	NA	NA	NA	NA	1	NA	NA	NA	NA	NA	NA	NA	NA
Solyc05g012590.4.1	Ankyrin repeat (AHRD V3.3 *** AA2PR78_9MAGN)	1205	31.1	cell.organisation	AT2G03430.1	69.23	5e-121	Ankyrin repeat family protein	Ankyrin repeat family protein; INVOLVED IN: biological_process unknown; LOCATED IN: cell wall; EXPRESSED IN: 25 plant structures; EXPRESSED DURING: 13 growth stages; CONTAINS InterPro DOMAIN/s: Ankyrin repeat-containing domain (InterPro:IPR020683), Ankyrin repeat (InterPro:IPR002110); BEST Arabidopsis thaliana protein match is: ankyrin repeat protein (TAIR:AT5G66055.1); Has 130068 Blast hits to 3…	0	0	0	0	1	NA	NA	NA	NA	NA	NA	NA	NA	NA	NA	NA	NA	NA	NA	NA	NA	NA	NA	NA	NA	NA	NA	NA	NA	NA	NA	1	NA	NA	NA	NA	NA	NA	NA	NA
Solyc05g010750.3.1	Myosin heavy chain-related protein (AHRD V3.3 *-* AA2U1NZH_ARTAN)	704	28.2	D.repair	AT4G31340.2	52	2e-27	myosin heavy chain-related	myosin heavy chain-related; LOCATED IN: endoplasmic reticulum, plasma membrane; EXPRESSED IN: 26 plant structures; EXPRESSED DURING: 15 growth stages; BEST Arabidopsis thaliana protein match is: DNA repair ATPase-related (TAIR:AT2G24420.2); Has 35333 Blast hits to 34131 proteins in 2444 species: Archae - 798; Bacteria - 22429; Metazoa - 974; Fungi - 991; Plants - 531; Viruses - 0; Other Eukaryote…	0	0	0	0	NA	NA	NA	NA	NA	NA	NA	NA	NA	NA	NA	NA	NA	NA	NA	NA	NA	NA	NA	NA	NA	NA	NA	NA	NA	NA	NA	1	NA	NA	NA	NA	NA	NA	NA	NA
Solyc05g012620.4.1	uvrB/uvrC motif-containing protein (AHRD V3.3 *** AT2G339.4)	1552	28.1	D.synthesis/chromatin structure	AT2G03390.4	71.69	2e-143	NA	NA	0	0	0	0	1	NA	NA	NA	NA	NA	NA	NA	NA	NA	NA	NA	NA	NA	NA	NA	NA	NA	NA	NA	NA	NA	NA	NA	NA	NA	NA	1	NA	NA	NA	NA	NA	NA	NA	NA
Solyc05g012040.4.1	Squamosa promoter binding protein 6b	2272	33.3	development.squamosa promoter binding like (SPL)	AT1G69170.1	50.6	3e-46	Squamosa promoter-binding protein-like (SBP domain) transcription factor family protein	Squamosa promoter-binding protein-like (SBP domain) transcription factor family protein; FUNCTIONS IN: DNA binding, sequence-specific DNA binding transcription factor activity; INVOLVED IN: regulation of transcription; LOCATED IN: nucleus; EXPRESSED IN: 14 plant structures; EXPRESSED DURING: 6 growth stages; CONTAINS InterPro DOMAIN/s: Transcription factor, SBP-box (InterPro:IPR004333); BEST Arab…	0	0	0	0	1	ME1	NA	NA	NA	NA	NA	-0.88	NA	-0.843	NA	NA	NA	NA	NA	NA	NA	NA	NA	NA	NA	NA	NA	NA	NA	NA	NA	1	NA	NA	NA	NA	NA	NA	NA	NA
Solyc05g010470.4.1	WD4 repeat (AHRD V3.3 *** AA2QLQ1_9MAGN)	3643	33.99	development.unspecified	AT2G47990.1	61.49	0	transducin family protein / WD-40 repeat family protein	SLOW WALKER1 (SWA1); CONTAINS InterPro DOMAIN/s: WD40 repeat 2 (InterPro:IPR019782), WD40 repeat, conserved site (InterPro:IPR019775), WD40 repeat (InterPro:IPR001680), G-protein beta WD-40 repeat, region (InterPro:IPR020472), WD40 repeat-like-containing domain (InterPro:IPR011046), WD40-repeat-containing domain (InterPro:IPR017986), U3 small nucleolar RNA-associated protein 15, C-terminal (Inter…	0	0	0	0	1	ME2	NA	0.933	0.916	0.958	NA	0.951	0.899	0.939	NA	NA	NA	NA	NA	NA	NA	NA	NA	NA	NA	NA	NA	NA	NA	NA	NA	1	NA	NA	NA	NA	NA	NA	NA	NA
Solyc05g010280.3.1	LAG1-like longevity assurance protein (AHRD V3.3 *** AA2U1L161_ARTAN)	1603	11.8.1	lipid metabolism.exotics (steroids, squalene etc).sphingolipids	AT1G13580.3	75.65	2e-175	LAG1 longevity assurance homolog 3	LAG1 longevity assurance homolog 3 (LAG13); CONTAINS InterPro DOMAIN/s: Longevity assurance, LAG1/LAC1 (InterPro:IPR016439), TRAM/LAG1/CLN8 homology domain (InterPro:IPR006634); BEST Arabidopsis thaliana protein match is: TRAM, LAG1 and CLN8 (TLC) lipid-sensing domain containing protein (TAIR:AT3G25540.1).	0	0	0	0	1	NA	NA	NA	NA	NA	NA	NA	NA	NA	NA	NA	NA	NA	NA	NA	NA	NA	NA	NA	NA	NA	NA	NA	NA	NA	NA	1	NA	NA	NA	NA	NA	NA	NA	NA
Solyc05g011850.1.1	Sulfotransferase (AHRD V3.3 *** AA2G3B6Y1_CAPCH)	318	11.8	lipid metabolism.exotics(steroids, squalene etc)	AT3G45070.3	58.42	5e-36	NA	NA	0	0	0	0	NA	NA	NA	NA	NA	NA	NA	NA	NA	NA	NA	NA	NA	NA	NA	NA	NA	NA	NA	NA	NA	NA	NA	NA	NA	NA	NA	1	NA	NA	NA	NA	NA	NA	NA	NA
Solyc05g012100.3.1	Fructokinase-like protein 2 (AHRD V3.3 *** D9IWP_NICBE)	2420	2.2.1.1	major CHO metabolism.degradation.sucrose.fructokinase	AT1G69200.1	60.97	0	fructokinase-like 2	fructokinase-like 2 (FLN2); FUNCTIONS IN: kinase activity; INVOLVED IN: acetate fermentation, sucrose biosynthetic process, sucrose catabolic process, using beta-fructofuranosidase; LOCATED IN: chloroplast nucleoid, nucleoid; EXPRESSED IN: 21 plant structures; EXPRESSED DURING: 13 growth stages; CONTAINS InterPro DOMAIN/s: Carbohydrate/purine kinase (InterPro:IPR011611); BEST Arabidopsis thaliana…	0	0	0	0	1	NA	NA	NA	NA	NA	NA	NA	NA	NA	NA	NA	NA	NA	NA	NA	NA	NA	NA	NA	NA	NA	NA	NA	NA	NA	NA	1	NA	NA	NA	NA	NA	NA	NA	NA
Solyc05g012260.3.1	Purple acid phosphatase (AHRD V3.3 *** AA1U8EXF4_CAPAN)	2435	26.13	misc.acid and other phosphatases	AT1G13750.1	72.65	0	Purple acid phosphatases superfamily protein	Purple acid phosphatases superfamily protein; FUNCTIONS IN: hydrolase activity, protein serine/threonine phosphatase activity, metal ion binding, acid phosphatase activity; INVOLVED IN: biological_process unknown; LOCATED IN: endomembrane system; EXPRESSED IN: 21 plant structures; EXPRESSED DURING: 13 growth stages; CONTAINS InterPro DOMAIN/s: Purple acid phosphatase, N-terminal (InterPro:IPR0159…	0	0	0	0	1	ME1	NA	NA	NA	NA	-0.953	NA	NA	NA	NA	NA	NA	NA	NA	NA	NA	NA	NA	NA	NA	NA	NA	NA	NA	NA	NA	1	NA	NA	NA	NA	NA	NA	NA	NA
Solyc05g012380.3.1	Carbohydrate-binding X8 domain superfamily protein (AHRD V3.3 *-* AA1P8AME_ARATH)	1066	26.4	misc.beta 1,3 glucan hydrolases	AT1G18650.1	44.85	9e-37	plasmodesmata callose-binding protein 3	plasmodesmata callose-binding protein 3 (PDCB3); CONTAINS InterPro DOMAIN/s: X8 (InterPro:IPR012946); BEST Arabidopsis thaliana protein match is: glucan endo-1,3-beta-glucosidase-like protein 3 (TAIR:AT5G08000.1); Has 1473 Blast hits to 1425 proteins in 72 species: Archae - 4; Bacteria - 6; Metazoa - 5; Fungi - 46; Plants - 1391; Viruses - 0; Other Eukaryotes - 21 (source: NCBI BLink).	0	0	0	0	1	ME7	NA	NA	NA	NA	0.831	NA	NA	NA	NA	NA	NA	NA	NA	NA	NA	NA	NA	NA	NA	NA	NA	NA	NA	NA	NA	1	NA	NA	NA	NA	NA	NA	NA	NA
Solyc05g011970.3.1	Cytochrome (AHRD V3.3 *** AA1U8EZV2_CAPAN)	1846	26.1	misc.cytochrome P45	AT2G26710.1	37.4	2e-121	Cytochrome P450 superfamily protein	PHYB ACTIVATION TAGGED SUPPRESSOR 1 (BAS1); FUNCTIONS IN: steroid hydroxylase activity, oxygen binding; INVOLVED IN: response to light stimulus, response to brassinosteroid stimulus, brassinosteroid homeostasis, brassinosteroid metabolic process; LOCATED IN: endomembrane system; EXPRESSED IN: 13 plant structures; EXPRESSED DURING: 6 growth stages; CONTAINS InterPro DOMAIN/s: Cytochrome P450 (Inte…	0	0	0	0	1	ME1	NA	NA	NA	NA	-0.973	NA	NA	NA	NA	NA	NA	NA	NA	NA	NA	NA	NA	NA	NA	NA	NA	NA	NA	NA	NA	1	NA	NA	NA	NA	NA	NA	NA	NA
Solyc05g010250.3.1	Acyl-CoA N-acyltransferase (AHRD V3.3 *** AA2U1PY8_ARTAN)	576	26.24	misc.GCN5-related N-acetyltransferase	AT1G26220.1	67.78	1e-81	Acyl-CoA N-acyltransferases (NAT) superfamily protein	Acyl-CoA N-acyltransferases (NAT) superfamily protein; FUNCTIONS IN: N-acetyltransferase activity; INVOLVED IN: metabolic process; LOCATED IN: chloroplast; EXPRESSED IN: 18 plant structures; EXPRESSED DURING: 10 growth stages; CONTAINS InterPro DOMAIN/s: GCN5-related N-acetyltransferase, C-terminal (InterPro:IPR022610), GCN5-related N-acetyltransferase (InterPro:IPR000182), Acyl-CoA N-acyltransfe…	0	0	0	0	1	ME1	-0.952	NA	NA	NA	-0.95	-0.9	NA	-0.878	NA	NA	NA	NA	NA	NA	NA	NA	NA	NA	NA	NA	NA	NA	NA	NA	NA	1	NA	NA	NA	NA	NA	NA	NA	NA
Solyc05g010440.2.1	Choline/ethanolaminephosphotransferase 1 (AHRD V3.3 *-* AA2G2YCJ3_CAPAN)	346	26.1	misc.misc2	AT1G13560.1	87.1	3e-52	aminoalcoholphosphotransferase 1	aminoalcoholphosphotransferase 1 (AAPT1); FUNCTIONS IN: phosphatidyltransferase activity, phosphotransferase activity, for other substituted phosphate groups; INVOLVED IN: phospholipid biosynthetic process; LOCATED IN: membrane; EXPRESSED IN: 24 plant structures; EXPRESSED DURING: 15 growth stages; CONTAINS InterPro DOMAIN/s: Choline/ethanolaminephosphotransferase (InterPro:IPR014472), CDP-alcoho…	0	0	0	0	1	NA	NA	NA	NA	NA	NA	NA	NA	NA	NA	NA	NA	NA	NA	NA	NA	NA	NA	NA	NA	NA	NA	NA	NA	NA	NA	1	NA	NA	NA	NA	NA	NA	NA	NA
Solyc05g012180.3.1	Methyl esterase 11 (AHRD V3.3 *** AA2U1LRP6_ARTAN)	1272	26.8	misc.nitrilases, *nitrile lyases, berberine bridge enzymes, reticuline oxidases, troponine reductases	AT1G26360.1	50.81	4e-125	methyl esterase 13	methyl esterase 13 (MES13); FUNCTIONS IN: hydrolase activity; INVOLVED IN: N-terminal protein myristoylation; LOCATED IN: chloroplast; EXPRESSED IN: pollen tube; CONTAINS InterPro DOMAIN/s: Alpha/beta hydrolase fold-1 (InterPro:IPR000073); BEST Arabidopsis thaliana protein match is: methyl esterase 15 (TAIR:AT1G69240.1); Has 2167 Blast hits to 2165 proteins in 544 species: Archae - 4; Bacteria - …	0	0	0	0	1	ME12	NA	NA	NA	NA	NA	NA	NA	NA	NA	NA	NA	NA	NA	NA	NA	NA	NA	NA	NA	NA	NA	NA	NA	NA	NA	1	NA	NA	NA	NA	NA	NA	NA	NA
Solyc05g010330.4.1	Peroxidase (AHRD V3.3 *** K4BXK6_SOLLC)	1325	26.12	misc.peroxidases	AT1G68850.1	65.38	1e-163	Peroxidase superfamily protein	Peroxidase superfamily protein; FUNCTIONS IN: peroxidase activity, heme binding; INVOLVED IN: oxidation reduction, response to oxidative stress; LOCATED IN: endomembrane system; EXPRESSED IN: hypocotyl, root; CONTAINS InterPro DOMAIN/s: Haem peroxidase (InterPro:IPR010255), Plant peroxidase (InterPro:IPR000823), Peroxidases heam-ligand binding site (InterPro:IPR019793), Haem peroxidase, plant/fun…	0	0	0	0	NA	NA	NA	NA	NA	NA	NA	NA	NA	NA	NA	NA	NA	NA	NA	NA	NA	NA	NA	NA	NA	NA	NA	NA	NA	NA	NA	1	NA	NA	NA	NA	NA	NA	NA	NA
Solyc05g010685.1.1	Glycosyltransferase (AHRD V3.3 *** AA77ERE3_ACTDE)	1790	26.2	misc.UDP glucosyl and glucoronyl transferases	AT1G73880.1	46.78	3e-66	UDP-glucosyl transferase 89B1	UDP-glucosyl transferase 89B1 (UGT89B1); FUNCTIONS IN: in 7 functions; INVOLVED IN: metabolic process; LOCATED IN: cellular_component unknown; CONTAINS InterPro DOMAIN/s: UDP-glucuronosyl/UDP-glucosyltransferase (InterPro:IPR002213); BEST Arabidopsis thaliana protein match is: UDP-Glycosyltransferase superfamily protein (TAIR:AT1G51210.1); Has 6052 Blast hits to 5982 proteins in 308 species: Arch…	0	0	0	0	1	ME1	NA	NA	0.826	NA	NA	NA	NA	NA	NA	NA	NA	NA	NA	NA	NA	NA	NA	NA	NA	NA	NA	NA	NA	NA	NA	1	NA	NA	NA	NA	NA	NA	NA	NA
Solyc05g010710.3.1	UDP-glycosyltransferase 89A2-like (AHRD V3.3 *** AA2I4HJA4_9ROSI)	1186	26.2	misc.UDP glucosyl and glucoronyl transferases	AT1G73880.1	48.9	4e-54	UDP-glucosyl transferase 89B1	UDP-glucosyl transferase 89B1 (UGT89B1); FUNCTIONS IN: in 7 functions; INVOLVED IN: metabolic process; LOCATED IN: cellular_component unknown; CONTAINS InterPro DOMAIN/s: UDP-glucuronosyl/UDP-glucosyltransferase (InterPro:IPR002213); BEST Arabidopsis thaliana protein match is: UDP-Glycosyltransferase superfamily protein (TAIR:AT1G51210.1); Has 6052 Blast hits to 5982 proteins in 308 species: Arch…	0	0	0	0	1	ME5	NA	NA	NA	NA	NA	NA	NA	NA	NA	NA	NA	NA	NA	NA	NA	NA	NA	NA	NA	NA	NA	NA	NA	NA	NA	1	NA	NA	NA	NA	NA	NA	NA	NA
Solyc05g012670.2.1	Glycosyltransferase (AHRD V3.3 *** AA288W8G2_GARJA)	1334	26.2	misc.UDP glucosyl and glucoronyl transferases	NA	NA	NA	NA	NA	0	0	0	0	NA	NA	NA	NA	NA	NA	NA	NA	NA	NA	NA	NA	NA	NA	NA	NA	NA	NA	NA	NA	NA	NA	NA	NA	NA	NA	NA	1	NA	NA	NA	NA	NA	NA	NA	NA
Solyc05g012440.4.1	Cytochrome c oxidase assembly protein (AHRD V3.3 *** A8JCS_CHLRE)	1286	9.7	mitochondrial electron transport / ATP synthesis.cytochrome c oxidase	AT1G02410.3	85.9	3e-99	NA	NA	0	0	0	0	1	NA	NA	NA	NA	NA	NA	NA	NA	NA	NA	NA	NA	NA	NA	NA	NA	NA	NA	NA	NA	NA	NA	NA	NA	NA	NA	1	NA	NA	NA	NA	NA	NA	NA	NA
Solyc05g012150.4.1	Ubiquinone biosynthesis protein COQ4 homolog, mitochondrial (AHRD V3.3 *** AA1U8EX28_CAPAN)	1096	9.99	mitochondrial electron transport / ATP synthesis.unspecified	AT2G03690.1	80.18	1e-131	coenzyme Q biosynthesis Coq4 family protein / ubiquinone biosynthesis Coq4 family protein	coenzyme Q biosynthesis Coq4 family protein / ubiquinone biosynthesis Coq4 family protein; FUNCTIONS IN: molecular_function unknown; INVOLVED IN: ubiquinone biosynthetic process; EXPRESSED IN: 24 plant structures; EXPRESSED DURING: 14 growth stages; CONTAINS InterPro DOMAIN/s: Coenzyme Q biosynthesis Coq4 (InterPro:IPR007715); Has 675 Blast hits to 675 proteins in 251 species: Archae - 0; Bacteri…	0	0	0	0	1	NA	NA	NA	NA	NA	NA	NA	NA	NA	NA	NA	NA	NA	NA	NA	NA	NA	NA	NA	NA	NA	NA	NA	NA	NA	NA	1	NA	NA	NA	NA	NA	NA	NA	NA
Solyc05g012350.4.1	Alpha/beta-Hydrolases superfamily protein (AHRD V3.3 *** Q6NL7_ARATH)	1371	35.1	not assigned.no ontology	AT1G13820.1	67.15	5e-101	alpha/beta-Hydrolases superfamily protein	alpha/beta-Hydrolases superfamily protein; FUNCTIONS IN: hydrolase activity, catalytic activity; CONTAINS InterPro DOMAIN/s: Epoxide hydrolase-like (InterPro:IPR000639), Alpha/beta hydrolase fold-1 (InterPro:IPR000073); BEST Arabidopsis thaliana protein match is: alpha/beta-Hydrolases superfamily protein (TAIR:AT5G39220.1); Has 7432 Blast hits to 7419 proteins in 1219 species: Archae - 99; Bacter…	0	0	0	0	1	ME6	-0.942	NA	NA	NA	-0.942	NA	NA	NA	NA	NA	NA	NA	NA	NA	NA	NA	NA	NA	NA	NA	NA	NA	NA	NA	NA	1	NA	NA	NA	NA	NA	NA	NA	NA
Solyc05g012360.3.1	Alpha/beta-Hydrolases superfamily protein (AHRD V3.3 *** Q6NL7_ARATH)	1311	35.1	not assigned.no ontology	AT1G13820.1	69.59	3e-151	alpha/beta-Hydrolases superfamily protein	alpha/beta-Hydrolases superfamily protein; FUNCTIONS IN: hydrolase activity, catalytic activity; CONTAINS InterPro DOMAIN/s: Epoxide hydrolase-like (InterPro:IPR000639), Alpha/beta hydrolase fold-1 (InterPro:IPR000073); BEST Arabidopsis thaliana protein match is: alpha/beta-Hydrolases superfamily protein (TAIR:AT5G39220.1); Has 7432 Blast hits to 7419 proteins in 1219 species: Archae - 99; Bacter…	0	0	0	0	1	ME3	-0.993	NA	NA	NA	-0.991	NA	NA	NA	NA	NA	NA	NA	NA	NA	NA	NA	NA	NA	NA	NA	NA	NA	NA	NA	NA	1	NA	NA	NA	NA	NA	NA	NA	NA
Solyc05g012370.3.1	Alpha/beta-Hydrolases superfamily protein (AHRD V3.3 *** Q6NL7_ARATH)	1477	35.1	not assigned.no ontology	AT1G13820.1	68.27	7e-159	alpha/beta-Hydrolases superfamily protein	alpha/beta-Hydrolases superfamily protein; FUNCTIONS IN: hydrolase activity, catalytic activity; CONTAINS InterPro DOMAIN/s: Epoxide hydrolase-like (InterPro:IPR000639), Alpha/beta hydrolase fold-1 (InterPro:IPR000073); BEST Arabidopsis thaliana protein match is: alpha/beta-Hydrolases superfamily protein (TAIR:AT5G39220.1); Has 7432 Blast hits to 7419 proteins in 1219 species: Archae - 99; Bacter…	0	0	0	0	1	ME3	-0.926	NA	0.929	NA	NA	NA	0.845	NA	NA	NA	NA	NA	NA	NA	NA	NA	NA	NA	NA	NA	NA	NA	NA	NA	NA	1	NA	NA	NA	NA	NA	NA	NA	NA
Solyc05g012540.4.1	Heparanase-like protein 3 (AHRD V3.3 *** B4FGA1_MAIZE)	1437	35.1	not assigned.no ontology	AT5G61250.3	50.31	1e-177	NA	NA	0	0	0	0	1	ME0	NA	NA	0.804	0.836	NA	NA	NA	NA	NA	NA	NA	NA	NA	NA	NA	NA	NA	NA	NA	NA	NA	NA	NA	NA	NA	1	NA	NA	NA	NA	NA	NA	NA	NA
Solyc05g010150.3.1	HD domain-containing protein 2 (AHRD V3.3 *** AA2G2YCL6_CAPAN)	1353	35.1	not assigned.no ontology	AT1G26160.1	70.49	6e-116	Metal-dependent phosphohydrolase	Metal-dependent phosphohydrolase; FUNCTIONS IN: catalytic activity; INVOLVED IN: biological_process unknown; LOCATED IN: chloroplast; EXPRESSED IN: 22 plant structures; EXPRESSED DURING: 13 growth stages; CONTAINS InterPro DOMAIN/s: Metal-dependent phosphohydrolase, HD subdomain (InterPro:IPR006674), Metal-dependent phosphohydrolase, HD domain (InterPro:IPR003607); BEST Arabidopsis thaliana prote…	0	0	0	0	1	ME3	-0.994	NA	NA	NA	-0.99	NA	NA	NA	NA	NA	NA	NA	NA	NA	NA	NA	NA	NA	NA	NA	NA	NA	NA	NA	NA	1	NA	NA	NA	NA	NA	NA	NA	NA
Solyc05g011880.3.1	Haloacid dehalogenase-like hydrolase (HAD) superfamily protein (AHRD V3.3 *** AA1P8BF18_ARATH)	816	35.1	not assigned.no ontology	AT5G02230.2	68.63	4e-120	Haloacid dehalogenase-like hydrolase (HAD) superfamily protein	Haloacid dehalogenase-like hydrolase (HAD) superfamily protein; FUNCTIONS IN: hydrolase activity, catalytic activity; INVOLVED IN: metabolic process; LOCATED IN: cellular_component unknown; EXPRESSED IN: 24 plant structures; EXPRESSED DURING: 15 growth stages; CONTAINS InterPro DOMAIN/s: Haloacid dehalogenase-like hydrolase (InterPro:IPR005834), Pyrimidine 5-nucleotidase (InterPro:IPR010237), HAD…	1	1	0	0	1	ME5	NA	NA	NA	NA	NA	NA	NA	NA	NA	NA	NA	NA	NA	NA	NA	NA	NA	NA	NA	NA	NA	NA	NA	NA	NA	1	NA	NA	NA	NA	NA	NA	NA	NA
Solyc05g012340.4.1	Erlin-2 (AHRD V3.3 *** AA2G2YD74_CAPAN)	1432	35.1	not assigned.no ontology	AT2G03510.1	83.26	2e-145	SPFH/Band 7/PHB domain-containing membrane-associated protein family	SPFH/Band 7/PHB domain-containing membrane-associated protein family; FUNCTIONS IN: molecular_function unknown; INVOLVED IN: biological_process unknown; LOCATED IN: endoplasmic reticulum, nucleolus, plasma membrane; EXPRESSED IN: 25 plant structures; EXPRESSED DURING: 13 growth stages; CONTAINS InterPro DOMAIN/s: Band 7 protein (InterPro:IPR001107); Has 1337 Blast hits to 1335 proteins in 540 spe…	0	0	0	0	1	NA	NA	NA	NA	NA	NA	NA	NA	NA	NA	NA	NA	NA	NA	NA	NA	NA	NA	NA	NA	NA	NA	NA	NA	NA	NA	1	NA	NA	NA	NA	NA	NA	NA	NA
Solyc05g012460.4.1	COBW domain-containing protein (AHRD V3.3 *** AA2K3MUA2_TRIPR)	1318	35.1	not assigned.no ontology	AT1G26520.1	70.59	0	Cobalamin biosynthesis CobW-like protein	Cobalamin biosynthesis CobW-like protein; CONTAINS InterPro DOMAIN/s: Cobalamin (vitamin B12) biosynthesis CobW-like (InterPro:IPR003495), Cobalamin (vitamin B12) biosynthesis CobW-like, C-terminal (InterPro:IPR011629); BEST Arabidopsis thaliana protein match is: Cobalamin biosynthesis CobW-like protein (TAIR:AT1G15730.1); Has 8517 Blast hits to 8427 proteins in 1716 species: Archae - 88; Bacteri…	0	0	0	0	1	NA	NA	NA	NA	NA	NA	NA	NA	NA	NA	NA	NA	NA	NA	NA	NA	NA	NA	NA	NA	NA	NA	NA	NA	NA	NA	1	NA	NA	NA	NA	NA	NA	NA	NA
Solyc05g012610.3.1	Appr-1-p processing enzyme family protein (AHRD V3.3 *** AA2U1M8F6_ARTAN)	2118	35.1	not assigned.no ontology	AT1G69340.2	81.53	0	NA	NA	0	0	0	0	1	NA	NA	NA	NA	NA	NA	NA	NA	NA	NA	NA	NA	NA	NA	NA	NA	NA	NA	NA	NA	NA	NA	NA	NA	NA	NA	1	NA	NA	NA	NA	NA	NA	NA	NA
Solyc05g010800.3.1	3-methyladenine D glycosylase (AHRD V3.3 *** AA1YKLG3_9PSED)	1289	35.1	not assigned.no ontology	AT1G13635.2	56.44	6e-119	DNA glycosylase superfamily protein	DNA glycosylase superfamily protein; FUNCTIONS IN: DNA-3-methyladenine glycosylase I activity, catalytic activity; INVOLVED IN: DNA repair, base-excision repair; LOCATED IN: cellular_component unknown; CONTAINS InterPro DOMAIN/s: DNA glycosylase (InterPro:IPR011257), Methyladenine glycosylase (InterPro:IPR005019); BEST Arabidopsis thaliana protein match is: DNA glycosylase superfamily protein (TA…	0	0	0	0	NA	NA	NA	NA	NA	NA	NA	NA	NA	NA	NA	NA	NA	NA	NA	NA	NA	NA	NA	NA	NA	NA	NA	NA	NA	NA	NA	1	NA	NA	NA	NA	NA	NA	NA	NA
Solyc05g010817.1.1	Aminotransferase-like, plant mobile domain family protein (AHRD V3.3 *-* AAK9NPT3_ZOSMR)	2386	35.1	not assigned.no ontology	NA	NA	NA	NA	NA	0	0	0	0	NA	NA	NA	NA	NA	NA	NA	NA	NA	NA	NA	NA	NA	NA	NA	NA	NA	NA	NA	NA	NA	NA	NA	NA	NA	NA	NA	1	NA	NA	NA	NA	NA	NA	NA	NA
Solyc05g012630.2.1	Pentatricopeptide repeat (AHRD V3.3 *** AA2PRA_9MAGN)	2261	35.1.5	not assigned.no ontology.pentatricopeptide (PPR) repeat-containing protein	AT1G69350.1	54.11	0	Tetratricopeptide repeat (TPR)-like superfamily protein	Tetratricopeptide repeat (TPR)-like superfamily protein; CONTAINS InterPro DOMAIN/s: Pentatricopeptide repeat (InterPro:IPR002885); BEST Arabidopsis thaliana protein match is: Pentatricopeptide repeat (PPR) superfamily protein (TAIR:AT4G18750.1); Has 50942 Blast hits to 14152 proteins in 270 species: Archae - 0; Bacteria - 36; Metazoa - 125; Fungi - 175; Plants - 49809; Viruses - 0; Other Eukaryo…	0	0	0	0	1	ME2	NA	0.944	NA	0.893	NA	0.949	NA	0.927	NA	NA	NA	NA	NA	NA	NA	NA	NA	NA	NA	NA	NA	NA	NA	NA	NA	1	NA	NA	NA	NA	NA	NA	NA	NA
Solyc05g012250.3.1	Pentatricopeptide repeat-containing protein, mitochondrial (AHRD V3.3 *** AA2G3B755_CAPCH)	1877	35.1.5	not assigned.no ontology.pentatricopeptide (PPR) repeat-containing protein	AT1G80150.1	56.47	4e-165	Tetratricopeptide repeat (TPR)-like superfamily protein	Tetratricopeptide repeat (TPR)-like superfamily protein; FUNCTIONS IN: molecular_function unknown; INVOLVED IN: biological_process unknown; EXPRESSED IN: fruit; CONTAINS InterPro DOMAIN/s: Pentatricopeptide repeat (InterPro:IPR002885); BEST Arabidopsis thaliana protein match is: Tetratricopeptide repeat (TPR)-like superfamily protein (TAIR:AT4G36680.1); Has 20922 Blast hits to 6391 proteins in 19…	0	0	0	0	1	ME2	NA	0.961	NA	0.923	NA	0.958	NA	0.934	NA	NA	NA	NA	NA	NA	NA	NA	NA	NA	NA	NA	NA	NA	NA	NA	NA	1	NA	NA	NA	NA	NA	NA	NA	NA
Solyc05g012390.4.1	Pentatricopeptide repeat (AHRD V3.3 *** AA2R866_9MAGN)	2371	35.1.5	not assigned.no ontology.pentatricopeptide (PPR) repeat-containing protein	AT1G26460.1	61.88	3e-147	Tetratricopeptide repeat (TPR)-like superfamily protein	Tetratricopeptide repeat (TPR)-like superfamily protein; CONTAINS InterPro DOMAIN/s: Pentatricopeptide repeat (InterPro:IPR002885); BEST Arabidopsis thaliana protein match is: Pentatricopeptide repeat (PPR) superfamily protein (TAIR:AT3G53700.1); Has 8798 Blast hits to 4372 proteins in 169 species: Archae - 0; Bacteria - 0; Metazoa - 5; Fungi - 106; Plants - 8403; Viruses - 0; Other Eukaryotes - …	0	0	0	0	1	NA	NA	NA	NA	NA	NA	NA	NA	NA	NA	NA	NA	NA	NA	NA	NA	NA	NA	NA	NA	NA	NA	NA	NA	NA	NA	1	NA	NA	NA	NA	NA	NA	NA	NA
Solyc05g010560.1.1	Unknown protein	306	35.2	not assigned.unknown	NA	NA	NA	NA	NA	1	1	0	0	1	ME0	NA	0.896	NA	0.874	NA	NA	NA	NA	NA	NA	NA	NA	NA	NA	NA	NA	NA	NA	NA	NA	NA	NA	NA	NA	NA	1	NA	NA	NA	NA	NA	NA	NA	NA
Solyc05g010680.2.1	Alpha/beta-Hydrolases superfamily protein (AHRD V3.3 *** F4J5H1_ARATH)	1218	35.2	not assigned.unknown	AT3G30380.2	54.48	1e-145	alpha/beta-Hydrolases superfamily protein	alpha/beta-Hydrolases superfamily protein; INVOLVED IN: biological_process unknown; LOCATED IN: cellular_component unknown; EXPRESSED IN: 21 plant structures; EXPRESSED DURING: 12 growth stages; CONTAINS InterPro DOMAIN/s: Alpha/beta hydrolase fold-1 (InterPro:IPR000073); BEST Arabidopsis thaliana protein match is: alpha/beta-Hydrolases superfamily protein (TAIR:AT3G01690.1); Has 4039 Blast hits …	0	0	0	0	1	ME3	-0.942	NA	NA	NA	NA	NA	NA	NA	NA	NA	NA	NA	NA	NA	NA	NA	NA	NA	NA	NA	NA	NA	NA	NA	NA	1	NA	NA	NA	NA	NA	NA	NA	NA
Solyc05g010700.1.1	Unknown protein	153	35.2	not assigned.unknown	NA	NA	NA	NA	NA	0	0	0	0	1	ME3	NA	NA	NA	NA	NA	NA	NA	NA	NA	NA	NA	NA	NA	NA	NA	NA	NA	NA	NA	NA	NA	NA	NA	NA	NA	1	NA	NA	NA	NA	NA	NA	NA	NA
Solyc05g010740.2.1	C domain-containing protein (AHRD V3.3 *** AA2G3DEJ5_CAPCH)	715	35.2	not assigned.unknown	NA	NA	NA	NA	NA	0	0	0	0	1	ME1	NA	NA	NA	NA	NA	NA	NA	NA	NA	NA	NA	NA	NA	NA	NA	NA	NA	NA	NA	NA	NA	NA	NA	NA	NA	1	NA	NA	NA	NA	NA	NA	NA	NA
Solyc05g010770.4.1	Unknown protein	499	35.2	not assigned.unknown	NA	NA	NA	NA	NA	0	0	0	0	1	ME2	NA	0.951	0.825	0.917	NA	0.933	0.814	0.92	NA	NA	NA	NA	NA	NA	NA	NA	NA	NA	NA	NA	NA	NA	NA	NA	NA	1	NA	NA	NA	NA	NA	NA	NA	NA
Solyc05g010813.1.1	Unknown protein	243	35.2	not assigned.unknown	NA	NA	NA	NA	NA	0	0	0	0	1	ME2	NA	0.863	0.813	0.911	NA	NA	NA	0.803	NA	NA	NA	NA	NA	NA	NA	NA	NA	NA	NA	NA	NA	NA	NA	NA	NA	1	NA	NA	NA	NA	NA	NA	NA	NA
Solyc05g011830.4.1	18S pre-ribosomal assembly protein gar2-like protein (AHRD V3.3 *-* AT2G381.7)	2409	35.2	not assigned.unknown	NA	NA	NA	NA	NA	0	0	0	0	1	ME7	NA	NA	0.812	NA	NA	NA	NA	NA	NA	NA	NA	NA	NA	NA	NA	NA	NA	NA	NA	NA	NA	NA	NA	NA	NA	1	NA	NA	NA	NA	NA	NA	NA	NA
Solyc05g012120.3.1	Ribosome maturation factor RimP (AHRD V3.3 *** AA2U1QL18_ARTAN)	1108	35.2	not assigned.unknown	AT1G69210.1	68.11	1e-86	Uncharacterised protein family UPF0090	Uncharacterised protein family UPF0090; CONTAINS InterPro DOMAIN/s: Uncharacterised protein family UPF0090 (InterPro:IPR003728); BEST Arabidopsis thaliana protein match is: Uncharacterised protein family UPF0090 (TAIR:AT1G77122.1); Has 169 Blast hits to 169 proteins in 64 species: Archae - 0; Bacteria - 102; Metazoa - 0; Fungi - 0; Plants - 61; Viruses - 0; Other Eukaryotes - 6 (source: NCBI BLin…	0	0	0	0	1	ME0	NA	0.83	NA	NA	0.829	NA	NA	NA	NA	NA	NA	NA	NA	NA	NA	NA	NA	NA	NA	NA	NA	NA	NA	NA	NA	1	NA	NA	NA	NA	NA	NA	NA	NA
Solyc05g012580.1.1	Unknown protein	213	35.2	not assigned.unknown	NA	NA	NA	NA	NA	0	0	0	0	1	ME2	NA	NA	NA	NA	NA	NA	-0.882	NA	NA	NA	NA	NA	NA	NA	NA	NA	NA	NA	NA	NA	NA	NA	NA	NA	NA	1	NA	NA	NA	NA	NA	NA	NA	NA
Solyc05g012600.3.1	hypothetical protein (AHRD V3.3 *** AT2G342.1)	857	35.2	not assigned.unknown	AT2G03420.1	56.73	3e-52	0	unknown protein; Has 38 Blast hits to 38 proteins in 17 species: Archae - 0; Bacteria - 0; Metazoa - 0; Fungi - 0; Plants - 38; Viruses - 0; Other Eukaryotes - 0 (source: NCBI BLink).	0	0	0	0	1	ME1	NA	0.854	0.947	0.9	NA	NA	NA	NA	NA	NA	NA	NA	NA	NA	NA	NA	NA	NA	NA	NA	NA	NA	NA	NA	NA	1	NA	NA	NA	NA	NA	NA	NA	NA
Solyc05g012680.3.1	DUF538 family protein (Protein of unknown function%2C DUF538) (AHRD V3.3 *** AT2G335.1)	962	35.2	not assigned.unknown	AT2G03350.1	70.29	3e-86	Protein of unknown function, DUF538	Protein of unknown function, DUF538; CONTAINS InterPro DOMAIN/s: Protein of unknown function DUF538 (InterPro:IPR007493); BEST Arabidopsis thaliana protein match is: Protein of unknown function, DUF538 (TAIR:AT3G08890.2); Has 544 Blast hits to 544 proteins in 26 species: Archae - 0; Bacteria - 0; Metazoa - 0; Fungi - 0; Plants - 543; Viruses - 0; Other Eukaryotes - 1 (source: NCBI BLink).	0	0	0	0	1	ME3	-0.918	NA	NA	NA	NA	NA	NA	NA	NA	NA	NA	NA	NA	NA	NA	NA	NA	NA	NA	NA	NA	NA	NA	NA	NA	1	NA	NA	NA	NA	NA	NA	NA	NA
Solyc05g010270.1.1	hypothetical protein (AHRD V3.3 --* AT5G3879.1)	429	35.2	not assigned.unknown	NA	NA	NA	NA	NA	0	0	0	0	1	ME5	NA	NA	NA	NA	NA	NA	NA	NA	NA	NA	NA	NA	NA	NA	NA	NA	NA	NA	NA	NA	NA	NA	NA	NA	NA	1	NA	NA	NA	NA	NA	NA	NA	NA
Solyc05g010450.1.1	micronuclear linker histone polyprotein-like protein (AHRD V3.3 *-* AT3G2559.1)	891	35.2	not assigned.unknown	NA	NA	NA	NA	NA	0	0	0	0	1	ME1	-0.942	NA	NA	NA	-0.942	NA	NA	NA	NA	NA	NA	NA	NA	NA	NA	NA	NA	NA	NA	NA	NA	NA	NA	NA	NA	1	NA	NA	NA	NA	NA	NA	NA	NA
Solyc05g010512.1.1	Unknown protein	321	35.2	not assigned.unknown	NA	NA	NA	NA	NA	1	1	0	0	1	ME5	NA	NA	NA	NA	NA	NA	NA	NA	NA	NA	NA	NA	NA	NA	NA	NA	NA	NA	NA	NA	NA	NA	NA	NA	NA	1	NA	NA	NA	NA	NA	NA	NA	NA
Solyc05g010640.3.1	RING-type E3 ubiquitin transferase (AHRD V3.3 *-* AA2U1PSN8_ARTAN)	767	35.2	not assigned.unknown	NA	NA	NA	NA	NA	0	0	0	0	1	ME2	NA	0.955	0.944	0.975	NA	NA	NA	NA	NA	NA	NA	NA	NA	NA	NA	NA	NA	NA	NA	NA	NA	NA	NA	NA	NA	1	NA	NA	NA	NA	NA	NA	NA	NA
Solyc05g010790.3.1	Tetratricopeptide repeat (TPR)-like superfamily protein (AHRD V3.3 *-* AT1G1363.5)	462	35.2	not assigned.unknown	NA	NA	NA	NA	NA	0	0	0	0	1	ME2	0.833	0.949	NA	0.952	NA	0.939	0.852	0.946	NA	NA	NA	NA	NA	NA	NA	NA	NA	NA	NA	NA	NA	NA	NA	NA	NA	1	NA	NA	NA	NA	NA	NA	NA	NA
Solyc05g011960.4.1	DnaJ domain-containing protein (AHRD V3.3 *-* AA1Q3CHH1_CEPFO)	2501	35.2	not assigned.unknown	AT1G69060.1	53.57	1e-33	Chaperone DnaJ-domain superfamily protein	Chaperone DnaJ-domain superfamily protein; FUNCTIONS IN: heat shock protein binding; INVOLVED IN: biological_process unknown; LOCATED IN: plasma membrane; EXPRESSED IN: cultured cell; CONTAINS InterPro DOMAIN/s: Heat shock protein DnaJ, N-terminal (InterPro:IPR001623); Has 3526 Blast hits to 2426 proteins in 300 species: Archae - 4; Bacteria - 245; Metazoa - 1133; Fungi - 271; Plants - 159; Virus…	0	0	0	0	1	ME1	NA	NA	NA	NA	-0.966	NA	NA	NA	NA	NA	NA	NA	NA	NA	NA	NA	NA	NA	NA	NA	NA	NA	NA	NA	NA	1	NA	NA	NA	NA	NA	NA	NA	NA
Solyc05g011980.4.1	Unknown protein	865	35.2	not assigned.unknown	NA	NA	NA	NA	NA	0	0	0	0	1	ME1	NA	NA	0.878	NA	NA	-0.886	NA	-0.892	NA	NA	NA	NA	NA	NA	NA	NA	NA	NA	NA	NA	NA	NA	NA	NA	NA	1	NA	NA	NA	NA	NA	NA	NA	NA
Solyc05g012170.3.1	Unknown protein	275	35.2	not assigned.unknown	NA	NA	NA	NA	NA	1	1	0	0	1	ME5	NA	NA	NA	NA	NA	NA	NA	NA	NA	NA	NA	NA	NA	NA	NA	NA	NA	NA	NA	NA	NA	NA	NA	NA	NA	1	NA	NA	NA	NA	NA	NA	NA	NA
Solyc05g012172.1.1	defensin-like protein 182 (AHRD V3.3 -** XP_118983.1)	405	35.2	not assigned.unknown	NA	NA	NA	NA	NA	1	1	0	0	1	ME5	NA	NA	NA	NA	NA	NA	NA	NA	NA	NA	NA	NA	NA	NA	NA	NA	NA	NA	NA	NA	NA	NA	NA	NA	NA	1	NA	NA	NA	NA	NA	NA	NA	NA
Solyc05g012173.1.1	Unknown protein	380	35.2	not assigned.unknown	NA	NA	NA	NA	NA	1	1	0	0	1	ME5	NA	NA	NA	NA	NA	NA	NA	NA	NA	NA	NA	NA	NA	NA	NA	NA	NA	NA	NA	NA	NA	NA	NA	NA	NA	1	NA	NA	NA	NA	NA	NA	NA	NA
Solyc05g012210.4.1	Ninja-family protein AFP3 (AHRD V3.3 *** AA2G3CFM6_CAPCH)	1740	35.2	not assigned.unknown	AT1G13740.1	49.69	2e-29	ABI five binding protein 2	ABI five binding protein 2 (AFP2); CONTAINS InterPro DOMAIN/s: Protein of unknown function DUF1675 (InterPro:IPR012463); BEST Arabidopsis thaliana protein match is: ABI five binding protein (TAIR:AT1G69260.1); Has 207 Blast hits to 201 proteins in 26 species: Archae - 0; Bacteria - 0; Metazoa - 5; Fungi - 6; Plants - 185; Viruses - 3; Other Eukaryotes - 8 (source: NCBI BLink).	0	0	0	0	1	ME1	NA	NA	NA	NA	0.858	NA	NA	NA	NA	NA	NA	NA	NA	NA	NA	NA	NA	NA	NA	NA	NA	NA	NA	NA	NA	1	NA	NA	NA	NA	NA	NA	NA	NA
Solyc05g012240.3.1	Nuclear transport factor 2 (NTF2) family protein with R binding (RRM-RBD-RNP motifs) domain-containing protein (AHRD V3.3 --* AT2G364.5)	1243	35.2	not assigned.unknown	NA	NA	NA	NA	NA	0	0	0	0	1	ME5	NA	NA	NA	NA	NA	NA	NA	NA	NA	NA	NA	NA	NA	NA	NA	NA	NA	NA	NA	NA	NA	NA	NA	NA	NA	1	NA	NA	NA	NA	NA	NA	NA	NA
Solyc05g012490.2.1	C2H2-like zinc finger protein (AHRD V3.3 *-* AA2U1QL4_ARTAN)	1596	35.2	not assigned.unknown	AT1G26610.1	40.69	5e-29	C2H2-like zinc finger protein	C2H2-like zinc finger protein; FUNCTIONS IN: sequence-specific DNA binding transcription factor activity, zinc ion binding, nucleic acid binding; INVOLVED IN: regulation of transcription; LOCATED IN: intracellular; EXPRESSED IN: 23 plant structures; EXPRESSED DURING: 14 growth stages; CONTAINS InterPro DOMAIN/s: Zinc finger, C2H2-like (InterPro:IPR015880), Zinc finger, C2H2-type (InterPro:IPR0070…	0	0	0	0	1	ME5	NA	NA	NA	NA	NA	NA	NA	NA	NA	NA	NA	NA	NA	NA	NA	NA	NA	NA	NA	NA	NA	NA	NA	NA	NA	1	NA	NA	NA	NA	NA	NA	NA	NA
Solyc05g012550.4.1	remorin isoform X2 (AHRD V3.3 *** AA2I4DZD7_9ROSI)	1474	35.2	not assigned.unknown	NA	NA	NA	NA	NA	0	0	0	0	1	ME2	NA	0.915	0.898	0.952	NA	0.869	NA	NA	NA	NA	NA	NA	NA	NA	NA	NA	NA	NA	NA	NA	NA	NA	NA	NA	NA	1	NA	NA	NA	NA	NA	NA	NA	NA
Solyc05g010290.3.1	trigger factor (AHRD V3.3 *** AT3G25545.1)	813	35.2	not assigned.unknown	AT3G25545.1	58.46	5e-100	0	unknown protein; FUNCTIONS IN: molecular_function unknown; INVOLVED IN: biological_process unknown; LOCATED IN: cellular_component unknown; EXPRESSED IN: 23 plant structures; EXPRESSED DURING: 13 growth stages; Has 38 Blast hits to 38 proteins in 14 species: Archae - 0; Bacteria - 0; Metazoa - 0; Fungi - 0; Plants - 38; Viruses - 0; Other Eukaryotes - 0 (source: NCBI BLink).	0	0	0	0	1	NA	NA	NA	NA	NA	NA	NA	NA	NA	NA	NA	NA	NA	NA	NA	NA	NA	NA	NA	NA	NA	NA	NA	NA	NA	NA	1	NA	NA	NA	NA	NA	NA	NA	NA
Solyc05g010425.1.1	S-adenosylmethionine decarboxylase (AHRD V3.3 *-* Q6KC47_PRUPE)	207	35.2	not assigned.unknown	NA	NA	NA	NA	NA	0	0	0	0	1	NA	NA	NA	NA	NA	NA	NA	NA	NA	NA	NA	NA	NA	NA	NA	NA	NA	NA	NA	NA	NA	NA	NA	NA	NA	NA	1	NA	NA	NA	NA	NA	NA	NA	NA
Solyc05g010540.2.1	F-box protein SKIP23-like (AHRD V3.3 *** AA2I4DIK4_9ROSI)	1081	35.2	not assigned.unknown	NA	NA	NA	NA	NA	0	0	0	0	1	NA	NA	NA	NA	NA	NA	NA	NA	NA	NA	NA	NA	NA	NA	NA	NA	NA	NA	NA	NA	NA	NA	NA	NA	NA	NA	1	NA	NA	NA	NA	NA	NA	NA	NA
Solyc05g011810.4.1	bHLH transcription factor 4	1370	35.2	not assigned.unknown	NA	NA	NA	NA	NA	0	0	0	0	1	NA	NA	NA	NA	NA	NA	NA	NA	NA	NA	NA	NA	NA	NA	NA	NA	NA	NA	NA	NA	NA	NA	NA	NA	NA	NA	1	NA	NA	NA	NA	NA	NA	NA	NA
Solyc05g011930.4.1	DnaJ domain-containing protein (AHRD V3.3 *-* AA2U1P6I1_ARTAN)	2204	35.2	not assigned.unknown	AT1G69060.1	63.25	1e-53	Chaperone DnaJ-domain superfamily protein	Chaperone DnaJ-domain superfamily protein; FUNCTIONS IN: heat shock protein binding; INVOLVED IN: biological_process unknown; LOCATED IN: plasma membrane; EXPRESSED IN: cultured cell; CONTAINS InterPro DOMAIN/s: Heat shock protein DnaJ, N-terminal (InterPro:IPR001623); Has 3526 Blast hits to 2426 proteins in 300 species: Archae - 4; Bacteria - 245; Metazoa - 1133; Fungi - 271; Plants - 159; Virus…	0	0	0	0	1	NA	NA	NA	NA	NA	NA	NA	NA	NA	NA	NA	NA	NA	NA	NA	NA	NA	NA	NA	NA	NA	NA	NA	NA	NA	NA	1	NA	NA	NA	NA	NA	NA	NA	NA
Solyc05g011990.4.1	nucleolar protein 14 (AHRD V3.3 *** AA2I4EGH9_9ROSI)	3058	35.2	not assigned.unknown	AT1G69070.2	51.68	0	NA	NA	0	0	0	0	1	NA	NA	NA	NA	NA	NA	NA	NA	NA	NA	NA	NA	NA	NA	NA	NA	NA	NA	NA	NA	NA	NA	NA	NA	NA	NA	1	NA	NA	NA	NA	NA	NA	NA	NA
Solyc05g012160.3.1	Protein SPIRAL1-like 2 (AHRD V3.3 *** AA2G2YD5_CAPAN)	783	35.2	not assigned.unknown	AT1G26355.1	69.09	5e-47	SPIRAL1-like1	SPIRAL1-like1 (SP1L1); BEST Arabidopsis thaliana protein match is: SPIRAL1-like2 (TAIR:AT1G69230.2); Has 30201 Blast hits to 17322 proteins in 780 species: Archae - 12; Bacteria - 1396; Metazoa - 17338; Fungi - 3422; Plants - 5037; Viruses - 0; Other Eukaryotes - 2996 (source: NCBI BLink).	0	0	0	0	1	NA	NA	NA	NA	NA	NA	NA	NA	NA	NA	NA	NA	NA	NA	NA	NA	NA	NA	NA	NA	NA	NA	NA	NA	NA	NA	1	NA	NA	NA	NA	NA	NA	NA	NA
Solyc05g012290.3.1	Protein root UVB sensitive 3 (AHRD V3.3 *** AA2G2VKX6_CAPBA)	1940	35.2	not assigned.unknown	AT1G13770.1	70.63	0	Protein of unknown function, DUF647	ROOT UV-B SENSITIVE 3 (RUS3); CONTAINS InterPro DOMAIN/s: Protein of unknown function DUF647 (InterPro:IPR006968); BEST Arabidopsis thaliana protein match is: Protein of unknown function, DUF647 (TAIR:AT3G45890.1); Has 450 Blast hits to 446 proteins in 132 species: Archae - 0; Bacteria - 0; Metazoa - 113; Fungi - 75; Plants - 194; Viruses - 0; Other Eukaryotes - 68 (source: NCBI BLink).	0	0	0	0	1	NA	NA	NA	NA	NA	NA	NA	NA	NA	NA	NA	NA	NA	NA	NA	NA	NA	NA	NA	NA	NA	NA	NA	NA	NA	NA	1	NA	NA	NA	NA	NA	NA	NA	NA
Solyc05g012400.4.1	Chromatin modification-related protein Eaf7/MRGBP (AHRD V3.3 *** AA2U1PNN2_ARTAN)	820	35.2	not assigned.unknown	AT1G26470.1	68.42	6e-41	0	FUNCTIONS IN: molecular_function unknown; INVOLVED IN: regulation of transcription; LOCATED IN: nucleus, H4/H2A histone acetyltransferase complex; EXPRESSED IN: 23 plant structures; EXPRESSED DURING: 15 growth stages; CONTAINS InterPro DOMAIN/s: CT20 (InterPro:IPR012423); Has 60 Blast hits to 60 proteins in 27 species: Archae - 0; Bacteria - 0; Metazoa - 26; Fungi - 2; Plants - 30; Viruses - 0; O…	0	0	0	0	1	NA	NA	NA	NA	NA	NA	NA	NA	NA	NA	NA	NA	NA	NA	NA	NA	NA	NA	NA	NA	NA	NA	NA	NA	NA	NA	1	NA	NA	NA	NA	NA	NA	NA	NA
Solyc05g012640.3.1	T-box transcription factor%2C putative (DUF863) (AHRD V3.3 *-* AT1G1394.2)	3671	35.2	not assigned.unknown	AT1G69360.1	32.85	5e-121	Plant protein of unknown function (DUF863)	Plant protein of unknown function (DUF863); CONTAINS InterPro DOMAIN/s: Protein of unknown function DUF863, plant (InterPro:IPR008581); BEST Arabidopsis thaliana protein match is: Plant protein of unknown function (DUF863) (TAIR:AT1G26620.1); Has 257 Blast hits to 226 proteins in 21 species: Archae - 0; Bacteria - 0; Metazoa - 4; Fungi - 2; Plants - 245; Viruses - 0; Other Eukaryotes - 6 (source:…	0	0	0	0	1	NA	NA	NA	NA	NA	NA	NA	NA	NA	NA	NA	NA	NA	NA	NA	NA	NA	NA	NA	NA	NA	NA	NA	NA	NA	NA	1	NA	NA	NA	NA	NA	NA	NA	NA
Solyc05g010175.1.1	RING/U-box superfamily protein (AHRD V3.3 *-* AA2U1KE89_ARTAN)	1056	35.2	not assigned.unknown	NA	NA	NA	NA	NA	0	0	0	0	NA	NA	NA	NA	NA	NA	NA	NA	NA	NA	NA	NA	NA	NA	NA	NA	NA	NA	NA	NA	NA	NA	NA	NA	NA	NA	NA	1	NA	NA	NA	NA	NA	NA	NA	NA
Solyc05g010190.2.1	egg cell-secreted protein 1.4-like (AHRD V3.3 -** XP_6474659.1)	418	35.2	not assigned.unknown	NA	NA	NA	NA	NA	0	0	0	0	NA	NA	NA	NA	NA	NA	NA	NA	NA	NA	NA	NA	NA	NA	NA	NA	NA	NA	NA	NA	NA	NA	NA	NA	NA	NA	NA	1	NA	NA	NA	NA	NA	NA	NA	NA
Solyc05g010220.2.1	F-box domain (AHRD V3.3 *** AA2PVC2_9MAGN)	1174	35.2	not assigned.unknown	NA	NA	NA	NA	NA	0	0	0	0	NA	NA	NA	NA	NA	NA	NA	NA	NA	NA	NA	NA	NA	NA	NA	NA	NA	NA	NA	NA	NA	NA	NA	NA	NA	NA	NA	1	NA	NA	NA	NA	NA	NA	NA	NA
Solyc05g010390.1.1	Low affinity sulfate transporter 3 (AHRD V3.3 *-* AA2G2VM8_CAPBA)	267	35.2	not assigned.unknown	NA	NA	NA	NA	NA	0	0	0	0	NA	NA	NA	NA	NA	NA	NA	NA	NA	NA	NA	NA	NA	NA	NA	NA	NA	NA	NA	NA	NA	NA	NA	NA	NA	NA	NA	1	NA	NA	NA	NA	NA	NA	NA	NA
Solyc05g010460.4.1	hypothetical protein (DUF1262) (AHRD V3.3 *** AT1G1349.2)	1332	35.2	not assigned.unknown	AT1G13510.1	45.5	1e-87	Protein of unknown function (DUF1262)	Protein of unknown function (DUF1262); CONTAINS InterPro DOMAIN/s: Protein of unknown function DUF1262 (InterPro:IPR010683); BEST Arabidopsis thaliana protein match is: Protein of unknown function (DUF1262) (TAIR:AT1G13540.1); Has 101 Blast hits to 94 proteins in 9 species: Archae - 0; Bacteria - 0; Metazoa - 0; Fungi - 0; Plants - 101; Viruses - 0; Other Eukaryotes - 0 (source: NCBI BLink).	0	0	0	0	NA	NA	NA	NA	NA	NA	NA	NA	NA	NA	NA	NA	NA	NA	NA	NA	NA	NA	NA	NA	NA	NA	NA	NA	NA	NA	NA	1	NA	NA	NA	NA	NA	NA	NA	NA
Solyc05g010490.1.1	F-box associated domain (AHRD V3.3 *** AA2RB82_9MAGN)	639	35.2	not assigned.unknown	NA	NA	NA	NA	NA	0	0	0	0	NA	NA	NA	NA	NA	NA	NA	NA	NA	NA	NA	NA	NA	NA	NA	NA	NA	NA	NA	NA	NA	NA	NA	NA	NA	NA	NA	1	NA	NA	NA	NA	NA	NA	NA	NA
Solyc05g010510.1.1	F-box protein At3g787-like (AHRD V3.3 *-* AA2I4DWM2_9ROSI)	675	35.2	not assigned.unknown	NA	NA	NA	NA	NA	0	0	0	0	NA	NA	NA	NA	NA	NA	NA	NA	NA	NA	NA	NA	NA	NA	NA	NA	NA	NA	NA	NA	NA	NA	NA	NA	NA	NA	NA	1	NA	NA	NA	NA	NA	NA	NA	NA
Solyc05g010514.1.1	Unknown protein	886	35.2	not assigned.unknown	NA	NA	NA	NA	NA	0	0	0	0	NA	NA	NA	NA	NA	NA	NA	NA	NA	NA	NA	NA	NA	NA	NA	NA	NA	NA	NA	NA	NA	NA	NA	NA	NA	NA	NA	1	NA	NA	NA	NA	NA	NA	NA	NA
Solyc05g010550.1.1	Unknown protein	582	35.2	not assigned.unknown	NA	NA	NA	NA	NA	0	0	0	0	NA	NA	NA	NA	NA	NA	NA	NA	NA	NA	NA	NA	NA	NA	NA	NA	NA	NA	NA	NA	NA	NA	NA	NA	NA	NA	NA	1	NA	NA	NA	NA	NA	NA	NA	NA
Solyc05g010725.1.1	Unknown protein	237	35.2	not assigned.unknown	NA	NA	NA	NA	NA	0	0	0	0	NA	NA	NA	NA	NA	NA	NA	NA	NA	NA	NA	NA	NA	NA	NA	NA	NA	NA	NA	NA	NA	NA	NA	NA	NA	NA	NA	1	NA	NA	NA	NA	NA	NA	NA	NA
Solyc05g010760.3.1	myosin heavy chain-like protein (AHRD V3.3 *-* AT4G3134.2)	360	35.2	not assigned.unknown	NA	NA	NA	NA	NA	0	0	0	0	NA	NA	NA	NA	NA	NA	NA	NA	NA	NA	NA	NA	NA	NA	NA	NA	NA	NA	NA	NA	NA	NA	NA	NA	NA	NA	NA	1	NA	NA	NA	NA	NA	NA	NA	NA
Solyc05g011825.2.1	Unknown protein	686	35.2	not assigned.unknown	NA	NA	NA	NA	NA	0	0	0	0	NA	NA	NA	NA	NA	NA	NA	NA	NA	NA	NA	NA	NA	NA	NA	NA	NA	NA	NA	NA	NA	NA	NA	NA	NA	NA	NA	1	NA	NA	NA	NA	NA	NA	NA	NA
Solyc05g011840.3.1	Unknown protein	989	35.2	not assigned.unknown	NA	NA	NA	NA	NA	0	0	0	0	NA	NA	NA	NA	NA	NA	NA	NA	NA	NA	NA	NA	NA	NA	NA	NA	NA	NA	NA	NA	NA	NA	NA	NA	NA	NA	NA	1	NA	NA	NA	NA	NA	NA	NA	NA
Solyc05g011910.3.1	Sulfotransferase (AHRD V3.3 *-* AA2G3B6Y2_CAPCH)	189	35.2	not assigned.unknown	NA	NA	NA	NA	NA	0	0	0	0	NA	NA	NA	NA	NA	NA	NA	NA	NA	NA	NA	NA	NA	NA	NA	NA	NA	NA	NA	NA	NA	NA	NA	NA	NA	NA	NA	1	NA	NA	NA	NA	NA	NA	NA	NA
Solyc05g011950.3.1	DnaJ domain-containing protein (AHRD V3.3 *-* AA2U1M6F5_ARTAN)	675	35.2	not assigned.unknown	AT1G69060.1	58.02	1e-48	Chaperone DnaJ-domain superfamily protein	Chaperone DnaJ-domain superfamily protein; FUNCTIONS IN: heat shock protein binding; INVOLVED IN: biological_process unknown; LOCATED IN: plasma membrane; EXPRESSED IN: cultured cell; CONTAINS InterPro DOMAIN/s: Heat shock protein DnaJ, N-terminal (InterPro:IPR001623); Has 3526 Blast hits to 2426 proteins in 300 species: Archae - 4; Bacteria - 245; Metazoa - 1133; Fungi - 271; Plants - 159; Virus…	0	0	0	0	NA	NA	NA	NA	NA	NA	NA	NA	NA	NA	NA	NA	NA	NA	NA	NA	NA	NA	NA	NA	NA	NA	NA	NA	NA	NA	NA	1	NA	NA	NA	NA	NA	NA	NA	NA
Solyc05g012030.1.1	protein BIG GRAIN 1-like E (AHRD V3.3 *** AA2I4H8F_9ROSI)	924	35.2	not assigned.unknown	AT1G69160.1	36.56	4e-28	0	unknown protein; BEST Arabidopsis thaliana protein match is: unknown protein (TAIR:AT3G13980.1); Has 173 Blast hits to 172 proteins in 54 species: Archae - 0; Bacteria - 0; Metazoa - 25; Fungi - 33; Plants - 84; Viruses - 2; Other Eukaryotes - 29 (source: NCBI BLink).	0	0	0	0	NA	NA	NA	NA	NA	NA	NA	NA	NA	NA	NA	NA	NA	NA	NA	NA	NA	NA	NA	NA	NA	NA	NA	NA	NA	NA	NA	1	NA	NA	NA	NA	NA	NA	NA	NA
Solyc05g012570.3.1	protein qua-1 isoform X1 (AHRD V3.3 *** XP_1321178.1)	1525	35.2	not assigned.unknown	NA	NA	NA	NA	NA	0	0	0	0	NA	NA	NA	NA	NA	NA	NA	NA	NA	NA	NA	NA	NA	NA	NA	NA	NA	NA	NA	NA	NA	NA	NA	NA	NA	NA	NA	1	NA	NA	NA	NA	NA	NA	NA	NA
Solyc05g150108.1.1	Retrovirus-related Pol polyprotein from transposon TNT 1-94 (AHRD V3.3 *-* AA2G2W4T7_CAPBA)	891	35.2	not assigned.unknown	NA	NA	NA	NA	NA	0	0	0	0	NA	NA	NA	NA	NA	NA	NA	NA	NA	NA	NA	NA	NA	NA	NA	NA	NA	NA	NA	NA	NA	NA	NA	NA	NA	NA	NA	1	NA	NA	NA	NA	NA	NA	NA	NA
Solyc05g012310.4.1	Ureide permease (AHRD V3.3 *** AA2R6PBP7_ACTCH)	1697	23.2.2	nucleotide metabolism.degradation.purine	AT2G03590.2	75.12	0	NA	NA	0	0	0	0	1	NA	NA	NA	NA	NA	NA	NA	NA	NA	NA	NA	NA	NA	NA	NA	NA	NA	NA	NA	NA	NA	NA	NA	NA	NA	NA	1	NA	NA	NA	NA	NA	NA	NA	NA
Solyc05g012325.1.1	Ureide permease (AHRD V3.3 *** AA2R6PBP7_ACTCH)	1538	23.3	nucleotide metabolism.salvage	AT2G03590.2	73.77	0	NA	NA	0	0	0	0	1	ME0	0.807	NA	NA	NA	NA	NA	NA	NA	NA	NA	NA	NA	NA	NA	NA	NA	NA	NA	NA	NA	NA	NA	NA	NA	NA	1	NA	NA	NA	NA	NA	NA	NA	NA
Solyc05g010340.3.1	Uridine kinase (AHRD V3.3 *** AA2QQP2_9MAGN)	2372	23.3.2.2	nucleotide metabolism.salvage.nucleoside kinases.uridine kinase	AT1G26190.1	74.51	0	Phosphoribulokinase / Uridine kinase family	Phosphoribulokinase / Uridine kinase family; FUNCTIONS IN: adenylate cyclase activity, kinase activity, phosphotransferase activity, alcohol group as acceptor, ATP binding; INVOLVED IN: biosynthetic process, cAMP biosynthetic process, metabolic process; LOCATED IN: cellular_component unknown; EXPRESSED IN: 23 plant structures; EXPRESSED DURING: 12 growth stages; CONTAINS InterPro DOMAIN/s: Phosph…	0	0	0	0	1	NA	NA	NA	NA	NA	NA	NA	NA	NA	NA	NA	NA	NA	NA	NA	NA	NA	NA	NA	NA	NA	NA	NA	NA	NA	NA	1	NA	NA	NA	NA	NA	NA	NA	NA
Solyc05g010260.4.1	6-phosphogluconate dehydrogenase, decarboxylating (AHRD V3.3 *** AA1U8F1N4_CAPAN)	1156	7.1.3	OPP.oxidative PP.6-phosphogluconate dehydrogenase	AT3G02360.2	88.89	0	6-phosphogluconate dehydrogenase family protein	6-phosphogluconate dehydrogenase family protein; FUNCTIONS IN: in 6 functions; INVOLVED IN: response to salt stress; LOCATED IN: peroxisome; EXPRESSED IN: 27 plant structures; EXPRESSED DURING: 16 growth stages; CONTAINS InterPro DOMAIN/s: 6-phosphogluconate dehydrogenase, NAD-binding (InterPro:IPR006115), 6-phosphogluconate dehydrogenase, C-terminal-like (InterPro:IPR008927), Dehydrogenase, mult…	0	0	0	0	1	ME1	-0.931	NA	0.938	NA	NA	NA	0.864	NA	NA	NA	NA	NA	NA	NA	NA	NA	NA	NA	NA	NA	NA	NA	NA	NA	NA	1	NA	NA	NA	NA	NA	NA	NA	NA
Solyc05g012110.4.1	6-phosphogluconolactonase (AHRD V3.3 *** B6UH2_MAIZE)	1274	7.1.2	OPP.oxidative PP.6-phosphogluconolactonase	AT1G13700.3	70.53	8e-95	NA	NA	0	0	0	0	1	NA	NA	NA	NA	NA	NA	NA	NA	NA	NA	NA	NA	NA	NA	NA	NA	NA	NA	NA	NA	NA	NA	NA	NA	NA	NA	1	NA	NA	NA	NA	NA	NA	NA	NA
Solyc05g010420.2.1	S-adenosylmethionine decarboxylase	1083	22.1.2	polyamine metabolism.synthesis.SAM decarboxylase	AT3G25570.2	69.05	1e-170	Adenosylmethionine decarboxylase family protein	Adenosylmethionine decarboxylase family protein; FUNCTIONS IN: adenosylmethionine decarboxylase activity; INVOLVED IN: spermidine biosynthetic process, spermine biosynthetic process; LOCATED IN: cellular_component unknown; CONTAINS InterPro DOMAIN/s: S-adenosylmethionine decarboxylase, core (InterPro:IPR016067), S-adenosylmethionine decarboxylase, conserved site (InterPro:IPR018166), S-adenosylme…	0	0	0	0	1	NA	NA	NA	NA	NA	NA	NA	NA	NA	NA	NA	NA	NA	NA	NA	NA	NA	NA	NA	NA	NA	NA	NA	NA	NA	NA	1	NA	NA	NA	NA	NA	NA	NA	NA
Solyc05g011820.3.1	Oligopeptidase B (AHRD V3.3 *-* AA2IWXQ7_9ASPA)	2974	29.5	protein.degradation	AT1G69020.2	55.29	4e-68	NA	NA	0	0	0	0	1	ME0	NA	NA	0.926	NA	NA	NA	NA	NA	NA	NA	NA	NA	NA	NA	NA	NA	NA	NA	NA	NA	NA	NA	NA	NA	NA	1	NA	NA	NA	NA	NA	NA	NA	NA
Solyc05g012190.3.1	Cell division control protein 48-like protein B (AHRD V3.3 *** AA2G2VL1_CAPBA)	2274	29.5.9	protein.degradation.AAA type	AT2G03670.1	75.09	0	cell division cycle 48B	cell division cycle 48B (CDC48B); FUNCTIONS IN: nucleoside-triphosphatase activity, ATPase activity, nucleotide binding, ATP binding; EXPRESSED IN: 22 plant structures; EXPRESSED DURING: 13 growth stages; CONTAINS InterPro DOMAIN/s: ATPase, AAA-type, core (InterPro:IPR003959), ATPase, AAA+ type, core (InterPro:IPR003593), ATPase, AAA-type, conserved site (InterPro:IPR003960); BEST Arabidopsis tha…	0	0	0	0	1	ME2	0.83	0.945	NA	0.919	0.891	0.889	NA	0.865	NA	NA	NA	NA	NA	NA	NA	NA	NA	NA	NA	NA	NA	NA	NA	NA	NA	1	NA	NA	NA	NA	NA	NA	NA	NA
Solyc05g012010.3.1	RING/U-box superfamily protein (AHRD V3.3 *-* AA2U1QNZ5_ARTAN)	1648	29.5.11.4.2	protein.degradation.ubiquitin.E3.RING	AT5G15790.5	44.21	6e-36	NA	NA	0	0	0	0	1	ME2	NA	NA	NA	NA	NA	0.916	NA	0.932	NA	NA	NA	NA	NA	NA	NA	NA	NA	NA	NA	NA	NA	NA	NA	NA	NA	1	NA	NA	NA	NA	NA	NA	NA	NA
Solyc05g012560.3.1	ripening regulated protein (DDTFR7)	797	29.5.11.4.2	protein.degradation.ubiquitin.E3.RING	AT3G29270.2	47.24	3e-57	RING/U-box superfamily protein	RING/U-box superfamily protein; CONTAINS InterPro DOMAIN/s: Zinc finger, RING-type, conserved site (InterPro:IPR017907), Zinc finger, RING-type (InterPro:IPR001841); BEST Arabidopsis thaliana protein match is: RING/U-box superfamily protein (TAIR:AT1G69330.1); Has 35333 Blast hits to 34131 proteins in 2444 species: Archae - 798; Bacteria - 22429; Metazoa - 974; Fungi - 991; Plants - 531; Viruses …	0	0	0	0	1	ME2	NA	0.92	NA	0.883	NA	0.97	NA	0.942	NA	NA	NA	NA	NA	NA	NA	NA	NA	NA	NA	NA	NA	NA	NA	NA	NA	1	NA	NA	NA	NA	NA	NA	NA	NA
Solyc05g010650.3.1	RING-type E3 ubiquitin transferase (AHRD V3.3 *** AA2G3BYD9_CAPCH)	3390	29.5.11.4.2	protein.degradation.ubiquitin.E3.RING	AT1G68940.1	46.28	0	Armadillo/beta-catenin-like repeat family protein	Armadillo/beta-catenin-like repeat family protein; FUNCTIONS IN: ubiquitin-protein ligase activity, binding; INVOLVED IN: protein ubiquitination; LOCATED IN: ubiquitin ligase complex; EXPRESSED IN: root; CONTAINS InterPro DOMAIN/s: U box domain (InterPro:IPR003613), Armadillo-like helical (InterPro:IPR011989), Armadillo (InterPro:IPR000225), Armadillo-type fold (InterPro:IPR016024); BEST Arabidop…	0	0	0	0	NA	NA	NA	NA	NA	NA	NA	NA	NA	NA	NA	NA	NA	NA	NA	NA	NA	NA	NA	NA	NA	NA	NA	NA	NA	NA	NA	1	NA	NA	NA	NA	NA	NA	NA	NA
Solyc05g010360.2.1	F-box domain-containing protein/FBD domain-containing protein (AHRD V3.3 *** AA1Q3BUG5_CEPFO)	1265	29.5.11.4.3.2	protein.degradation.ubiquitin.E3.SCF.FBOX	AT1G13570.2	36.53	3e-34	NA	NA	0	0	0	0	NA	NA	NA	NA	NA	NA	NA	NA	NA	NA	NA	NA	NA	NA	NA	NA	NA	NA	NA	NA	NA	NA	NA	NA	NA	NA	NA	1	NA	NA	NA	NA	NA	NA	NA	NA
Solyc05g010500.1.1	F-box domain (AHRD V3.3 *** AA2RB96_9MAGN)	819	29.5.11.4.3.2	protein.degradation.ubiquitin.E3.SCF.FBOX	NA	NA	NA	NA	NA	0	0	0	0	NA	NA	NA	NA	NA	NA	NA	NA	NA	NA	NA	NA	NA	NA	NA	NA	NA	NA	NA	NA	NA	NA	NA	NA	NA	NA	NA	1	NA	NA	NA	NA	NA	NA	NA	NA
Solyc05g012140.3.1	Pentatricopeptide repeat-containing protein, chloroplastic (AHRD V3.3 *** AA1U8ELM4_CAPAN)	2164	29.5.11.1	protein.degradation.ubiquitin.ubiquitin	AT2G30100.1	62.44	0	pentatricopeptide (PPR) repeat-containing protein	pentatricopeptide (PPR) repeat-containing protein; LOCATED IN: chloroplast; EXPRESSED IN: 22 plant structures; EXPRESSED DURING: 13 growth stages; CONTAINS InterPro DOMAIN/s: Pentatricopeptide repeat (InterPro:IPR002885); BEST Arabidopsis thaliana protein match is: pentatricopeptide (PPR) repeat-containing protein (TAIR:AT5G04810.1); Has 68862 Blast hits to 30982 proteins in 1167 species: Archae …	0	0	0	0	1	NA	NA	NA	NA	NA	NA	NA	NA	NA	NA	NA	NA	NA	NA	NA	NA	NA	NA	NA	NA	NA	NA	NA	NA	NA	NA	1	NA	NA	NA	NA	NA	NA	NA	NA
Solyc05g012130.4.1	Serine/threonine-protein kinase 4 (AHRD V3.3 *** AA1U8ETU5_CAPAN)	2727	29.4	protein.postranslational modification	AT1G69220.1	60.41	0	Protein kinase superfamily protein	SIK1; FUNCTIONS IN: protein serine/threonine kinase activity, protein kinase activity, kinase activity, ATP binding; INVOLVED IN: protein amino acid phosphorylation; LOCATED IN: mitochondrion, chromosome, centromeric region, chromosome, nucleus; EXPRESSED IN: 24 plant structures; EXPRESSED DURING: 15 growth stages; CONTAINS InterPro DOMAIN/s: Protein kinase, ATP binding site (InterPro:IPR017441),…	0	0	0	0	1	NA	NA	NA	NA	NA	NA	NA	NA	NA	NA	NA	NA	NA	NA	NA	NA	NA	NA	NA	NA	NA	NA	NA	NA	NA	NA	1	NA	NA	NA	NA	NA	NA	NA	NA
Solyc05g012480.4.1	Mitochondrial processing peptidase (AHRD V3.3 *** Q41445_SOLTU)	2014	29.3.2	protein.targeting.mitochondria	AT3G02090.2	75.84	0	Insulinase (Peptidase family M16) protein	MPPBETA; FUNCTIONS IN: metalloendopeptidase activity, zinc ion binding; INVOLVED IN: proteolysis; LOCATED IN: in 11 components; EXPRESSED IN: 27 plant structures; EXPRESSED DURING: 17 growth stages; CONTAINS InterPro DOMAIN/s: Peptidase M16, zinc-binding site (InterPro:IPR001431), Peptidase M16, C-terminal (InterPro:IPR007863), Peptidase M16, N-terminal (InterPro:IPR011765), Metalloenzyme, LuxS/M…	0	0	0	0	1	ME1	-0.905	NA	0.851	NA	-0.985	NA	0.814	NA	NA	NA	NA	NA	NA	NA	NA	NA	NA	NA	NA	NA	NA	NA	NA	NA	NA	1	NA	NA	NA	NA	NA	NA	NA	NA
Solyc05g010160.3.1	Importin-9 (AHRD V3.3 *** AA1J3JQN3_NOCCA)	3421	29.3.1	protein.targeting.nucleus	AT1G26170.1	63.25	0	ARM repeat superfamily protein	ARM repeat superfamily protein; FUNCTIONS IN: protein transporter activity, binding; INVOLVED IN: intracellular protein transport, protein import into nucleus, docking; LOCATED IN: nucleus, nuclear pore, cytoplasm; EXPRESSED IN: 22 plant structures; EXPRESSED DURING: 13 growth stages; CONTAINS InterPro DOMAIN/s: Importin-beta, N-terminal (InterPro:IPR001494), Armadillo-like helical (InterPro:IPR0…	0	0	0	0	1	NA	NA	NA	NA	NA	NA	NA	NA	NA	NA	NA	NA	NA	NA	NA	NA	NA	NA	NA	NA	NA	NA	NA	NA	NA	NA	1	NA	NA	NA	NA	NA	NA	NA	NA
Solyc05g010610.3.1	bHLH transcription factor 39	2666	27.3.6	R.regulation of transcription.bHLH,Basic Helix-Loop-Helix family	AT1G68920.3	44.26	6e-105	basic helix-loop-helix (bHLH) DNA-binding superfamily protein	basic helix-loop-helix (bHLH) DNA-binding superfamily protein; FUNCTIONS IN: sequence-specific DNA binding transcription factor activity; INVOLVED IN: regulation of transcription; LOCATED IN: nucleus; EXPRESSED IN: 22 plant structures; EXPRESSED DURING: 13 growth stages; CONTAINS InterPro DOMAIN/s: Helix-loop-helix DNA-binding domain (InterPro:IPR001092), Helix-loop-helix DNA-binding (InterPro:IP…	0	0	0	0	1	NA	NA	NA	NA	NA	NA	NA	NA	NA	NA	NA	NA	NA	NA	NA	NA	NA	NA	NA	NA	NA	NA	NA	NA	NA	NA	1	NA	NA	NA	NA	NA	NA	NA	NA
Solyc05g012050.4.1	CRABS CLAW b	728	27.3.1	R.regulation of transcription.C2C2(Zn) YABBY family	AT1G69180.1	65.03	3e-51	Plant-specific transcription factor YABBY family protein	CRABS CLAW (CRC); CONTAINS InterPro DOMAIN/s: High mobility group, superfamily (InterPro:IPR009071), YABBY protein (InterPro:IPR006780); BEST Arabidopsis thaliana protein match is: Plant-specific transcription factor YABBY family protein (TAIR:AT1G08465.1); Has 451 Blast hits to 449 proteins in 129 species: Archae - 0; Bacteria - 0; Metazoa - 0; Fungi - 8; Plants - 437; Viruses - 0; Other Eukaryo…	0	0	0	0	NA	NA	NA	NA	NA	NA	NA	NA	NA	NA	NA	NA	NA	NA	NA	NA	NA	NA	NA	NA	NA	NA	NA	NA	NA	NA	NA	1	NA	NA	NA	NA	NA	NA	NA	NA
Solyc05g056620.2.1	macrocalyx	1362	27.3.24	R.regulation of transcription.MADS box transcription factor family	AT1G69120.1	61.57	1e-100	K-box region and MADS-box transcription factor family protein	APETALA1 (AP1); CONTAINS InterPro DOMAIN/s: Transcription factor, MADS-box (InterPro:IPR002100), Transcription factor, K-box (InterPro:IPR002487); BEST Arabidopsis thaliana protein match is: K-box region and MADS-box transcription factor family protein (TAIR:AT1G26310.1); Has 8031 Blast hits to 8015 proteins in 981 species: Archae - 10; Bacteria - 56; Metazoa - 785; Fungi - 329; Plants - 6623; Vi…	0	0	0	0	NA	NA	NA	NA	NA	NA	NA	NA	NA	NA	NA	NA	NA	NA	NA	NA	NA	NA	NA	NA	NA	NA	NA	NA	NA	NA	NA	1	NA	NA	NA	NA	NA	NA	NA	NA
Solyc05g010730.3.1	N-acetylglucosaminylphosphatidylinositol de-N-acetylase family protein (AHRD V3.3 *-* AA2U1L212_ARTAN)	324	27.3.99	R.regulation of transcription.unclassified	AT3G58130.2	67.65	1e-24	N-acetylglucosaminylphosphatidylinositol de-N-acetylase family protein	N-acetylglucosaminylphosphatidylinositol de-N-acetylase family protein; FUNCTIONS IN: molecular_function unknown; INVOLVED IN: biological_process unknown; LOCATED IN: endomembrane system; CONTAINS InterPro DOMAIN/s: N-acetylglucosaminyl phosphatidylinositol deacetylase (InterPro:IPR003737); BEST Arabidopsis thaliana protein match is: N-acetylglucosaminylphosphatidylinositol de-N-acetylase family …	0	0	0	0	NA	NA	NA	NA	NA	NA	NA	NA	NA	NA	NA	NA	NA	NA	NA	NA	NA	NA	NA	NA	NA	NA	NA	NA	NA	NA	NA	1	NA	NA	NA	NA	NA	NA	NA	NA
Solyc05g010300.4.1	D-directed R polymerase family protein (AHRD V3.3 *** AA2U1KFY6_ARTAN)	1312	27.2	R.transcription	AT2G15430.1	80.88	0	DNA-directed RNA polymerase family protein	NRPB3; FUNCTIONS IN: DNA-directed RNA polymerase activity, protein dimerization activity, DNA binding; INVOLVED IN: transcription; LOCATED IN: in 6 components; CONTAINS InterPro DOMAIN/s: DNA-directed RNA polymerase, insert domain (InterPro:IPR011262), DNA-directed RNA polymerase, dimerisation (InterPro:IPR011261), DNA-directed RNA polymerase, RpoA/D/Rpb3-type (InterPro:IPR011263), DNA-directed R…	0	0	0	0	1	NA	NA	NA	NA	NA	NA	NA	NA	NA	NA	NA	NA	NA	NA	NA	NA	NA	NA	NA	NA	NA	NA	NA	NA	NA	NA	1	NA	NA	NA	NA	NA	NA	NA	NA
Solyc05g010570.3.1	Transcription initiation factor TFIID subunit 11 (AHRD V3.3 *** AA2G2ZHA_CAPAN)	1201	27.2	R.transcription	AT4G20280.1	74.4	5e-65	TBP-associated factor 11	TBP-associated factor 11 (TAF11); FUNCTIONS IN: RNA polymerase II transcription factor activity, transcription initiation factor activity, DNA binding; INVOLVED IN: transcription initiation from RNA polymerase II promoter, transcription; LOCATED IN: nucleus; EXPRESSED IN: 23 plant structures; EXPRESSED DURING: 13 growth stages; CONTAINS InterPro DOMAIN/s: TAFII28-like protein (InterPro:IPR006809)…	0	0	0	0	1	NA	NA	NA	NA	NA	NA	NA	NA	NA	NA	NA	NA	NA	NA	NA	NA	NA	NA	NA	NA	NA	NA	NA	NA	NA	NA	1	NA	NA	NA	NA	NA	NA	NA	NA
Solyc05g010660.4.1	D-directed R polymerase (AHRD V3.3 *** K4BXN8_SOLLC)	3834	27.2	R.transcription	AT1G68990.1	72.93	0	male gametophyte defective 3	male gametophyte defective 3 (MGP3); FUNCTIONS IN: DNA-directed RNA polymerase activity, DNA binding; INVOLVED IN: pollen tube growth, transcription, ovule development, embryo development ending in seed dormancy; EXPRESSED IN: 18 plant structures; EXPRESSED DURING: 8 growth stages; CONTAINS InterPro DOMAIN/s: DNA-directed RNA polymerase, bacteriophage type (InterPro:IPR002092); BEST Arabidopsis t…	0	0	0	0	1	NA	NA	NA	NA	NA	NA	NA	NA	NA	NA	NA	NA	NA	NA	NA	NA	NA	NA	NA	NA	NA	NA	NA	NA	NA	NA	1	NA	NA	NA	NA	NA	NA	NA	NA
Solyc05g012080.3.1	cytochrome b5 (AHRD V3.3 *** AA2I4H8C1_9ROSI)	720	21.2	redox.ascorbate and glutathione	AT1G26340.1	70.15	1e-63	cytochrome B5 isoform A	cytochrome B5 isoform A (CB5-A); CONTAINS InterPro DOMAIN/s: Cytochrome b5, heme-binding site (InterPro:IPR018506), Cytochrome b5 (InterPro:IPR001199); BEST Arabidopsis thaliana protein match is: cytochrome B5 isoform B (TAIR:AT2G32720.1); Has 4207 Blast hits to 4178 proteins in 465 species: Archae - 2; Bacteria - 26; Metazoa - 1058; Fungi - 1672; Plants - 799; Viruses - 3; Other Eukaryotes - 647…	0	0	0	0	1	NA	NA	NA	NA	NA	NA	NA	NA	NA	NA	NA	NA	NA	NA	NA	NA	NA	NA	NA	NA	NA	NA	NA	NA	NA	NA	1	NA	NA	NA	NA	NA	NA	NA	NA
Solyc05g010320.4.1	Chalcone-flavonone isomerase family protein (AHRD V3.3 *** AA193AUW5_SOLME)	964	16.8.2.2	secondary metabolism.flavonoids.chalcones.chalcone isomerase	AT3G55120.1	61.36	7e-93	Chalcone-flavanone isomerase family protein	TRANSPARENT TESTA 5 (TT5); FUNCTIONS IN: chalcone isomerase activity; INVOLVED IN: response to UV, response to UV-B, response to karrikin, response to sucrose stimulus, flavonoid biosynthetic process; LOCATED IN: plant-type vacuole membrane, endoplasmic reticulum, extrinsic to endoplasmic reticulum membrane, nucleus; EXPRESSED IN: 24 plant structures; EXPRESSED DURING: 14 growth stages; CONTAINS …	0	0	0	0	1	ME1	NA	NA	NA	NA	NA	NA	NA	NA	NA	NA	NA	NA	NA	NA	NA	NA	NA	NA	NA	NA	NA	NA	NA	NA	NA	1	NA	NA	NA	NA	NA	NA	NA	NA
Solyc05g010310.3.1	Chalcone-flavonone isomerase family protein (AHRD V3.3 *** AA193AUW5_SOLME)	861	16.8.2.2	secondary metabolism.flavonoids.chalcones.chalcone isomerase	AT3G55120.1	61.93	3e-90	Chalcone-flavanone isomerase family protein	TRANSPARENT TESTA 5 (TT5); FUNCTIONS IN: chalcone isomerase activity; INVOLVED IN: response to UV, response to UV-B, response to karrikin, response to sucrose stimulus, flavonoid biosynthetic process; LOCATED IN: plant-type vacuole membrane, endoplasmic reticulum, extrinsic to endoplasmic reticulum membrane, nucleus; EXPRESSED IN: 24 plant structures; EXPRESSED DURING: 14 growth stages; CONTAINS …	0	0	0	0	NA	NA	NA	NA	NA	NA	NA	NA	NA	NA	NA	NA	NA	NA	NA	NA	NA	NA	NA	NA	NA	NA	NA	NA	NA	NA	NA	1	NA	NA	NA	NA	NA	NA	NA	NA
Solyc05g010180.4.1	Carotene isomerase (AHRD V3.3 *** AA2PZS7_9MAGN)	1967	16.1.4	secondary metabolism.isoprenoids.carotenoids	AT1G57770.1	84.52	0	FAD/NAD(P)-binding oxidoreductase family protein	FAD/NAD(P)-binding oxidoreductase family protein; FUNCTIONS IN: oxidoreductase activity; LOCATED IN: chloroplast; EXPRESSED IN: 21 plant structures; EXPRESSED DURING: 13 growth stages; CONTAINS InterPro DOMAIN/s: Amine oxidase (InterPro:IPR002937); BEST Arabidopsis thaliana protein match is: carotenoid isomerase (TAIR:AT1G06820.1); Has 6263 Blast hits to 6155 proteins in 967 species: Archae - 159…	0	0	0	0	1	ME5	NA	NA	NA	NA	NA	NA	NA	NA	NA	NA	NA	NA	NA	NA	NA	NA	NA	NA	NA	NA	NA	NA	NA	NA	NA	1	NA	NA	NA	NA	NA	NA	NA	NA
Solyc05g012420.4.1	14-3-3 protein (AHRD V3.3 *** AA2R871_9MAGN)	966	3.7	signalling.14-3-3 proteins	AT1G26480.1	85.44	3e-165	general regulatory factor 12	general regulatory factor 12 (GRF12); FUNCTIONS IN: protein phosphorylated amino acid binding; LOCATED IN: cellular_component unknown; EXPRESSED IN: 6 plant structures; EXPRESSED DURING: L mature pollen stage, M germinated pollen stage, 4 anthesis, petal differentiation and expansion stage; CONTAINS InterPro DOMAIN/s: 14-3-3 protein (InterPro:IPR000308); BEST Arabidopsis thaliana protein match is…	0	0	0	0	NA	NA	NA	NA	NA	NA	NA	NA	NA	NA	NA	NA	NA	NA	NA	NA	NA	NA	NA	NA	NA	NA	NA	NA	NA	NA	NA	1	NA	NA	NA	NA	NA	NA	NA	NA
Solyc05g010810.1.1	Phosphatidylinositol 4-kinase gamma 7 (AHRD V3.3 *** AA2G2YCT_CAPAN)	1923	3.4	signalling.phosphinositides	AT2G03890.1	70.9	0	phosphoinositide 4-kinase gamma 7	phosphoinositide 4-kinase gamma 7 (PI4K GAMMA 7); FUNCTIONS IN: inositol or phosphatidylinositol kinase activity; LOCATED IN: cellular_component unknown; EXPRESSED IN: 23 plant structures; EXPRESSED DURING: 13 growth stages; CONTAINS InterPro DOMAIN/s: Phosphatidylinositol 3-/4-kinase, catalytic (InterPro:IPR000403); BEST Arabidopsis thaliana protein match is: Phosphatidylinositol 3- and 4-kinase…	0	0	0	0	1	NA	NA	NA	NA	NA	NA	NA	NA	NA	NA	NA	NA	NA	NA	NA	NA	NA	NA	NA	NA	NA	NA	NA	NA	NA	NA	1	NA	NA	NA	NA	NA	NA	NA	NA
Solyc05g010400.3.1	protein NSP-INTERACTING KISE 1-like (AHRD V3.3 *** AA2G2YCG2_CAPAN)	2572	3.2.2	signalling.receptor kinases.leucine rich repeat II	AT5G16000.1	72.15	0	NSP-interacting kinase 1	NSP-interacting kinase 1 (NIK1); FUNCTIONS IN: kinase activity; INVOLVED IN: protein amino acid phosphorylation; LOCATED IN: plasma membrane; EXPRESSED IN: 23 plant structures; EXPRESSED DURING: 13 growth stages; CONTAINS InterPro DOMAIN/s: Protein kinase, ATP binding site (InterPro:IPR017441), Protein kinase, catalytic domain (InterPro:IPR000719), Leucine-rich repeat-containing N-terminal domain…	0	0	0	0	1	ME3	NA	NA	0.974	NA	NA	NA	NA	NA	NA	NA	NA	NA	NA	NA	NA	NA	NA	NA	NA	NA	NA	NA	NA	NA	NA	1	NA	NA	NA	NA	NA	NA	NA	NA
Solyc05g012430.1.1	Leucine-rich repeat receptor-like protein kinase PXL1 (AHRD V3.3 *-* PXL1_ARATH)	1416	3.2.12	signalling.receptor kinases.leucine rich repeat XII	AT4G08850.2	47.12	4e-62	Leucine-rich repeat receptor-like protein kinase family protein	Leucine-rich repeat receptor-like protein kinase family protein; FUNCTIONS IN: kinase activity; INVOLVED IN: protein amino acid phosphorylation; LOCATED IN: plasma membrane, membrane; EXPRESSED IN: 23 plant structures; EXPRESSED DURING: 13 growth stages; CONTAINS InterPro DOMAIN/s: Protein kinase, ATP binding site (InterPro:IPR017441), Protein kinase, catalytic domain (InterPro:IPR000719), Leucin…	0	0	0	0	NA	NA	NA	NA	NA	NA	NA	NA	NA	NA	NA	NA	NA	NA	NA	NA	NA	NA	NA	NA	NA	NA	NA	NA	NA	NA	NA	1	NA	NA	NA	NA	NA	NA	NA	NA
Solyc05g010530.3.1	Protein kinase family protein (AHRD V3.3 *-* AA2U1MH78_ARTAN)	2389	3.2.2	signalling.receptor kinases.wheat LRK1 like	AT1G25390.2	62.45	2e-105	NA	NA	0	0	0	0	1	NA	NA	NA	NA	NA	NA	NA	NA	NA	NA	NA	NA	NA	NA	NA	NA	NA	NA	NA	NA	NA	NA	NA	NA	NA	NA	1	NA	NA	NA	NA	NA	NA	NA	NA
Solyc05g012450.4.1	S-adenosyl-L-methionine-dependent methyltransferases superfamily protein (AHRD V3.3 *-* AA2U1PA46_ARTAN)	3124	2.2.3	stress.abiotic.drought/salt	AT2G03480.2	68.85	2e-88	QUASIMODO2 LIKE 2	QUASIMODO2 LIKE 2 (QUL2); LOCATED IN: mitochondrion; EXPRESSED IN: male gametophyte, pollen tube; EXPRESSED DURING: L mature pollen stage, M germinated pollen stage; CONTAINS InterPro DOMAIN/s: Protein of unknown function DUF248, methyltransferase putative (InterPro:IPR004159); BEST Arabidopsis thaliana protein match is: QUASIMODO2 LIKE 1 (TAIR:AT1G13860.3); Has 35333 Blast hits to 34131 proteins…	0	0	0	0	1	ME1	NA	NA	0.927	NA	-0.906	NA	0.926	NA	NA	NA	NA	NA	NA	NA	NA	NA	NA	NA	NA	NA	NA	NA	NA	NA	NA	1	NA	NA	NA	NA	NA	NA	NA	NA
Solyc05g010670.3.1	Heat shock protein (AHRD V3.3 *** O23638_ARATH)	2765	2.2.1	stress.abiotic.heat	AT2G04030.1	85.24	0	Chaperone protein htpG family protein	CR88; FUNCTIONS IN: ATP binding; INVOLVED IN: in 7 processes; LOCATED IN: mitochondrion, plasma membrane, chloroplast stroma, chloroplast, chloroplast envelope; EXPRESSED IN: 24 plant structures; EXPRESSED DURING: 14 growth stages; CONTAINS InterPro DOMAIN/s: Chaperone protein htpG (InterPro:IPR001404), Heat shock protein Hsp90, conserved site (InterPro:IPR019805), Heat shock protein Hsp90, C-ter…	0	0	0	0	1	NA	NA	NA	NA	NA	NA	NA	NA	NA	NA	NA	NA	NA	NA	NA	NA	NA	NA	NA	NA	NA	NA	NA	NA	NA	NA	1	NA	NA	NA	NA	NA	NA	NA	NA
Solyc05g012000.3.1	Adenine nucleotide alpha hydrolases-like superfamily protein (AHRD V3.3 *** Q9LQB2_ARATH)	747	2.2.99	stress.abiotic.unspecified	AT2G03720.2	53.63	7e-59	NA	NA	0	0	0	0	1	ME5	NA	NA	NA	NA	NA	NA	NA	NA	NA	NA	NA	NA	NA	NA	NA	NA	NA	NA	NA	NA	NA	NA	NA	NA	NA	1	NA	NA	NA	NA	NA	NA	NA	NA
Solyc05g012220.3.1	Magnesium transporter MRS2-B (AHRD V3.3 *** AA2G2VKY7_CAPBA)	1846	34.14	transport.unspecified cations	AT2G03620.2	68.59	1e-178	magnesium transporter 3	magnesium transporter 3 (MGT3); BEST Arabidopsis thaliana protein match is: magnesium transporter 2 (TAIR:AT1G16010.3); Has 30201 Blast hits to 17322 proteins in 780 species: Archae - 12; Bacteria - 1396; Metazoa - 17338; Fungi - 3422; Plants - 5037; Viruses - 0; Other Eukaryotes - 2996 (source: NCBI BLink).	0	0	0	0	1	NA	NA	NA	NA	NA	NA	NA	NA	NA	NA	NA	NA	NA	NA	NA	NA	NA	NA	NA	NA	NA	NA	NA	NA	NA	NA	1	NA	NA	NA	NA	NA	NA	NA	NA
Solyc02g088180.3.1	C domain-containing protein (AHRD V3.3 *** AA2G2V9A8_CAPBA)	1355	33.99	development.unspecified	AT5G61430.1	53.01	2e-120	NAC domain containing protein 100	NAC domain containing protein 100 (NAC100); FUNCTIONS IN: sequence-specific DNA binding transcription factor activity; INVOLVED IN: multicellular organismal development, regulation of transcription; LOCATED IN: cellular_component unknown; EXPRESSED IN: 9 plant structures; EXPRESSED DURING: LP.04 four leaves visible, 4 anthesis, petal differentiation and expansion stage; CONTAINS InterPro DOMAIN/s…	0	0	0	0	1	ME0	NA	NA	NA	NA	NA	NA	NA	NA	NA	NA	NA	NA	NA	NA	NA	1	1	NA	NA	NA	NA	NA	NA	NA	NA	NA	NA	NA	NA	NA	NA	NA	NA	NA
Solyc02g089640.3.1	Cellulose-synthase-like C4 (AHRD V3.3 *** AA2U1LSH2_ARTAN)	2685	1.2	cell wall.cellulose synthesis	AT3G28180.1	73.2	0	Cellulose-synthase-like C4	Cellulose-synthase-like C4 (CSLC04); FUNCTIONS IN: cellulose synthase activity, transferase activity, transferring glycosyl groups; INVOLVED IN: biological_process unknown; LOCATED IN: plasma membrane; EXPRESSED IN: 24 plant structures; EXPRESSED DURING: 13 growth stages; CONTAINS InterPro DOMAIN/s: Glycosyl transferase, family 2 (InterPro:IPR001173); BEST Arabidopsis thaliana protein match is: C…	0	0	0	0	1	ME14	NA	NA	NA	NA	NA	NA	NA	NA	NA	NA	NA	NA	NA	NA	NA	1	1	NA	NA	NA	NA	NA	NA	NA	NA	NA	NA	NA	NA	NA	NA	NA	NA	NA
Solyc02g089990.1.1	HTH-type transcriptional regulator (AHRD V3.3 *** AA2P5FXV7_TREOI)	486	35.2	not assigned.unknown	AT2G23690.1	71.79	1e-51	0	unknown protein; FUNCTIONS IN: molecular_function unknown; INVOLVED IN: N-terminal protein myristoylation; LOCATED IN: cellular_component unknown; EXPRESSED IN: 7 plant structures; EXPRESSED DURING: petal differentiation and expansion stage; BEST Arabidopsis thaliana protein match is: unknown protein (TAIR:AT4G37240.1); Has 243 Blast hits to 243 proteins in 15 species: Archae - 0; Bacteria - 0; M…	0	0	0	0	1	NA	NA	NA	NA	NA	NA	NA	NA	NA	NA	NA	NA	NA	NA	NA	NA	1	NA	NA	NA	NA	NA	NA	NA	NA	NA	NA	NA	NA	NA	NA	NA	NA	NA	NA
Solyc02g086740.1.1	5S ribosomal protein L12, chloroplastic (AHRD V3.3 *** AA2G3D9E1_CAPCH)	561	29.2.1.1.1.2.12	protein.synthesis.ribosomal protein.prokaryotic.chloroplast.5S subunit.L12	AT3G27830.2	65.46	8e-61	NA	NA	0	0	0	0	1	ME5	NA	NA	0.883	NA	-0.95	NA	NA	NA	NA	NA	NA	NA	NA	NA	NA	1	1	NA	1	1	NA	NA	NA	NA	NA	NA	NA	NA	NA	NA	NA	NA	NA	NA
Solyc02g086770.3.1	Cinnamoyl-CoA reductase (AHRD V3.3 *** AA172WBP6_DAUCA)	1421	16.2.1.7	secondary metabolism.phenylpropanoids.lignin biosynthesis.CCR1	AT5G14700.1	48.66	3e-108	NAD(P)-binding Rossmann-fold superfamily protein	NAD(P)-binding Rossmann-fold superfamily protein; FUNCTIONS IN: coenzyme binding, binding, cinnamoyl-CoA reductase activity, catalytic activity; INVOLVED IN: lignin biosynthetic process, cellular metabolic process, metabolic process; LOCATED IN: cellular_component unknown; EXPRESSED IN: 22 plant structures; EXPRESSED DURING: 13 growth stages; CONTAINS InterPro DOMAIN/s: NAD-dependent epimerase/de…	0	0	0	0	1	ME4	NA	NA	NA	NA	0.865	0.831	NA	NA	NA	NA	NA	NA	NA	NA	NA	1	1	NA	1	1	NA	NA	NA	NA	NA	NA	NA	NA	NA	NA	NA	NA	NA	NA
Solyc02g086810.1.1	Nipped-B-like protein (AHRD V3.3 *** AA2R6RYV7_ACTCH)	822	35.2	not assigned.unknown	AT3G27880.1	35.31	2e-27	Protein of unknown function (DUF1645)	Protein of unknown function (DUF1645); CONTAINS InterPro DOMAIN/s: Protein of unknown function DUF1645 (InterPro:IPR012442); BEST Arabidopsis thaliana protein match is: Protein of unknown function (DUF1645) (TAIR:AT1G23710.1); Has 180 Blast hits to 180 proteins in 16 species: Archae - 0; Bacteria - 0; Metazoa - 2; Fungi - 0; Plants - 176; Viruses - 0; Other Eukaryotes - 2 (source: NCBI BLink).	0	0	0	0	1	ME9	NA	0.858	NA	0.859	-0.886	NA	NA	NA	NA	NA	NA	NA	NA	NA	NA	1	1	NA	1	1	NA	NA	NA	NA	NA	NA	NA	NA	NA	NA	NA	NA	NA	NA
Solyc02g086930.4.1	Homeobox-leucine zipper protein HAT5 (AHRD V3.3 *** AA2G2XIE8_CAPBA)	1656	27.3.22	R.regulation of transcription.HB,Homeobox transcription factor family	AT3G01470.1	68.44	2e-93	homeobox 1	homeobox 1 (HB-1); FUNCTIONS IN: sequence-specific DNA binding, DNA binding, transcription activator activity, protein homodimerization activity, sequence-specific DNA binding transcription factor activity; INVOLVED IN: response to salt stress, response to blue light, positive regulation of transcription, regulation of transcription, DNA-dependent, leaf morphogenesis; LOCATED IN: nucleus; EXPRESS…	0	0	0	0	1	ME1	NA	0.946	0.807	0.959	NA	0.963	0.942	0.977	NA	NA	NA	NA	NA	NA	NA	1	1	NA	1	1	NA	NA	NA	NA	NA	NA	NA	NA	NA	NA	NA	NA	NA	NA
Solyc02g086990.4.1	Cyclic nucleotide-gated ion channel-like protein (AHRD V3.3 *** AA2K3MW13_TRIPR)	1787	34.22	transport.cyclic nucleotide or calcium regulated channels	AT5G14870.1	66.35	0	cyclic nucleotide-gated channel 18	cyclic nucleotide-gated channel 18 (CNGC18); CONTAINS InterPro DOMAIN/s: Cyclic nucleotide-binding (InterPro:IPR000595), Cyclic nucleotide-binding-like (InterPro:IPR018490), RmlC-like jelly roll fold (InterPro:IPR014710); BEST Arabidopsis thaliana protein match is: cyclic nucleotide-gated channel 16 (TAIR:AT3G48010.1); Has 3357 Blast hits to 3225 proteins in 243 species: Archae - 0; Bacteria - 71…	0	0	0	0	1	ME2	NA	0.946	NA	0.937	NA	NA	NA	NA	NA	NA	NA	NA	NA	NA	NA	1	1	NA	1	1	NA	NA	NA	NA	NA	NA	NA	NA	NA	NA	NA	NA	NA	NA
Solyc02g087000.4.1	Potassium transporter (AHRD V3.3 *** AA2G3AC18_CAPAN)	2537	34.15	transport.potassium	AT5G14880.1	75.43	0	Potassium transporter family protein	Potassium transporter family protein; FUNCTIONS IN: potassium ion transmembrane transporter activity; INVOLVED IN: potassium ion transport; LOCATED IN: membrane; EXPRESSED IN: 22 plant structures; EXPRESSED DURING: 13 growth stages; CONTAINS InterPro DOMAIN/s: Potassium uptake protein, kup (InterPro:IPR018519), K+ potassium transporter (InterPro:IPR003855); BEST Arabidopsis thaliana protein match…	0	0	0	0	1	ME7	-0.924	NA	0.95	NA	NA	NA	-0.813	NA	NA	NA	NA	NA	NA	NA	NA	1	1	NA	1	1	NA	NA	NA	NA	NA	NA	NA	NA	NA	NA	NA	NA	NA	NA
Solyc02g087030.1.1	NHL domain protein (AHRD V3.3 *** AA1P8BDM5_ARATH)	450	35.1	not assigned.no ontology	AT5G14895.1	44.03	6e-31	NA	NA	0	0	0	0	1	ME1	-0.942	NA	NA	NA	NA	NA	NA	NA	NA	NA	NA	NA	NA	NA	NA	1	1	NA	1	1	NA	NA	NA	NA	NA	NA	NA	NA	NA	NA	NA	NA	NA	NA
Solyc02g087040.1.1	RING/U-box superfamily protein (AHRD V3.3 *** AA2U1N3Q_ARTAN)	1173	29.5.11.4.2	protein.degradation.ubiquitin.E3.RING	AT5G40250.1	57.4	5e-140	RING/U-box superfamily protein	RING/U-box superfamily protein; FUNCTIONS IN: zinc ion binding; EXPRESSED IN: 22 plant structures; EXPRESSED DURING: 13 growth stages; CONTAINS InterPro DOMAIN/s: Zinc finger, RING-type (InterPro:IPR001841), Zinc finger, C3HC4 RING-type (InterPro:IPR018957); BEST Arabidopsis thaliana protein match is: RING/U-box superfamily protein (TAIR:AT1G23980.1); Has 9426 Blast hits to 9402 proteins in 296 s…	0	0	0	0	1	ME1	NA	NA	NA	NA	NA	NA	0.875	NA	NA	NA	NA	NA	NA	NA	NA	1	1	NA	1	1	NA	NA	NA	NA	NA	NA	NA	NA	NA	NA	NA	NA	NA	NA
Solyc02g087050.2.1	WAT1-related protein (AHRD V3.3 *** K4BBL2_SOLLC)	1759	33.99	development.unspecified	AT5G40240.3	42.98	6e-87	NA	NA	0	0	0	0	1	ME3	-0.948	NA	NA	NA	-0.992	NA	NA	NA	NA	NA	NA	NA	NA	NA	NA	1	1	NA	1	1	NA	NA	NA	NA	NA	NA	NA	NA	NA	NA	NA	NA	NA	NA
Solyc02g087370.1.1	Paired amphipathic helix protein Sin3-like 1 (AHRD V3.3 *-* AA1U8GF5_CAPAN)	823	27.3.67	R.regulation of transcription.putative transcription regulator	AT3G01320.1	54.95	6e-51	SIN3-like 1	SIN3-like 1 (SNL1); FUNCTIONS IN: molecular_function unknown; INVOLVED IN: regulation of transcription, DNA-dependent; LOCATED IN: nucleus; EXPRESSED IN: 25 plant structures; EXPRESSED DURING: 14 growth stages; CONTAINS InterPro DOMAIN/s: Histone deacetylase interacting (InterPro:IPR013194), Paired amphipathic helix (InterPro:IPR003822); BEST Arabidopsis thaliana protein match is: SIN3-like 2 (TA…	0	0	Eo	Eo	1	ME0	NA	NA	NA	NA	NA	NA	NA	NA	NA	NA	NA	NA	NA	NA	NA	1	1	NA	1	1	NA	NA	NA	NA	NA	NA	NA	NA	NA	NA	NA	NA	NA	NA
Solyc02g087410.4.1	ABC transporter B family member 18 (AHRD V3.3 *** AA1U8FQF4_CAPAN)	4093	34.16	transport.ABC transporters and multidrug resistance systems	AT3G28345.1	73.15	0	ABC transporter family protein	ABC transporter family protein; FUNCTIONS IN: ATPase activity, coupled to transmembrane movement of substances; INVOLVED IN: transport, transmembrane transport; LOCATED IN: plasma membrane; EXPRESSED IN: shoot apex, inflorescence meristem, cotyledon, hypocotyl, flower; EXPRESSED DURING: petal differentiation and expansion stage; CONTAINS InterPro DOMAIN/s: ATPase, AAA+ type, core (InterPro:IPR003…	0	0	0	0	1	ME1	NA	NA	0.91	NA	NA	NA	NA	NA	NA	NA	NA	NA	NA	NA	NA	1	1	NA	1	1	NA	NA	NA	NA	NA	NA	NA	NA	NA	NA	NA	NA	NA	NA
Solyc02g087420.3.1	spindle assembly checkpoint component (AHRD V3.3 *** AT3G2837.4)	683	35.2	not assigned.unknown	AT3G28370.4	47.53	2e-57	NA	NA	0	0	0	0	1	ME2	NA	0.843	NA	NA	NA	NA	NA	NA	NA	NA	NA	NA	NA	NA	NA	1	1	NA	1	1	NA	NA	NA	NA	NA	NA	NA	NA	NA	NA	NA	NA	NA	NA
Solyc02g086820.3.1	chloroplast carbonic anhydrase	1459	8.3	TCA / org transformation.carbonic anhydrases	AT3G01500.3	76.76	3e-157	carbonic anhydrase 1	carbonic anhydrase 1 (CA1); FUNCTIONS IN: carbonate dehydratase activity, zinc ion binding; INVOLVED IN: in 6 processes; LOCATED IN: in 7 components; EXPRESSED IN: 22 plant structures; EXPRESSED DURING: 14 growth stages; CONTAINS InterPro DOMAIN/s: Carbonic anhydrase, prokaryotic-like, conserved site (InterPro:IPR015892), Carbonic anhydrase (InterPro:IPR001765); BEST Arabidopsis thaliana protein …	0	0	0	0	1	ME5	NA	NA	NA	NA	NA	NA	NA	NA	NA	NA	NA	NA	NA	NA	NA	1	1	NA	1	1	NA	NA	NA	NA	NA	NA	NA	NA	NA	NA	NA	NA	NA	NA
Solyc02g086840.3.1	Tetratricopeptide repeat (TPR)-like superfamily protein (AHRD V3.3 *** AA2U1LHI7_ARTAN)	2453	31.1	cell.organisation	AT3G27960.3	61.56	0	NA	NA	0	0	0	0	1	ME1	NA	NA	NA	NA	-0.971	NA	NA	NA	NA	NA	NA	NA	NA	NA	NA	1	1	NA	1	1	NA	NA	NA	NA	NA	NA	NA	NA	NA	NA	NA	NA	NA	NA
Solyc02g086920.2.1	Bidirectional sugar transporter SWEET (AHRD V3.3 *** AA142DVG5_SOLTU)	801	33.99	development.unspecified	AT5G62850.1	48.42	2e-69	Nodulin MtN3 family protein	VEGETATIVE CELL EXPRESSED1 (AtVEX1); INVOLVED IN: biological_process unknown; LOCATED IN: integral to membrane, membrane; EXPRESSED IN: 8 plant structures; EXPRESSED DURING: L mature pollen stage, M germinated pollen stage, 4 anthesis, petal differentiation and expansion stage; CONTAINS InterPro DOMAIN/s: MtN3/saliva-related transmembrane protein, conserved region (InterPro:IPR018169), RAG1-activ…	0	0	0	SC	1	ME9	NA	NA	NA	NA	NA	NA	NA	NA	NA	NA	NA	NA	NA	NA	NA	1	1	NA	1	1	NA	NA	NA	NA	NA	NA	NA	NA	NA	NA	NA	NA	NA	NA
Solyc02g087190.1.1	Peroxidase (AHRD V3.3 *** K4BBM6_SOLLC)	987	26.12	misc.peroxidases	AT5G40150.1	68.52	3e-151	Peroxidase superfamily protein	Peroxidase superfamily protein; FUNCTIONS IN: peroxidase activity, heme binding; INVOLVED IN: oxidation reduction, response to oxidative stress; LOCATED IN: endomembrane system; EXPRESSED IN: 21 plant structures; EXPRESSED DURING: 13 growth stages; CONTAINS InterPro DOMAIN/s: Haem peroxidase (InterPro:IPR010255), Plant peroxidase (InterPro:IPR000823), Peroxidases heam-ligand binding site (InterPr…	0	0	0	0	1	ME1	-0.876	NA	0.867	NA	-0.906	-0.804	NA	NA	NA	NA	NA	NA	NA	NA	NA	1	1	NA	1	1	NA	NA	NA	NA	NA	NA	NA	NA	NA	NA	NA	NA	NA	NA
Solyc02g087260.1.1	DUF716 domain-containing protein (AHRD V3.3 *** AA1Q3C3N_CEPFO)	1011	35.2	not assigned.unknown	AT3G01360.2	50.76	2e-99	Family of unknown function (DUF716)	Family of unknown function (DUF716) ; CONTAINS InterPro DOMAIN/s: Protein of unknown function DUF716 (InterPro:IPR006904); BEST Arabidopsis thaliana protein match is: Family of unknown function (DUF716) (TAIR:AT1G55230.1); Has 35333 Blast hits to 34131 proteins in 2444 species: Archae - 798; Bacteria - 22429; Metazoa - 974; Fungi - 991; Plants - 531; Viruses - 0; Other Eukaryotes - 9610 (source: …	0	0	0	0	1	ME1	NA	NA	NA	NA	-0.991	NA	NA	NA	NA	NA	NA	NA	NA	NA	NA	1	1	NA	1	1	NA	NA	NA	NA	NA	NA	NA	NA	NA	NA	NA	NA	NA	NA
Solyc02g087330.3.1	B12D protein (AHRD V3.3 *** Q9XHD5_IPOBA)	589	33.99	development.unspecified	AT3G48140.1	75	1e-42	B12D protein	B12D protein; CONTAINS InterPro DOMAIN/s: B12D (InterPro:IPR010530); BEST Arabidopsis thaliana protein match is: B12D protein (TAIR:AT3G29970.1); Has 143 Blast hits to 143 proteins in 25 species: Archae - 0; Bacteria - 0; Metazoa - 0; Fungi - 0; Plants - 143; Viruses - 0; Other Eukaryotes - 0 (source: NCBI BLink).	0	0	0	0	1	ME1	NA	NA	NA	NA	-0.979	NA	NA	NA	NA	NA	NA	NA	NA	NA	NA	1	1	NA	1	1	NA	NA	NA	NA	NA	NA	NA	NA	NA	NA	NA	NA	NA	NA
Solyc02g087365.1.1	Paired amphipathic helix protein Sin3-like 4 (AHRD V3.3 *** AA2G3D9H4_CAPCH)	1877	35.1.25	not assigned.no ontology.paired amphipathic helix repeat-containing protein	AT3G01320.2	38.44	3e-65	SIN3-like 1	SIN3-like 1 (SNL1); FUNCTIONS IN: molecular_function unknown; INVOLVED IN: regulation of transcription, DNA-dependent; LOCATED IN: nucleus; EXPRESSED IN: 25 plant structures; EXPRESSED DURING: 14 growth stages; CONTAINS InterPro DOMAIN/s: Histone deacetylase interacting (InterPro:IPR013194), Paired amphipathic helix (InterPro:IPR003822); BEST Arabidopsis thaliana protein match is: SIN3-like 2 (TA…	0	1	0	Eo	1	ME11	-0.942	NA	NA	NA	NA	NA	NA	NA	NA	NA	NA	NA	NA	NA	NA	1	1	NA	1	1	NA	NA	NA	NA	NA	NA	NA	NA	NA	NA	NA	NA	NA	NA
Solyc02g087480.4.1	Protein ENHANCED DISEASE RESISTANCE 2 (AHRD V3.3 *** AA1J3E5Z2_NOCCA)	1892	35.1	not assigned.no ontology	AT1G59650.1	50.76	2e-168	Protein of unknown function (DUF1336)	CW14; FUNCTIONS IN: molecular_function unknown; INVOLVED IN: N-terminal protein myristoylation; LOCATED IN: plasma membrane; EXPRESSED IN: 23 plant structures; EXPRESSED DURING: 14 growth stages; CONTAINS InterPro DOMAIN/s: Protein of unknown function DUF1336 (InterPro:IPR009769); BEST Arabidopsis thaliana protein match is: Protein of unknown function (DUF1336) (TAIR:AT1G10410.1); Has 261 Blast h…	0	0	0	0	1	ME1	-0.958	NA	NA	NA	-0.979	NA	NA	NA	NA	NA	NA	NA	NA	NA	NA	1	1	NA	1	1	NA	NA	NA	NA	NA	NA	NA	NA	NA	NA	NA	NA	NA	NA
Solyc02g086710.3.1	Monodehydroascorbate reductase (AHRD V3.3 *** AA2G3AC_CAPAN)	1767	21.2.1	redox.ascorbate and glutathione.ascorbate	AT3G27820.1	78.28	0	monodehydroascorbate reductase 4	monodehydroascorbate reductase 4 (MDAR4); FUNCTIONS IN: monodehydroascorbate reductase (NADH) activity; INVOLVED IN: hydrogen peroxide catabolic process; LOCATED IN: peroxisomal membrane, chloroplast envelope; EXPRESSED IN: 22 plant structures; EXPRESSED DURING: 13 growth stages; CONTAINS InterPro DOMAIN/s: FAD/NAD-linked reductase, dimerisation (InterPro:IPR016156), FAD-dependent pyridine nucleo…	0	0	0	0	1	NA	NA	NA	NA	NA	NA	NA	NA	NA	NA	NA	NA	NA	NA	NA	NA	1	1	NA	1	1	NA	NA	NA	NA	NA	NA	NA	NA	NA	NA	NA	NA	NA	NA
Solyc02g086730.3.1	Ribosomal protein L7/L12 (AHRD V3.3 *** AA2R2P7_9MAGN)	573	29.2.1.1.1.2.12	protein.synthesis.ribosomal protein.prokaryotic.chloroplast.5S subunit.L12	AT3G27850.1	63.54	2e-63	ribosomal protein L12-C	ribosomal protein L12-C (RPL12-C); FUNCTIONS IN: structural constituent of ribosome; INVOLVED IN: defense response to bacterium, translation; LOCATED IN: in 6 components; EXPRESSED IN: juvenile leaf, leaf; CONTAINS InterPro DOMAIN/s: Ribosomal protein L7/L12 (InterPro:IPR000206), Ribosomal protein L12, chloroplast (InterPro:IPR015608), Ribosomal protein L7/L12, oligomerisation (InterPro:IPR008932…	0	0	0	0	1	NA	NA	NA	NA	NA	NA	NA	NA	NA	NA	NA	NA	NA	NA	NA	NA	1	1	NA	1	1	NA	NA	NA	NA	NA	NA	NA	NA	NA	NA	NA	NA	NA	NA
Solyc02g086780.4.1	Proteasome assembly chaperone 3 (AHRD V3.3 *** AA2U1N178_ARTAN)	500	35.2	not assigned.unknown	AT5G14710.1	70	3e-33	0	CONTAINS InterPro DOMAIN/s: Proteasome assembly chaperone 3 (InterPro:IPR018788); Has 120 Blast hits to 120 proteins in 47 species: Archae - 0; Bacteria - 0; Metazoa - 62; Fungi - 2; Plants - 49; Viruses - 0; Other Eukaryotes - 7 (source: NCBI BLink).	0	0	0	0	1	NA	NA	NA	NA	NA	NA	NA	NA	NA	NA	NA	NA	NA	NA	NA	NA	1	1	NA	1	1	NA	NA	NA	NA	NA	NA	NA	NA	NA	NA	NA	NA	NA	NA
Solyc02g086850.3.1	Exonuclease family protein (AHRD V3.3 *** AA2U1PL29_ARTAN)	1066	28.99	D.unspecified	AT3G27970.1	71.2	7e-160	Exonuclease family protein	Exonuclease family protein; FUNCTIONS IN: zinc ion binding, exonuclease activity, nucleic acid binding; INVOLVED IN: biological_process unknown; LOCATED IN: intracellular; CONTAINS InterPro DOMAIN/s: Zinc finger, C2H2-like (InterPro:IPR015880), Exonuclease (InterPro:IPR006055), Polynucleotidyl transferase, ribonuclease H fold (InterPro:IPR012337), Zinc finger, C2H2-type (InterPro:IPR007087), Exon…	0	0	0	0	NA	NA	NA	NA	NA	NA	NA	NA	NA	NA	NA	NA	NA	NA	NA	NA	NA	1	1	NA	1	1	NA	NA	NA	NA	NA	NA	NA	NA	NA	NA	NA	NA	NA	NA
Solyc02g086870.4.1	farnesyl protein transferase subunit B	1721	29.4	protein.postranslational modification	AT5G40280.1	58.82	4e-167	Prenyltransferase family protein	ENHANCED RESPONSE TO ABA 1 (ERA1); CONTAINS InterPro DOMAIN/s: Terpenoid cylases/protein prenyltransferase alpha-alpha toroid (InterPro:IPR008930), Prenyltransferase/squalene oxidase (InterPro:IPR001330); BEST Arabidopsis thaliana protein match is: RAB geranylgeranyl transferase beta subunit 2 (TAIR:AT3G12070.2); Has 2257 Blast hits to 1610 proteins in 263 species: Archae - 4; Bacteria - 30; Meta…	0	0	0	0	1	NA	NA	NA	NA	NA	NA	NA	NA	NA	NA	NA	NA	NA	NA	NA	NA	1	1	NA	1	1	NA	NA	NA	NA	NA	NA	NA	NA	NA	NA	NA	NA	NA	NA
Solyc02g086880.4.1	formate dehydrogenase	1600	25.1	C1-metabolism.formate dehydrogenase	AT5G14780.2	86.19	0	NA	NA	0	0	0	0	1	NA	NA	NA	NA	NA	NA	NA	NA	NA	NA	NA	NA	NA	NA	NA	NA	1	1	NA	1	1	NA	NA	NA	NA	NA	NA	NA	NA	NA	NA	NA	NA	NA	NA
Solyc02g087010.2.1	NHL domain-containing protein (AHRD V3.3 *** AA1Q3BXC8_CEPFO)	1756	35.1	not assigned.no ontology	AT1G70280.2	56.02	2e-167	NHL domain-containing protein	NHL domain-containing protein; FUNCTIONS IN: molecular_function unknown; INVOLVED IN: biological_process unknown; LOCATED IN: endomembrane system; EXPRESSED IN: 22 plant structures; EXPRESSED DURING: 13 growth stages; CONTAINS InterPro DOMAIN/s: NHL repeat (InterPro:IPR001258), Six-bladed beta-propeller, TolB-like (InterPro:IPR011042); BEST Arabidopsis thaliana protein match is: NHL domain-contai…	0	0	0	0	1	NA	NA	NA	NA	NA	NA	NA	NA	NA	NA	NA	NA	NA	NA	NA	NA	1	1	NA	1	1	NA	NA	NA	NA	NA	NA	NA	NA	NA	NA	NA	NA	NA	NA
Solyc02g087020.1.1	Unknown protein	240	35.2	not assigned.unknown	NA	NA	NA	NA	NA	0	0	0	0	NA	NA	NA	NA	NA	NA	NA	NA	NA	NA	NA	NA	NA	NA	NA	NA	NA	1	1	NA	1	1	NA	NA	NA	NA	NA	NA	NA	NA	NA	NA	NA	NA	NA	NA
Solyc02g087090.4.1	alpha-DOX2	2136	2.2	stress.abiotic	AT3G01420.1	69.54	0	Peroxidase superfamily protein	DOX1; FUNCTIONS IN: lipoxygenase activity; INVOLVED IN: in 6 processes; LOCATED IN: endomembrane system; EXPRESSED IN: 9 plant structures; EXPRESSED DURING: 4 anthesis; CONTAINS InterPro DOMAIN/s: Haem peroxidase (InterPro:IPR010255), Haem peroxidase, animal (InterPro:IPR002007); BEST Arabidopsis thaliana protein match is: alpha dioxygenase (TAIR:AT1G73680.1); Has 1465 Blast hits to 1381 proteins…	0	0	0	0	NA	NA	NA	NA	NA	NA	NA	NA	NA	NA	NA	NA	NA	NA	NA	NA	NA	1	1	NA	1	1	NA	NA	NA	NA	NA	NA	NA	NA	NA	NA	NA	NA	NA	NA
Solyc02g087110.3.1	Alpha-dioxygenase (AHRD V3.3 *** Q5GQ66_PEA)	2228	2.2	stress.abiotic	AT3G01420.1	70.67	0	Peroxidase superfamily protein	DOX1; FUNCTIONS IN: lipoxygenase activity; INVOLVED IN: in 6 processes; LOCATED IN: endomembrane system; EXPRESSED IN: 9 plant structures; EXPRESSED DURING: 4 anthesis; CONTAINS InterPro DOMAIN/s: Haem peroxidase (InterPro:IPR010255), Haem peroxidase, animal (InterPro:IPR002007); BEST Arabidopsis thaliana protein match is: alpha dioxygenase (TAIR:AT1G73680.1); Has 1465 Blast hits to 1381 proteins…	0	0	0	0	NA	NA	NA	NA	NA	NA	NA	NA	NA	NA	NA	NA	NA	NA	NA	NA	NA	1	1	NA	1	1	NA	NA	NA	NA	NA	NA	NA	NA	NA	NA	NA	NA	NA	NA
Solyc02g087180.4.1	Mediator of R polymerase II transcription subunit 4 (AHRD V3.3 *** AA2G2XIE7_CAPBA)	1536	35.1.41	not assigned.no ontology.hydroxyproline rich proteins	AT5G02850.1	58.97	7e-125	hydroxyproline-rich glycoprotein family protein	hydroxyproline-rich glycoprotein family protein; FUNCTIONS IN: RNA polymerase II transcription mediator activity; INVOLVED IN: regulation of transcription from RNA polymerase II promoter; LOCATED IN: mediator complex; EXPRESSED IN: 22 plant structures; EXPRESSED DURING: 13 growth stages; CONTAINS InterPro DOMAIN/s: Mediator complex, subunit Med4 (InterPro:IPR019258); Has 258 Blast hits to 243 pro…	0	0	0	0	1	NA	NA	NA	NA	NA	NA	NA	NA	NA	NA	NA	NA	NA	NA	NA	NA	1	1	NA	1	1	NA	NA	NA	NA	NA	NA	NA	NA	NA	NA	NA	NA	NA	NA
Solyc02g087200.2.1	RING-type E3 ubiquitin transferase (AHRD V3.3 *** AA2G2XIC9_CAPBA)	1445	29.5.11.4.2	protein.degradation.ubiquitin.E3.RING	AT5G40140.1	58.33	2e-153	RING/U-box superfamily protein with ARM repeat domain	RING/U-box superfamily protein with ARM repeat domain; FUNCTIONS IN: ubiquitin-protein ligase activity, binding; INVOLVED IN: protein ubiquitination; LOCATED IN: ubiquitin ligase complex, chloroplast; EXPRESSED IN: 7 plant structures; EXPRESSED DURING: petal differentiation and expansion stage, E expanded cotyledon stage, D bilateral stage; CONTAINS InterPro DOMAIN/s: U box domain (InterPro:IPR00…	0	0	0	0	1	NA	NA	NA	NA	NA	NA	NA	NA	NA	NA	NA	NA	NA	NA	NA	NA	1	1	NA	1	1	NA	NA	NA	NA	NA	NA	NA	NA	NA	NA	NA	NA	NA	NA
Solyc02g087220.4.1	HhH-GPD domain (AHRD V3.3 *-* AA2RK8_9MAGN)	2179	35.2	not assigned.unknown	NA	NA	NA	NA	NA	0	0	0	0	1	NA	NA	NA	NA	NA	NA	NA	NA	NA	NA	NA	NA	NA	NA	NA	NA	1	1	NA	1	1	NA	NA	NA	NA	NA	NA	NA	NA	NA	NA	NA	NA	NA	NA
Solyc02g087250.4.1	Chloroplastic group IIA intron splicing facilitator CRS1, chloroplastic (AHRD V3.3 *** AA1J3K6T8_NOCCA)	4576	35.2	not assigned.unknown	AT3G01370.1	54.23	0	CRM family member 2	CRM family member 2 (CFM2); FUNCTIONS IN: RNA binding; INVOLVED IN: Group I intron splicing, Group II intron splicing; LOCATED IN: chloroplast; EXPRESSED IN: 22 plant structures; EXPRESSED DURING: 13 growth stages; CONTAINS InterPro DOMAIN/s: RNA-binding, CRM domain (InterPro:IPR001890); BEST Arabidopsis thaliana protein match is: CRM family member 3B (TAIR:AT4G14510.1); Has 1269 Blast hits to 88…	0	0	0	0	1	NA	NA	NA	NA	NA	NA	NA	NA	NA	NA	NA	NA	NA	NA	NA	NA	1	1	NA	1	1	NA	NA	NA	NA	NA	NA	NA	NA	NA	NA	NA	NA	NA	NA
Solyc02g087290.3.1	Alpha-mannosidase (AHRD V3.3 *** AA2G2XIC1_CAPBA)	4334	29.7.7	protein.glycosylation.mannosyl-oligosaccharide-1,3-1,6-alpha-mannosidase(GMII)	AT5G14950.1	71.18	0	golgi alpha-mannosidase II	golgi alpha-mannosidase II (GMII); CONTAINS InterPro DOMAIN/s: Glycoside hydrolase-type carbohydrate-binding (InterPro:IPR011013), Glycoside hydrolase/deacetylase, beta/alpha-barrel (InterPro:IPR011330), Glycoside hydrolase, family 38, central domain (InterPro:IPR015341), Glycoside hydrolase, family 38, core (InterPro:IPR000602), Glycosyl hydrolases 38, C-terminal (InterPro:IPR011682); BEST Arabi…	0	0	0	0	1	NA	NA	NA	NA	NA	NA	NA	NA	NA	NA	NA	NA	NA	NA	NA	NA	1	1	NA	1	1	NA	NA	NA	NA	NA	NA	NA	NA	NA	NA	NA	NA	NA	NA
Solyc02g087310.3.1	E2F transcription factor-like E2FE (AHRD V3.3 *** AA2G2VFD9_CAPBA)	1758	27.3.18	R.regulation of transcription.E2F/DP transcription factor family	AT3G01330.1	45.53	5e-90	DP-E2F-like protein 3	DP-E2F-like protein 3 (DEL3); FUNCTIONS IN: DNA binding, sequence-specific DNA binding transcription factor activity; INVOLVED IN: regulation of transcription, DNA-dependent; LOCATED IN: nucleus, cytoplasm; EXPRESSED IN: 15 plant structures; EXPRESSED DURING: 9 growth stages; CONTAINS InterPro DOMAIN/s: Winged helix-turn-helix transcription repressor DNA-binding (InterPro:IPR011991), Transcriptio…	0	0	0	0	1	NA	NA	NA	NA	NA	NA	NA	NA	NA	NA	NA	NA	NA	NA	NA	NA	1	1	NA	1	1	NA	NA	NA	NA	NA	NA	NA	NA	NA	NA	NA	NA	NA	NA
Solyc02g087340.3.1	Seed maturation-like protein (AHRD V3.3 *** Q8LGA2_ARATH)	1594	35.2	not assigned.unknown	AT5G14970.1	54.38	1e-118	0	unknown protein; BEST Arabidopsis thaliana protein match is: unknown protein (TAIR:AT2G14910.1); Has 579 Blast hits to 397 proteins in 95 species: Archae - 0; Bacteria - 294; Metazoa - 0; Fungi - 0; Plants - 86; Viruses - 0; Other Eukaryotes - 199 (source: NCBI BLink).	0	0	0	0	1	NA	NA	NA	NA	NA	NA	NA	NA	NA	NA	NA	NA	NA	NA	NA	NA	1	1	NA	1	1	NA	NA	NA	NA	NA	NA	NA	NA	NA	NA	NA	NA	NA	NA
Solyc02g087360.4.1	Paired amphipathic helix protein Sin3-like 1 (AHRD V3.3 *** AA1U8GF5_CAPAN)	4640	27.3.67	R.regulation of transcription.putative transcription regulator	AT5G15020.2	55.39	0	SIN3-like 2	SIN3-like 2 (SNL2); FUNCTIONS IN: molecular_function unknown; INVOLVED IN: regulation of transcription, DNA-dependent; LOCATED IN: nucleus; EXPRESSED IN: 23 plant structures; EXPRESSED DURING: 13 growth stages; CONTAINS InterPro DOMAIN/s: Histone deacetylase interacting (InterPro:IPR013194), Paired amphipathic helix (InterPro:IPR003822); BEST Arabidopsis thaliana protein match is: SIN3-like 1 (TA…	0	0	0	0	1	NA	NA	NA	NA	NA	NA	NA	NA	NA	NA	NA	NA	NA	NA	NA	NA	1	1	NA	1	1	NA	NA	NA	NA	NA	NA	NA	NA	NA	NA	NA	NA	NA	NA
Solyc02g087470.4.1	CLAVATA3/ESR-RELATED 26 (AHRD V3.3 --* AT1G6997.2)	449	35.2	not assigned.unknown	NA	NA	NA	NA	NA	0	0	0	0	NA	NA	NA	NA	NA	NA	NA	NA	NA	NA	NA	NA	NA	NA	NA	NA	NA	1	1	NA	1	1	NA	NA	NA	NA	NA	NA	NA	NA	NA	NA	NA	NA	NA	NA
Solyc02g086800.4.1	Phospholipid-transporting ATPase (AHRD V3.3 *** AA1U8FQP5_CAPAN)	3766	34.1	transport.p- and v-ATPases	AT3G27870.3	72.8	0	NA	NA	0	0	0	0	1	ME3	0.895	NA	NA	NA	NA	0.914	0.948	0.944	NA	NA	NA	NA	NA	NA	NA	1	1	NA	1	NA	NA	NA	NA	NA	NA	NA	NA	NA	NA	NA	NA	NA	NA	NA
Solyc02g086910.4.1	Peptidyl-prolyl cis-trans isomerase protein (AHRD V3.3 *** AA2U1LHJ7_ARTAN)	1695	29.6	protein.folding	AT3G01480.1	78.21	0	cyclophilin 38	cyclophilin 38 (CYP38); FUNCTIONS IN: peptidyl-prolyl cis-trans isomerase activity; INVOLVED IN: protein folding, photosystem II assembly, photosystem II stabilization, defense response to bacterium; LOCATED IN: in 6 components; EXPRESSED IN: 25 plant structures; EXPRESSED DURING: 14 growth stages; CONTAINS InterPro DOMAIN/s: Cyclophilin-like (InterPro:IPR015891), Peptidyl-prolyl cis-trans isomer…	0	0	0	0	1	ME0	NA	NA	NA	NA	NA	NA	NA	NA	NA	NA	NA	NA	NA	NA	NA	1	1	NA	1	NA	NA	NA	NA	NA	NA	NA	NA	NA	NA	NA	NA	NA	NA	NA
Solyc02g087060.4.1	WAT1-related protein (AHRD V3.3 *** K4BBL3_SOLLC)	1485	33.99	development.unspecified	AT3G28050.1	66.67	2e-142	nodulin MtN21 /EamA-like transporter family protein	nodulin MtN21 /EamA-like transporter family protein; INVOLVED IN: biological_process unknown; LOCATED IN: endomembrane system, membrane; EXPRESSED IN: 23 plant structures; EXPRESSED DURING: 13 growth stages; CONTAINS InterPro DOMAIN/s: Protein of unknown function DUF6, transmembrane (InterPro:IPR000620); BEST Arabidopsis thaliana protein match is: nodulin MtN21 /EamA-like transporter family prote…	0	0	0	0	1	ME1	-0.994	NA	NA	NA	-0.84	-0.942	-0.819	-0.935	NA	NA	NA	NA	NA	NA	NA	1	1	NA	1	NA	NA	NA	NA	NA	NA	NA	NA	NA	NA	NA	NA	NA	NA	NA
Solyc02g087230.3.1	Ferredoxin-thioredoxin reductase, catalytic chain (AHRD V3.3 *** AA2G3D9G9_CAPCH)	1142	21.1	redox.thioredoxin	AT2G04700.3	78.23	2e-78	NA	NA	0	0	0	0	1	ME8	NA	0.993	0.86	0.983	NA	0.953	0.847	0.964	NA	NA	NA	NA	NA	NA	NA	1	1	NA	1	NA	NA	NA	NA	NA	NA	NA	NA	NA	NA	NA	NA	NA	NA	NA
Solyc02g087280.3.1	Protein NRT1/ PTR FAMILY 5.9 (AHRD V3.3 *** AA2G3D9C8_CAPCH)	1965	34.13	transport.peptides and oligopeptides	AT5G14940.1	56.24	0	Major facilitator superfamily protein	Major facilitator superfamily protein; FUNCTIONS IN: amino acid transmembrane transporter activity, transporter activity; INVOLVED IN: oligopeptide transport, response to nematode; LOCATED IN: membrane; EXPRESSED IN: 17 plant structures; EXPRESSED DURING: 9 growth stages; CONTAINS InterPro DOMAIN/s: Oligopeptide transporter (InterPro:IPR000109), Major facilitator superfamily, general substrate tr…	0	0	0	0	1	ME2	NA	0.976	NA	0.967	NA	0.956	0.873	0.972	NA	NA	NA	NA	NA	NA	NA	1	1	NA	1	NA	NA	NA	NA	NA	NA	NA	NA	NA	NA	NA	NA	NA	NA	NA
Solyc02g087440.4.1	DUF761 domain-containing protein (AHRD V3.3 *** AA1Q3BYY_CEPFO)	720	35.2	not assigned.unknown	NA	NA	NA	NA	NA	0	1	0	E	1	ME13	-0.966	NA	NA	NA	-0.942	NA	NA	NA	NA	NA	NA	NA	NA	NA	NA	1	1	NA	1	NA	NA	NA	NA	NA	NA	NA	NA	NA	NA	NA	NA	NA	NA	NA
Solyc02g086760.1.1	transmembrane protein (AHRD V3.3 *** AT3G1516.2)	669	35.2	not assigned.unknown	AT3G01516.2	40.7	4e-32	NA	NA	0	0	0	0	1	ME5	NA	NA	NA	NA	NA	NA	NA	NA	NA	NA	NA	NA	NA	NA	NA	1	1	NA	1	NA	NA	NA	NA	NA	NA	NA	NA	NA	NA	NA	NA	NA	NA	NA
Solyc02g087430.4.1	inositol-1,4,5-triphosphate-5-phosphatase 4	2463	28.1	D.synthesis/chromatin structure	AT2G37440.3	48.91	9e-102	NA	NA	0	0	0	SC	1	ME1	NA	0.884	NA	0.841	-0.819	NA	NA	NA	NA	NA	NA	NA	NA	NA	NA	1	1	NA	1	NA	NA	NA	NA	NA	NA	NA	NA	NA	NA	NA	NA	NA	NA	NA
Solyc02g086790.4.1	Protein kinase (AHRD V3.3 *** A7L4B_CARPA)	3035	29.4	protein.postranslational modification	AT5G14720.2	65.87	0	NA	NA	0	0	0	0	1	NA	NA	NA	NA	NA	NA	NA	NA	NA	NA	NA	NA	NA	NA	NA	NA	1	1	NA	1	NA	NA	NA	NA	NA	NA	NA	NA	NA	NA	NA	NA	NA	NA	NA
Solyc02g087510.3.1	Protein kinase G11A (AHRD V3.3 *** AA1U8FQE1_CAPAN)	1631	29.4	protein.postranslational modification	AT5G40030.1	69.61	0	Protein kinase superfamily protein	Protein kinase superfamily protein; FUNCTIONS IN: kinase activity; INVOLVED IN: protein amino acid phosphorylation; LOCATED IN: chloroplast; EXPRESSED IN: shoot apex, embryo, root, flower, seed; EXPRESSED DURING: F mature embryo stage, petal differentiation and expansion stage, E expanded cotyledon stage, D bilateral stage; CONTAINS InterPro DOMAIN/s: Protein kinase, catalytic domain (InterPro:IP…	0	0	0	0	1	ME8	NA	0.885	0.926	0.87	NA	0.944	NA	0.927	NA	NA	NA	NA	NA	NA	NA	1	1	NA	NA	1	NA	NA	NA	NA	NA	NA	NA	NA	NA	NA	NA	NA	NA	NA
Solyc02g087540.3.1	P-loop containing nucleoside triphosphate hydrolases superfamily protein (AHRD V3.3 *** AA1I9LN6_ARATH)	1464	29.5.9	protein.degradation.AAA type	AT3G28610.1	51.72	2e-167	P-loop containing nucleoside triphosphate hydrolases superfamily protein	P-loop containing nucleoside triphosphate hydrolases superfamily protein; FUNCTIONS IN: nucleoside-triphosphatase activity, ATPase activity, nucleotide binding, ATP binding; LOCATED IN: endomembrane system; CONTAINS InterPro DOMAIN/s: ATPase, AAA+ type, core (InterPro:IPR003593), ATPase, AAA-type, core (InterPro:IPR003959), ATPase, AAA-type, conserved site (InterPro:IPR003960); BEST Arabidopsis t…	0	0	0	0	1	ME14	NA	NA	NA	NA	-0.887	NA	NA	NA	NA	NA	NA	NA	NA	NA	NA	1	1	NA	NA	1	NA	NA	NA	NA	NA	NA	NA	NA	NA	NA	NA	NA	NA	NA
Solyc02g087870.3.1	ABC transporter (AHRD V3.3 *** AA2QEZ6_9MAGN)	4243	34.16	transport.ABC transporters and multidrug resistance systems	AT3G28860.1	90.22	0	ATP binding cassette subfamily B19	ATP binding cassette subfamily B19 (ABCB19); FUNCTIONS IN: ATPase activity, coupled to transmembrane movement of substances, auxin efflux transmembrane transporter activity; INVOLVED IN: in 14 processes; LOCATED IN: plasma membrane; EXPRESSED IN: 28 plant structures; EXPRESSED DURING: 13 growth stages; CONTAINS InterPro DOMAIN/s: ATPase, AAA+ type, core (InterPro:IPR003593), ABC transporter-like …	0	0	0	0	1	ME3	-0.914	NA	0.885	NA	-0.971	NA	NA	NA	NA	NA	NA	NA	NA	NA	NA	1	1	NA	NA	1	NA	NA	NA	NA	NA	NA	NA	NA	NA	NA	NA	NA	NA	NA
Solyc02g087890.4.1	Unknown protein	678	35.2	not assigned.unknown	NA	NA	NA	NA	NA	0	0	0	0	1	ME3	NA	NA	-0.89	NA	NA	NA	-0.88	NA	NA	NA	NA	NA	NA	NA	NA	1	1	NA	NA	1	NA	NA	NA	NA	NA	NA	NA	NA	NA	NA	NA	NA	NA	NA
Solyc02g087990.4.1	Ribosomal protein L34Ae (AHRD V3.3 *-* AA2U1NXY4_ARTAN)	1911	29.2.1.2.2.34	protein.synthesis.ribosomal protein.eukaryotic.6S subunit.L34	AT3G01175.1	31.64	3e-64	Protein of unknown function (DUF1666)	Protein of unknown function (DUF1666); CONTAINS InterPro DOMAIN/s: Protein of unknown function DUF1666 (InterPro:IPR012870); BEST Arabidopsis thaliana protein match is: Protein of unknown function (DUF1666) (TAIR:AT5G39785.2); Has 140 Blast hits to 138 proteins in 34 species: Archae - 0; Bacteria - 8; Metazoa - 4; Fungi - 7; Plants - 86; Viruses - 0; Other Eukaryotes - 35 (source: NCBI BLink).	0	0	Eo	Eo	1	ME18	NA	NA	NA	NA	NA	NA	NA	NA	NA	NA	NA	NA	NA	NA	NA	1	1	NA	NA	1	NA	NA	NA	NA	NA	NA	NA	NA	NA	NA	NA	NA	NA	NA
Solyc02g088080.2.1	Unknown protein	312	35.2	not assigned.unknown	NA	NA	NA	NA	NA	0	0	E	E	1	ME3	-0.899	-0.91	NA	-0.903	NA	NA	NA	NA	NA	NA	NA	NA	NA	NA	NA	1	1	NA	NA	1	NA	NA	NA	NA	NA	NA	NA	NA	NA	NA	NA	NA	NA	NA
Solyc02g087520.3.1	Thaumatin (AHRD V3.3 *** AA2QSK7_9MAGN)	1093	2.1	stress.biotic	AT5G40020.1	63.28	6e-117	Pathogenesis-related thaumatin superfamily protein	Pathogenesis-related thaumatin superfamily protein; FUNCTIONS IN: molecular_function unknown; INVOLVED IN: response to other organism; LOCATED IN: endomembrane system; EXPRESSED IN: 13 plant structures; EXPRESSED DURING: 6 growth stages; CONTAINS InterPro DOMAIN/s: Thaumatin, pathogenesis-related (InterPro:IPR001938); BEST Arabidopsis thaliana protein match is: Pathogenesis-related thaumatin supe…	0	0	SC	SC	1	ME9	NA	NA	NA	NA	NA	NA	NA	NA	NA	NA	NA	NA	NA	NA	NA	1	1	NA	NA	1	NA	NA	NA	NA	NA	NA	NA	NA	NA	NA	NA	NA	NA	NA
Solyc02g087840.3.1	Leucine zipper, homeobox-associated, Homeodomain-like protein (AHRD V3.3 *** AA2U1PPL6_ARTAN)	1195	27.3.22	R.regulation of transcription.HB,Homeobox transcription factor family	AT5G15150.1	47.52	5e-69	homeobox 3	homeobox 3 (HB-3); FUNCTIONS IN: sequence-specific DNA binding, DNA binding, sequence-specific DNA binding transcription factor activity; INVOLVED IN: regulation of transcription, DNA-dependent, regulation of transcription; LOCATED IN: nucleus; EXPRESSED IN: 18 plant structures; EXPRESSED DURING: 4 anthesis, F mature embryo stage, petal differentiation and expansion stage, E expanded cotyledon st…	0	0	SC	SC	1	ME1	NA	NA	NA	NA	NA	NA	NA	NA	NA	NA	NA	NA	NA	NA	NA	1	1	NA	NA	1	NA	NA	NA	NA	NA	NA	NA	NA	NA	NA	NA	NA	NA	NA
Solyc02g087850.1.1	Glutaredoxin (AHRD V3.3 *** AA2QSA1_9MAGN)	1260	21.4	redox.glutaredoxins	AT3G28850.1	48.9	1e-115	Glutaredoxin family protein	Glutaredoxin family protein; FUNCTIONS IN: electron carrier activity, protein disulfide oxidoreductase activity; INVOLVED IN: N-terminal protein myristoylation, cell redox homeostasis; LOCATED IN: plasma membrane; EXPRESSED IN: 24 plant structures; EXPRESSED DURING: 15 growth stages; CONTAINS InterPro DOMAIN/s: Thioredoxin fold (InterPro:IPR012335), Glutaredoxin (InterPro:IPR002109), Thioredoxin-…	0	0	0	0	1	ME1	NA	NA	NA	NA	NA	NA	NA	NA	NA	NA	NA	NA	NA	NA	NA	1	1	NA	NA	1	NA	NA	NA	NA	NA	NA	NA	NA	NA	NA	NA	NA	NA	NA
Solyc02g087950.3.1	DUF1666 domain-containing protein (AHRD V3.3 *** AA1Q3AQV7_CEPFO)	2789	29.2.1.2.2.34	protein.synthesis.ribosomal protein.eukaryotic.6S subunit.L34	AT5G39785.5	52.49	8e-146	NA	NA	0	0	0	0	1	ME1	NA	NA	NA	NA	NA	NA	NA	NA	NA	NA	NA	NA	NA	NA	NA	1	1	NA	NA	1	NA	NA	NA	NA	NA	NA	NA	NA	NA	NA	NA	NA	NA	NA
Solyc02g087970.1.1	Mini zinc finger protein (AHRD V3.3 *** AZXL1_SOLLC)	273	27.3.99	R.regulation of transcription.unclassified	AT3G28917.1	61.64	3e-26	mini zinc finger 2	mini zinc finger 2 (MIF2); CONTAINS InterPro DOMAIN/s: ZF-HD homeobox protein, Cys/His-rich dimerisation domain (InterPro:IPR006456); BEST Arabidopsis thaliana protein match is: mini zinc finger (TAIR:AT1G18835.1); Has 35333 Blast hits to 34131 proteins in 2444 species: Archae - 798; Bacteria - 22429; Metazoa - 974; Fungi - 991; Plants - 531; Viruses - 0; Other Eukaryotes - 9610 (source: NCBI BLi…	0	0	0	SC	1	ME1	-0.942	NA	NA	NA	-0.942	NA	NA	NA	NA	NA	NA	NA	NA	NA	NA	1	1	NA	NA	1	NA	NA	NA	NA	NA	NA	NA	NA	NA	NA	NA	NA	NA	NA
Solyc02g088090.1.1	Calmodulin-like protein 45 (AHRD V3.3 *** AA2PQD45_CAMSI)	546	3.3	signalling.calcium	AT3G29000.1	53.77	1e-27	Calcium-binding EF-hand family protein	Calcium-binding EF-hand family protein; FUNCTIONS IN: calcium ion binding; INVOLVED IN: biological_process unknown; LOCATED IN: endomembrane system; CONTAINS InterPro DOMAIN/s: EF-Hand 1, calcium-binding site (InterPro:IPR018247), EF-HAND 2 (InterPro:IPR018249), S100/Calbindin-D9k, conserved site (InterPro:IPR001751), EF-hand-like domain (InterPro:IPR011992), Calcium-binding EF-hand (InterPro:IPR…	0	0	0	0	1	ME1	NA	NA	NA	NA	-0.942	NA	NA	NA	NA	NA	NA	NA	NA	NA	NA	1	1	NA	NA	1	NA	NA	NA	NA	NA	NA	NA	NA	NA	NA	NA	NA	NA	NA
Solyc02g088100.3.1	expansin precursor 5	1590	1.7	cell wall.modification	AT2G03090.1	75.81	2e-133	expansin A15	expansin A15 (EXPA15); INVOLVED IN: plant-type cell wall modification involved in multidimensional cell growth, syncytium formation, unidimensional cell growth, plant-type cell wall loosening; LOCATED IN: endomembrane system, extracellular region; EXPRESSED IN: 25 plant structures; EXPRESSED DURING: 13 growth stages; CONTAINS InterPro DOMAIN/s: Pollen allergen, N-terminal (InterPro:IPR014734), Ra…	0	0	0	SC	1	ME1	NA	NA	NA	NA	-0.942	NA	NA	NA	NA	NA	NA	NA	NA	NA	NA	1	1	NA	NA	1	NA	NA	NA	NA	NA	NA	NA	NA	NA	NA	NA	NA	NA	NA
Solyc02g087550.3.1	Core-2/I-branching beta-16-N-acetylglucosaminyltransferase family protein (AHRD V3.3 *** B6ST68_MAIZE)	2115	26.2	misc.UDP glucosyl and glucoronyl transferases	AT5G15050.1	72.64	0	Core-2/I-branching beta-1,6-N-acetylglucosaminyltransferase family protein	Core-2/I-branching beta-1,6-N-acetylglucosaminyltransferase family protein; FUNCTIONS IN: transferase activity, transferring glycosyl groups, acetylglucosaminyltransferase activity; INVOLVED IN: carbohydrate biosynthetic process; LOCATED IN: membrane; EXPRESSED IN: 23 plant structures; EXPRESSED DURING: 13 growth stages; CONTAINS InterPro DOMAIN/s: Glycosyl transferase, family 14 (InterPro:IPR003…	0	0	0	0	1	NA	NA	NA	NA	NA	NA	NA	NA	NA	NA	NA	NA	NA	NA	NA	NA	1	1	NA	NA	1	NA	NA	NA	NA	NA	NA	NA	NA	NA	NA	NA	NA	NA	NA
Solyc02g087560.1.1	Pentatricopeptide repeat (AHRD V3.3 *** AA2QC49_9MAGN)	1998	35.1.5	not assigned.no ontology.pentatricopeptide (PPR) repeat-containing protein	AT5G39980.1	78.58	0	Tetratricopeptide repeat (TPR)-like superfamily protein	Tetratricopeptide repeat (TPR)-like superfamily protein; INVOLVED IN: biological_process unknown; LOCATED IN: chloroplast; EXPRESSED IN: 13 plant structures; EXPRESSED DURING: 9 growth stages; CONTAINS InterPro DOMAIN/s: Pentatricopeptide repeat (InterPro:IPR002885); BEST Arabidopsis thaliana protein match is: Tetratricopeptide repeat (TPR)-like superfamily protein (TAIR:AT1G62930.1); Has 49138 B…	0	0	0	0	1	NA	NA	NA	NA	NA	NA	NA	NA	NA	NA	NA	NA	NA	NA	NA	NA	1	1	NA	NA	1	NA	NA	NA	NA	NA	NA	NA	NA	NA	NA	NA	NA	NA	NA
Solyc02g087620.3.1	Inositol hexakisphosphate and diphosphoinositol-pentakisphosphate kinase (AHRD V3.3 *** AA2G3ACA5_CAPAN)	3830	26.13	misc.acid and other phosphatases	AT5G15070.4	84.22	0	NA	NA	0	0	0	0	1	NA	NA	NA	NA	NA	NA	NA	NA	NA	NA	NA	NA	NA	NA	NA	NA	1	1	NA	NA	1	NA	NA	NA	NA	NA	NA	NA	NA	NA	NA	NA	NA	NA	NA
Solyc02g087650.4.1	homeobox prospero protein (AHRD V3.3 *** AT5G5892.1)	683	35.2	not assigned.unknown	AT5G58920.1	72.26	4e-82	0	unknown protein; Has 1807 Blast hits to 1807 proteins in 277 species: Archae - 0; Bacteria - 0; Metazoa - 736; Fungi - 347; Plants - 385; Viruses - 0; Other Eukaryotes - 339 (source: NCBI BLink).	0	0	0	0	1	NA	NA	NA	NA	NA	NA	NA	NA	NA	NA	NA	NA	NA	NA	NA	NA	1	1	NA	NA	1	NA	NA	NA	NA	NA	NA	NA	NA	NA	NA	NA	NA	NA	NA
Solyc02g087730.3.1	F-box domain, cyclin-like protein (AHRD V3.3 *** AA2U1KDV5_ARTAN)	1908	35.2	not assigned.unknown	NA	NA	NA	NA	NA	0	0	0	0	1	NA	NA	NA	NA	NA	NA	NA	NA	NA	NA	NA	NA	NA	NA	NA	NA	1	1	NA	NA	1	NA	NA	NA	NA	NA	NA	NA	NA	NA	NA	NA	NA	NA	NA
Solyc02g087750.3.1	Ubiquitin-conjugating enzyme (AHRD V3.3 *** Q5ZFS2_PLAMJ)	958	29.5.11.3	protein.degradation.ubiquitin.E2	AT2G02760.4	96.71	2e-108	NA	NA	0	0	0	0	1	NA	NA	NA	NA	NA	NA	NA	NA	NA	NA	NA	NA	NA	NA	NA	NA	1	1	NA	NA	1	NA	NA	NA	NA	NA	NA	NA	NA	NA	NA	NA	NA	NA	NA
[truncated: 2,092 more rows]
[truncated: 1 more columns]
