# Supplementary material for: Genetic Variability in Seed Longevity and Germination Traits in a Tomato MAGIC Population in Contrasting Environments
Source: Plants (Basel). 2023 Oct 20;12(20):3632. doi: 10.3390/plants12203632 (PMC10610530; doi:10.3390/plants12203632)
Supplement: Supplementary file 1 [file plants-12-03632-s001.zip › Table S3_Lerpince_poylmorphism.xlsx]

## Sheet: Summary
Supplemental Table 3. Identified SNPs in candidate genes.
SNPs were retained according by contrasting the allelic effect of the parental lines (Supplemental Table 1).
geneID	name	Description_ITAG4.0	Length	BINCODEv3	MEv3	AGI.TAIR10	Identity..	e.value	Short_description.TAIR10	under QTL	under QTL
Solyc02g073580.1.1	DOGL4	transcription factor TGA6-like (AHRD V3.3 *** AA2I4DJ54_9ROSI)	660	27.3.67	R.regulation of transcription.putative transcription regulator	AT4G18650.1	51.79	5e-73	transcription factor-related	ch02_longevity_C	ch02.1_t50_C
Solyc02g072570.2.1	DOG protein	Transcription factor TGA like domain (AHRD V3.3 *** AA2Q9U_9MAGN)	753	33.99	development.unspecified	AT4G18690.1	37.5	2e-50	transcription factor-related	ch02_longevity_C	ch02.1_t50_C
Solyc09g007870.3.1	EIN2	ethylene signaling protein	4841	34.12	transport.metal	AT5G03280.1	48.65	0	NRAMP metal ion transporter family protein	ch09_longevity_C
Solyc03g117360.4.1	TOPLESS	TOPLESS1	4069	33.99	development.unspecified	AT1G15750.4	82.59	0	Transducin family protein / WD-40 repeat family protein	ch03_t80t20_C
Solyc02g091120.4.1	DNA ligase	D ligase (AHRD V3.3 *** AA2G3D842_CAPCH)	5118	28.1	D.synthesis/chromatin structure	AT1G66730.1	50.28	0	DNA LIGASE 6	ch02_longevity_S
Solyc02g088910.3.1	AFP3	Ninja-family protein AFP3 (AHRD V3.3 *** AA1J3DL53_NOCCA)	1615	35.2	not assigned.unknown	AT3G29575.4	42.12	4e-52	ABI five binding protein 3	ch02_longevity_S	ch02_longevity_CSC

## Sheet: Solyc02g072570 - DOG protein
ITAG4.1	ITAG4.0	id	Chromosome	Pos	Function	Ref	Alt	Typ_Mut	Effect	Details	Impact	Cervil	Criollo	Ferum	LA0147	LA1420	Levovil	Plovdiv	Stupicke
Solyc02g072570.2	Solyc02g072570.2.1	348289	SL4.0ch02	39748910	Transcription factor TGA like domain	C	A	snp	upstream	dist=393	MODIFIER	A	N	C	C	A	C	N	C
Solyc02g072570.2	Solyc02g072570.2.1	348298	SL4.0ch02	39749663	Transcription factor TGA like domain	T	C	snp	intergenic	dist=1146	MODIFIER	C	T	T	T	T	T	T	N
Solyc02g072570.2	Solyc02g072570.2.1	348287	SL4.0ch02	39748625	Transcription factor TGA like domain	C	G	indel	upstream	dist=109	MODIFIER	N	C	C	C	C	C	G	N
Solyc02g072570.2	Solyc02g072570.2.1	348296	SL4.0ch02	39749616	Transcription factor TGA like domain	T	A	snp	intergenic	dist=1099	MODIFIER	A	T	T	T	T	T	T	T
Solyc02g072570.2	Solyc02g072570.2.1	348314	SL4.0ch02	39750167	Transcription factor TGA like domain	G	A	snp	intergenic	dist=1650	MODIFIER	A	N	N	G	N	G	N	G
Solyc02g072570.2	Solyc02g072570.2.1	348316	SL4.0ch02	39750230	Transcription factor TGA like domain	A	G	snp	intergenic	dist=1713	MODIFIER	G	A	A	A	N	A	N	N
Solyc02g072570.2	Solyc02g072570.2.1	348304	SL4.0ch02	39749720	Transcription factor TGA like domain	A	T	snp	intergenic	dist=1203	MODIFIER	T	A	A	A	N	A	T	N
Solyc02g072570.2	Solyc02g072570.2.1	348332	SL4.0ch02	39750653	Transcription factor TGA like domain	C	T	snp	intergenic	dist=2136	MODIFIER	T	C	C	C	N	C	C	C
Solyc02g072570.2	Solyc02g072570.2.1	348294	SL4.0ch02	39749597	Transcription factor TGA like domain	C	T	snp	intergenic	dist=1080	MODIFIER	T	C	C	C	T	C	T	C
Solyc02g072570.2	Solyc02g072570.2.1	348334	SL4.0ch02	39750661	Transcription factor TGA like domain	G	T	snp	intergenic	dist=2144	MODIFIER	T	G	G	G	N	G	G	G
Solyc02g072570.2	Solyc02g072570.2.1	348364	SL4.0ch02	39753499	Transcription factor TGA like domain	A	C	snp	intergenic	dist=4982	MODIFIER	C	A	A	A	C	A	N	A
Solyc02g072570.2	Solyc02g072570.2.1	348366	SL4.0ch02	39754045	Transcription factor TGA like domain	T	A	snp	intergenic	dist=5528	MODIFIER	A	T	T	T	N	T	T	T
Solyc02g072570.2	Solyc02g072570.2.1	348302	SL4.0ch02	39749687	Transcription factor TGA like domain	G	A	snp	intergenic	dist=1170	MODIFIER	A	N	G	G	N	G	A	N
Solyc02g072570.2	Solyc02g072570.2.1	348368	SL4.0ch02	39754069	Transcription factor TGA like domain	T	C	snp	intergenic	dist=5552	MODIFIER	C	T	T	T	N	T	T	T
Solyc02g072570.2	Solyc02g072570.2.1	348370	SL4.0ch02	39754160	Transcription factor TGA like domain	A	G	snp	intergenic	dist=5643	MODIFIER	N	A	A	A	A	A	G	A
Solyc02g072570.2	Solyc02g072570.2.1	348382	SL4.0ch02	39754438	Transcription factor TGA like domain	T	G	snp	intergenic	dist=5921	MODIFIER	G	T	T	T	T	T	G	T
Solyc02g072570.2	Solyc02g072570.2.1	348372	SL4.0ch02	39754177	Transcription factor TGA like domain	G	A	snp	intergenic	dist=5660	MODIFIER	N	G	G	G	A	G	G	G
Solyc02g072570.2	Solyc02g072570.2.1	348384	SL4.0ch02	39754526	Transcription factor TGA like domain	T	C	snp	intergenic	dist=6009	MODIFIER	C	T	T	T	T	T	N	T
Solyc02g072570.2	Solyc02g072570.2.1	348308	SL4.0ch02	39750141	Transcription factor TGA like domain	C	T	snp	intergenic	dist=1624	MODIFIER	C	N	N	Y	N	C	N	T
Solyc02g072570.2	Solyc02g072570.2.1	348336	SL4.0ch02	39750849	Transcription factor TGA like domain	T	G	snp	intergenic	dist=2332	MODIFIER	G	T	T	T	N	T	T	T
Solyc02g072570.2	Solyc02g072570.2.1	348310	SL4.0ch02	39750156	Transcription factor TGA like domain	A	G	snp	intergenic	dist=1639	MODIFIER	G	N	N	A	N	A	N	A
Solyc02g072570.2	Solyc02g072570.2.1	348356	SL4.0ch02	39751734	Transcription factor TGA like domain	T	C	snp	intergenic	dist=3217	MODIFIER	C	T	T	T	N	T	C	T
Solyc02g072570.2	Solyc02g072570.2.1	348344	SL4.0ch02	39751243	Transcription factor TGA like domain	T	A	snp	intergenic	dist=2726	MODIFIER	A	N	T	T	N	T	A	T
Solyc02g072570.2	Solyc02g072570.2.1	348318	SL4.0ch02	39750248	Transcription factor TGA like domain	T	C	snp	intergenic	dist=1731	MODIFIER	C	T	T	T	N	T	N	N
Solyc02g072570.2	Solyc02g072570.2.1	348306	SL4.0ch02	39749723	Transcription factor TGA like domain	T	G	snp	intergenic	dist=1206	MODIFIER	K	T	T	T	N	T	T	N
Solyc02g072570.2	Solyc02g072570.2.1	348320	SL4.0ch02	39750292	Transcription factor TGA like domain	A	G	snp	intergenic	dist=1775	MODIFIER	G	A	A	A	A	A	G	A
Solyc02g072570.2	Solyc02g072570.2.1	348281	SL4.0ch02	39748154	Transcription factor TGA like domain	G	A	snp	nonsynonymous SNV	exon1;c.C364T;p.L122F	MODERATE	A	G	G	G	A	G	G	G
Solyc02g072570.2	Solyc02g072570.2.1	348322	SL4.0ch02	39750302	Transcription factor TGA like domain	G	A	snp	intergenic	dist=1785	MODIFIER	A	G	G	G	G	G	A	G
Solyc02g072570.2	Solyc02g072570.2.1	348280	SL4.0ch02	39748021	Transcription factor TGA like domain	G	A	snp	nonsynonymous SNV	exon1;c.C497T;p.T166M	MODERATE	A	G	G	G	A	G	A	G
Solyc02g072570.2	Solyc02g072570.2.1	348282	SL4.0ch02	39748165	Transcription factor TGA like domain	G	A	snp	nonsynonymous SNV	exon1;c.C353T;p.T118I	MODERATE	A	G	G	G	A	G	G	G
Solyc02g072570.2	Solyc02g072570.2.1	348354	SL4.0ch02	39751731	Transcription factor TGA like domain	T	C	snp	intergenic	dist=3214	MODIFIER	C	T	T	T	N	T	C	T
Solyc02g072570.2	Solyc02g072570.2.1	348378	SL4.0ch02	39754346	Transcription factor TGA like domain	G	A	snp	intergenic	dist=5829	MODIFIER	A	G	G	G	G	G	N	G
Solyc02g072570.2	Solyc02g072570.2.1	348380	SL4.0ch02	39754370	Transcription factor TGA like domain	C	T	snp	intergenic	dist=5853	MODIFIER	T	C	C	C	N	C	C	C
Solyc02g072570.2	Solyc02g072570.2.1	348288	SL4.0ch02	39748643	Transcription factor TGA like domain	A	G	snp	upstream	dist=126	MODIFIER	N	N	A	A	A	A	G	N
Solyc02g072570.2	Solyc02g072570.2.1	348274	SL4.0ch02	39747315	Transcription factor TGA like domain	G	A	snp	upstream;downstream	dist=450	MODIFIER	N	G	G	G	N	G	A	G
Solyc02g072570.2	Solyc02g072570.2.1	348290	SL4.0ch02	39748927	Transcription factor TGA like domain	G	A	snp	upstream	dist=410	MODIFIER	A	N	G	G	A	G	N	G
Solyc02g072570.2	Solyc02g072570.2.1	348292	SL4.0ch02	39749267	Transcription factor TGA like domain	G	T	snp	upstream	dist=750	MODIFIER	T	N	G	G	T	G	T	G
Solyc02g072570.2	Solyc02g072570.2.1	348386	SL4.0ch02	39754565	Transcription factor TGA like domain	T	C	snp	intergenic	dist=6048	MODIFIER	C	T	T	T	T	T	N	T
Solyc02g072570.2	Solyc02g072570.2.1	348388	SL4.0ch02	39754676	Transcription factor TGA like domain	A	G	snp	intergenic	dist=6159	MODIFIER	G	A	A	A	N	A	N	A
Solyc02g072570.2	Solyc02g072570.2.1	348392	SL4.0ch02	39754735	Transcription factor TGA like domain	G	A	snp	intergenic	dist=6218	MODIFIER	A	G	G	G	G	G	N	G
Solyc02g072570.2	Solyc02g072570.2.1	348312	SL4.0ch02	39750157	Transcription factor TGA like domain	T	C	snp	intergenic	dist=1640	MODIFIER	C	N	N	T	N	T	N	T
Solyc02g072570.2	Solyc02g072570.2.1	348352	SL4.0ch02	39751640	Transcription factor TGA like domain	T	C	snp	intergenic	dist=3123	MODIFIER	C	T	N	T	N	T	N	T
Solyc02g072570.2	Solyc02g072570.2.1	348346	SL4.0ch02	39751470	Transcription factor TGA like domain	T	G	snp	intergenic	dist=2953	MODIFIER	G	T	T	T	N	T	G	T
Solyc02g072570.2	Solyc02g072570.2.1	348272	SL4.0ch02	39747125	Transcription factor TGA like domain	T	A	snp	upstream;downstream	dist=640	MODIFIER	N	N	N	T	N	T	A	T
Solyc02g072570.2	Solyc02g072570.2.1	348348	SL4.0ch02	39751489	Transcription factor TGA like domain	A	G	snp	intergenic	dist=2972	MODIFIER	G	A	A	A	N	A	G	N
Solyc02g072570.2	Solyc02g072570.2.1	348360	SL4.0ch02	39751948	Transcription factor TGA like domain	A	C	snp	intergenic	dist=3431	MODIFIER	C	A	N	A	N	A	N	A
Solyc02g072570.2	Solyc02g072570.2.1	348390	SL4.0ch02	39754722	Transcription factor TGA like domain	T	C	snp	intergenic	dist=6205	MODIFIER	C	T	T	T	T	T	N	T
Solyc02g072570.2	Solyc02g072570.2.1	348350	SL4.0ch02	39751566	Transcription factor TGA like domain	C	T	snp	intergenic	dist=3049	MODIFIER	T	C	C	C	N	C	T	C

## Sheet: Solyc02g073580- DOGL4
ITAG4.1	ITAG4.0	id	Chromosome	Pos	Function	Ref	Alt	Typ_Mut	Effect	Details	Impact	Cervil	Criollo	Ferum	LA0147	LA1420	Levovil	Plovdiv	Stupicke
Solyc02g073580.1	Solyc02g073580.1.1	348544	SL4.0ch02	39777890	transcription factor TGA6-like	C	T	snp	intergenic	dist=13778	MODIFIER	T	C	C	C	C	C	N	C
Solyc02g073580.1	Solyc02g073580.1.1	348417	SL4.0ch02	39763898	transcription factor TGA6-like	G	A	snp	nonsynonymous SNV	exon1;c.G446A;p.R149K	MODERATE	N	G	G	G	N	G	R	G
Solyc02g073580.1	Solyc02g073580.1.1	348534	SL4.0ch02	39777415	transcription factor TGA6-like	C	T	snp	intergenic	dist=13303	MODIFIER	T	C	C	C	C	C	C	C
Solyc02g073580.1	Solyc02g073580.1.1	348532	SL4.0ch02	39777400	transcription factor TGA6-like	G	A	snp	intergenic	dist=13288	MODIFIER	A	G	N	G	G	G	G	N
Solyc02g073580.1	Solyc02g073580.1.1	348538	SL4.0ch02	39777514	transcription factor TGA6-like	A	G	snp	intergenic	dist=13402	MODIFIER	G	N	N	A	A	A	N	A
Solyc02g073580.1	Solyc02g073580.1.1	348590	SL4.0ch02	39780106	transcription factor TGA6-like	T	C	snp	intergenic	dist=15994	MODIFIER	N	N	N	T	C	T	N	N
Solyc02g073580.1	Solyc02g073580.1.1	348434	SL4.0ch02	39767518	transcription factor TGA6-like	G	T	snp	intergenic	dist=3406	MODIFIER	T	G	G	G	N	G	N	G
Solyc02g073580.1	Solyc02g073580.1.1	348526	SL4.0ch02	39777152	transcription factor TGA6-like	C	T	snp	intergenic	dist=13040	MODIFIER	T	C	C	C	C	C	C	N
Solyc02g073580.1	Solyc02g073580.1.1	348542	SL4.0ch02	39777788	transcription factor TGA6-like	G	T	snp	intergenic	dist=13676	MODIFIER	N	T	G	G	N	G	N	N
Solyc02g073580.1	Solyc02g073580.1.1	348524	SL4.0ch02	39777121	transcription factor TGA6-like	G	A	snp	intergenic	dist=13009	MODIFIER	A	G	G	G	G	G	G	N
Solyc02g073580.1	Solyc02g073580.1.1	348572	SL4.0ch02	39779092	transcription factor TGA6-like	G	A	snp	intergenic	dist=14980	MODIFIER	A	N	G	G	N	G	G	G
Solyc02g073580.1	Solyc02g073580.1.1	348410	SL4.0ch02	39762467	transcription factor TGA6-like	A	G	snp	upstream	dist=986	MODIFIER	N	A	N	A	G	A	N	A
Solyc02g073580.1	Solyc02g073580.1.1	348570	SL4.0ch02	39779081	transcription factor TGA6-like	G	A	snp	intergenic	dist=14969	MODIFIER	A	N	G	G	N	G	G	G
Solyc02g073580.1	Solyc02g073580.1.1	348536	SL4.0ch02	39777492	transcription factor TGA6-like	G	A	snp	intergenic	dist=13380	MODIFIER	A	N	G	G	G	G	N	G
Solyc02g073580.1	Solyc02g073580.1.1	348415	SL4.0ch02	39763810	transcription factor TGA6-like	C	T	snp	nonsynonymous SNV	exon1;c.C358T;p.R120C	MODERATE	N	C	C	C	N	C	T	C
Solyc02g073580.1	Solyc02g073580.1.1	348414	SL4.0ch02	39763128	transcription factor TGA6-like	C	G	snp	upstream	dist=325	MODIFIER	N	C	C	C	G	C	N	C
Solyc02g073580.1	Solyc02g073580.1.1	348540	SL4.0ch02	39777523	transcription factor TGA6-like	G	T	snp	intergenic	dist=13411	MODIFIER	T	N	N	G	G	G	N	G
Solyc02g073580.1	Solyc02g073580.1.1	348580	SL4.0ch02	39779303	transcription factor TGA6-like	A	G	snp	intergenic	dist=15191	MODIFIER	G	N	A	A	N	A	A	N
Solyc02g073580.1	Solyc02g073580.1.1	348568	SL4.0ch02	39779080	transcription factor TGA6-like	G	A	snp	intergenic	dist=14968	MODIFIER	A	N	G	G	N	G	G	G
Solyc02g073580.1	Solyc02g073580.1.1	348528	SL4.0ch02	39777242	transcription factor TGA6-like	A	G	snp	intergenic	dist=13130	MODIFIER	G	A	A	A	A	A	A	A
Solyc02g073580.1	Solyc02g073580.1.1	348420	SL4.0ch02	39765368	transcription factor TGA6-like	A	T	indel	intergenic	dist=1257	MODIFIER	N	A	*/-T	A	N	A	N	*/-T
Solyc02g073580.1	Solyc02g073580.1.1	348584	SL4.0ch02	39779310	transcription factor TGA6-like	A	T	snp	intergenic	dist=15198	MODIFIER	T	N	A	A	N	A	A	N
Solyc02g073580.1	Solyc02g073580.1.1	348546	SL4.0ch02	39778081	transcription factor TGA6-like	C	T	snp	intergenic	dist=13969	MODIFIER	T	C	C	C	C	C	C	C
Solyc02g073580.1	Solyc02g073580.1.1	348412	SL4.0ch02	39762552	transcription factor TGA6-like	C	T	snp	upstream	dist=901	MODIFIER	N	C	C	C	T	C	N	C
Solyc02g073580.1	Solyc02g073580.1.1	348576	SL4.0ch02	39779144	transcription factor TGA6-like	G	A	snp	intergenic	dist=15032	MODIFIER	N	G	G	G	N	G	A	G
Solyc02g073580.1	Solyc02g073580.1.1	348416	SL4.0ch02	39763812	transcription factor TGA6-like	C	T	snp	synonymous SNV	exon1;c.C360T;p.R120R	LOW	N	C	C	C	N	C	T	C
Solyc02g073580.1	Solyc02g073580.1.1	348430	SL4.0ch02	39767504	transcription factor TGA6-like	T	C	snp	intergenic	dist=3392	MODIFIER	C	T	T	T	T	T	N	T
Solyc02g073580.1	Solyc02g073580.1.1	348418	SL4.0ch02	39763915	transcription factor TGA6-like	T	C	snp	synonymous SNV	exon1;c.T463C;p.L155L	LOW	N	T	T	T	C	T	C	T
Solyc02g073580.1	Solyc02g073580.1.1	348582	SL4.0ch02	39779309	transcription factor TGA6-like	A	T	snp	intergenic	dist=15197	MODIFIER	T	N	A	A	N	A	A	N
Solyc02g073580.1	Solyc02g073580.1.1	348558	SL4.0ch02	39778892	transcription factor TGA6-like	A	G	snp	intergenic	dist=14780	MODIFIER	G	A	A	A	A	A	A	A
Solyc02g073580.1	Solyc02g073580.1.1	348436	SL4.0ch02	39767606	transcription factor TGA6-like	T	A	snp	intergenic	dist=3494	MODIFIER	A	T	T	T	N	T	N	T
Solyc02g073580.1	Solyc02g073580.1.1	348424	SL4.0ch02	39767060	transcription factor TGA6-like	A	C	snp	intergenic	dist=2948	MODIFIER	C	A	A	A	C	A	C	A
Solyc02g073580.1	Solyc02g073580.1.1	348548	SL4.0ch02	39778220	transcription factor TGA6-like	T	C	snp	intergenic	dist=14108	MODIFIER	C	T	T	T	T	T	N	T
Solyc02g073580.1	Solyc02g073580.1.1	348426	SL4.0ch02	39767336	transcription factor TGA6-like	A	T	snp	intergenic	dist=3224	MODIFIER	T	A	A	A	N	A	N	A
Solyc02g073580.1	Solyc02g073580.1.1	348440	SL4.0ch02	39767931	transcription factor TGA6-like	C	T	snp	intergenic	dist=3819	MODIFIER	T	C	C	C	N	C	N	C
Solyc02g073580.1	Solyc02g073580.1.1	348564	SL4.0ch02	39779005	transcription factor TGA6-like	C	T	snp	intergenic	dist=14893	MODIFIER	T	C	C	C	N	C	C	C
Solyc02g073580.1	Solyc02g073580.1.1	348442	SL4.0ch02	39767999	transcription factor TGA6-like	T	G	snp	intergenic	dist=3887	MODIFIER	G	T	T	T	N	T	N	T
Solyc02g073580.1	Solyc02g073580.1.1	348566	SL4.0ch02	39779022	transcription factor TGA6-like	T	A	snp	intergenic	dist=14910	MODIFIER	A	T	T	T	N	T	T	T
Solyc02g073580.1	Solyc02g073580.1.1	348444	SL4.0ch02	39768126	transcription factor TGA6-like	T	C	snp	intergenic	dist=4014	MODIFIER	C	T	T	T	N	T	T	T
Solyc02g073580.1	Solyc02g073580.1.1	348486	SL4.0ch02	39775812	transcription factor TGA6-like	A	G	snp	intergenic	dist=11700	MODIFIER	N	A	A	A	N	A	G	A
Solyc02g073580.1	Solyc02g073580.1.1	348446	SL4.0ch02	39768237	transcription factor TGA6-like	A	G	snp	intergenic	dist=4125	MODIFIER	G	A	A	A	N	A	N	A
Solyc02g073580.1	Solyc02g073580.1.1	348488	SL4.0ch02	39776109	transcription factor TGA6-like	T	C	snp	intergenic	dist=11997	MODIFIER	N	T	N	T	C	T	T	T
Solyc02g073580.1	Solyc02g073580.1.1	348448	SL4.0ch02	39768283	transcription factor TGA6-like	T	C	snp	intergenic	dist=4171	MODIFIER	C	T	T	T	N	T	N	T
Solyc02g073580.1	Solyc02g073580.1.1	348490	SL4.0ch02	39776148	transcription factor TGA6-like	C	T	snp	intergenic	dist=12036	MODIFIER	N	C	C	C	T	C	C	C
Solyc02g073580.1	Solyc02g073580.1.1	348450	SL4.0ch02	39768296	transcription factor TGA6-like	G	A	snp	intergenic	dist=4184	MODIFIER	A	G	G	G	N	G	N	G
Solyc02g073580.1	Solyc02g073580.1.1	348492	SL4.0ch02	39776201	transcription factor TGA6-like	T	C	snp	intergenic	dist=12089	MODIFIER	N	T	T	T	C	T	T	T
Solyc02g073580.1	Solyc02g073580.1.1	348452	SL4.0ch02	39770127	transcription factor TGA6-like	T	A	snp	intergenic	dist=6015	MODIFIER	N	T	T	T	A	T	N	T
Solyc02g073580.1	Solyc02g073580.1.1	348494	SL4.0ch02	39776491	transcription factor TGA6-like	T	C	snp	intergenic	dist=12379	MODIFIER	C	T	T	T	N	T	T	T
Solyc02g073580.1	Solyc02g073580.1.1	348454	SL4.0ch02	39770849	transcription factor TGA6-like	G	A	snp	intergenic	dist=6737	MODIFIER	N	G	G	G	N	G	A	G
Solyc02g073580.1	Solyc02g073580.1.1	348496	SL4.0ch02	39776510	transcription factor TGA6-like	C	T	snp	intergenic	dist=12398	MODIFIER	T	C	C	C	N	C	C	C
Solyc02g073580.1	Solyc02g073580.1.1	348456	SL4.0ch02	39771053	transcription factor TGA6-like	C	A	snp	intergenic	dist=6941	MODIFIER	N	C	C	C	N	C	A	C
Solyc02g073580.1	Solyc02g073580.1.1	348458	SL4.0ch02	39771231	transcription factor TGA6-like	G	A	snp	intergenic	dist=7119	MODIFIER	N	G	G	G	A	G	N	N
Solyc02g073580.1	Solyc02g073580.1.1	348500	SL4.0ch02	39776582	transcription factor TGA6-like	G	A	snp	intergenic	dist=12470	MODIFIER	A	G	N	G	A	G	G	N
Solyc02g073580.1	Solyc02g073580.1.1	348460	SL4.0ch02	39771288	transcription factor TGA6-like	T	C	snp	intergenic	dist=7176	MODIFIER	N	T	T	T	C	T	N	T
Solyc02g073580.1	Solyc02g073580.1.1	348502	SL4.0ch02	39776733	transcription factor TGA6-like	G	A	snp	intergenic	dist=12621	MODIFIER	A	G	N	G	A	G	G	G
Solyc02g073580.1	Solyc02g073580.1.1	348462	SL4.0ch02	39771826	transcription factor TGA6-like	A	C	snp	intergenic	dist=7714	MODIFIER	N	A	A	A	C	A	N	A
Solyc02g073580.1	Solyc02g073580.1.1	348464	SL4.0ch02	39771876	transcription factor TGA6-like	G	A	snp	intergenic	dist=7764	MODIFIER	N	R	G	G	G	G	N	G
Solyc02g073580.1	Solyc02g073580.1.1	348504	SL4.0ch02	39776757	transcription factor TGA6-like	A	G	snp	intergenic	dist=12645	MODIFIER	G	A	N	A	N	A	A	A
Solyc02g073580.1	Solyc02g073580.1.1	348466	SL4.0ch02	39772827	transcription factor TGA6-like	C	T	snp	intergenic	dist=8715	MODIFIER	N	C	C	C	N	C	T	C
Solyc02g073580.1	Solyc02g073580.1.1	348506	SL4.0ch02	39776773	transcription factor TGA6-like	C	T	snp	intergenic	dist=12661	MODIFIER	T	C	C	C	N	C	C	C
Solyc02g073580.1	Solyc02g073580.1.1	348468	SL4.0ch02	39773372	transcription factor TGA6-like	G	T	snp	intergenic	dist=9260	MODIFIER	N	G	G	G	T	G	N	G
Solyc02g073580.1	Solyc02g073580.1.1	348508	SL4.0ch02	39776812	transcription factor TGA6-like	A	G	snp	intergenic	dist=12700	MODIFIER	G	A	A	A	N	A	A	A
Solyc02g073580.1	Solyc02g073580.1.1	348470	SL4.0ch02	39773386	transcription factor TGA6-like	C	T	snp	intergenic	dist=9274	MODIFIER	N	C	C	C	T	C	N	C
Solyc02g073580.1	Solyc02g073580.1.1	348554	SL4.0ch02	39778761	transcription factor TGA6-like	C	T	snp	intergenic	dist=14649	MODIFIER	T	C	C	C	T	C	C	C
Solyc02g073580.1	Solyc02g073580.1.1	348432	SL4.0ch02	39767512	transcription factor TGA6-like	C	T	snp	intergenic	dist=3400	MODIFIER	T	C	C	C	N	C	N	C
Solyc02g073580.1	Solyc02g073580.1.1	348474	SL4.0ch02	39773979	transcription factor TGA6-like	G	C	snp	intergenic	dist=9867	MODIFIER	N	G	G	G	N	G	C	G
Solyc02g073580.1	Solyc02g073580.1.1	348407	SL4.0ch02	39762261	transcription factor TGA6-like	C	T	snp	intergenic	dist=1192	MODIFIER	N	C	C	C	T	C	N	C
Solyc02g073580.1	Solyc02g073580.1.1	348476	SL4.0ch02	39774598	transcription factor TGA6-like	T	C	snp	intergenic	dist=10486	MODIFIER	N	T	T	T	C	T	N	T
Solyc02g073580.1	Solyc02g073580.1.1	348516	SL4.0ch02	39776924	transcription factor TGA6-like	G	A	snp	intergenic	dist=12812	MODIFIER	A	G	G	G	N	G	G	G
Solyc02g073580.1	Solyc02g073580.1.1	348438	SL4.0ch02	39767907	transcription factor TGA6-like	G	A	snp	intergenic	dist=3795	MODIFIER	A	G	G	G	N	G	N	G
Solyc02g073580.1	Solyc02g073580.1.1	348562	SL4.0ch02	39778937	transcription factor TGA6-like	A	T	snp	intergenic	dist=14825	MODIFIER	T	N	A	A	T	A	A	A
Solyc02g073580.1	Solyc02g073580.1.1	348480	SL4.0ch02	39774646	transcription factor TGA6-like	C	T	snp	intergenic	dist=10534	MODIFIER	N	C	C	C	T	C	T	C
Solyc02g073580.1	Solyc02g073580.1.1	348482	SL4.0ch02	39774749	transcription factor TGA6-like	T	C	snp	intergenic	dist=10637	MODIFIER	N	T	T	T	C	T	N	T
Solyc02g073580.1	Solyc02g073580.1.1	348401	SL4.0ch02	39761042	transcription factor TGA6-like	G	A	snp	intergenic	dist=2411	MODIFIER	N	R	G	G	N	G	G	G
Solyc02g073580.1	Solyc02g073580.1.1	348484	SL4.0ch02	39775667	transcription factor TGA6-like	C	G	snp	intergenic	dist=11555	MODIFIER	N	C	C	C	G	C	N	C
Solyc02g073580.1	Solyc02g073580.1.1	348403	SL4.0ch02	39761326	transcription factor TGA6-like	A	G	snp	intergenic	dist=2127	MODIFIER	N	A	A	A	N	A	G	A
Solyc02g073580.1	Solyc02g073580.1.1	348405	SL4.0ch02	39762006	transcription factor TGA6-like	A	T	snp	intergenic	dist=1447	MODIFIER	N	A	A	A	T	A	N	A
Solyc02g073580.1	Solyc02g073580.1.1	348472	SL4.0ch02	39773732	transcription factor TGA6-like	T	TC	indel	intergenic	dist=9621	MODIFIER	N	T	T	T	#NAME?	T	T	T
Solyc02g073580.1	Solyc02g073580.1.1	348512	SL4.0ch02	39776849	transcription factor TGA6-like	A	G	snp	intergenic	dist=12737	MODIFIER	G	A	A	A	N	A	A	A
Solyc02g073580.1	Solyc02g073580.1.1	348478	SL4.0ch02	39774644	transcription factor TGA6-like	C	T	snp	intergenic	dist=10532	MODIFIER	N	C	C	C	C	C	T	C
Solyc02g073580.1	Solyc02g073580.1.1	348409	SL4.0ch02	39762265	transcription factor TGA6-like	G	A	snp	intergenic	dist=1188	MODIFIER	N	G	G	G	A	G	N	G
Solyc02g073580.1	Solyc02g073580.1.1	348399	SL4.0ch02	39760992	transcription factor TGA6-like	A	C	snp	intergenic	dist=2461	MODIFIER	N	A	A	A	N	A	C	A
Solyc02g073580.1	Solyc02g073580.1.1	348411	SL4.0ch02	39762472	transcription factor TGA6-like	T	C	snp	upstream	dist=981	MODIFIER	N	T	N	T	C	T	N	T
Solyc02g073580.1	Solyc02g073580.1.1	348413	SL4.0ch02	39762898	transcription factor TGA6-like	T	TC	indel	upstream	dist=554	MODIFIER	N	T	T	T	#NAME?	T	N	T
Solyc02g073580.1	Solyc02g073580.1.1	348518	SL4.0ch02	39776925	transcription factor TGA6-like	A	G	snp	intergenic	dist=12813	MODIFIER	G	A	N	A	N	A	A	A
Solyc02g073580.1	Solyc02g073580.1.1	348520	SL4.0ch02	39776987	transcription factor TGA6-like	G	A	snp	intergenic	dist=12875	MODIFIER	A	N	G	G	N	G	G	G
Solyc02g073580.1	Solyc02g073580.1.1	348510	SL4.0ch02	39776826	transcription factor TGA6-like	A	C	snp	intergenic	dist=12714	MODIFIER	C	A	A	A	N	A	A	A
Solyc02g073580.1	Solyc02g073580.1.1	348522	SL4.0ch02	39777067	transcription factor TGA6-like	A	G	snp	intergenic	dist=12955	MODIFIER	G	A	A	A	N	A	A	A

## Sheet: Solyc02g088910.3 - AFP3
ITAG4.1	Chromosome	Pos	Function	Ref	Alt	Typ_Mut	Effect	Details	Impact	Cervil	Criollo	Ferum	LA0147	LA1420	Levovil	Plovdiv	Stupicke
Solyc02g088910.3	SL4.0ch02	48884077	Ninja-family protein AFP3	G	+C	indel	upstream	dist=372	MODIFIER	G	G	N	G	G	G	N	+C/+C
Solyc02g088910.3	SL4.0ch02	48884132	Ninja-family protein AFP3	C	T	snp	upstream	dist=426	MODIFIER	C	C	C	C	N	C	C	C
Solyc02g088910.3	SL4.0ch02	48885452	Ninja-family protein AFP3	G	+A	indel	intergenic	dist=1747	MODIFIER	G	G	G	G	N	G	G	N
Solyc02g088910.3	SL4.0ch02	48885486	Ninja-family protein AFP3	A	-TT	indel	intergenic	dist=1781	MODIFIER	A	N	A	A	N	A	A	A
Solyc02g088910.3	SL4.0ch02	48885496	Ninja-family protein AFP3	T	A	snp	intergenic	dist=1790	MODIFIER	A	N	T	T	N	T	T	N
Solyc02g088910.3	SL4.0ch02	48885497	Ninja-family protein AFP3	T	A	snp	intergenic	dist=1791	MODIFIER	A	N	T	T	N	T	T	N
Solyc02g088910.3	SL4.0ch02	48885498	Ninja-family protein AFP3	T	A	snp	intergenic	dist=1792	MODIFIER	A	N	T	W	N	T	T	N
Solyc02g088910.3	SL4.0ch02	48886419	Ninja-family protein AFP3	G	A	snp	intergenic	dist=2713	MODIFIER	G	N	N	G	G	A	N	G
Solyc02g088910.3	SL4.0ch02	48886451	Ninja-family protein AFP3	C	T	snp	intergenic	dist=2745	MODIFIER	T	N	N	C	C	C	N	N
Solyc02g088910.3	SL4.0ch02	48886459	Ninja-family protein AFP3	A	C	snp	intergenic	dist=2753	MODIFIER	A	N	N	A	A	A	N	N
Solyc02g088910.3	SL4.0ch02	48887704	Ninja-family protein AFP3	C	T	snp	intergenic	dist=3998	MODIFIER	C	C	C	C	N	C	C	T
Solyc02g088910.3	SL4.0ch02	48887797	Ninja-family protein AFP3	C	T	snp	intergenic	dist=4091	MODIFIER	C	N	C	C	N	C	C	C
Solyc02g088910.3	SL4.0ch02	48888091	Ninja-family protein AFP3	C	T	snp	intergenic	dist=4385	MODIFIER	C	N	C	C	N	C	C	C
Solyc02g088910.3	SL4.0ch02	48888099	Ninja-family protein AFP3	C	G	snp	intergenic	dist=4393	MODIFIER	C	N	C	C	N	C	C	C
Solyc02g088910.3	SL4.0ch02	48888105	Ninja-family protein AFP3	A	G	snp	intergenic	dist=4399	MODIFIER	A	N	A	A	N	A	A	A
Solyc02g088910.3	SL4.0ch02	48888420	Ninja-family protein AFP3	C	T	snp	intergenic	dist=4714	MODIFIER	C	C	C	C	N	C	C	T
Solyc02g088910.3	SL4.0ch02	48888547	Ninja-family protein AFP3	C	-A	indel	intergenic	dist=4842	MODIFIER	C	N	C	C	N	C	C	N

## Sheet: Solyc02g091120 - DNA ligase
ITAG4.1	Chromosome	Pos	Function	Ref	Alt	Typ_Mut	Effect	Details	Impact	Cervil	Criollo	Ferum	LA0147	LA1420	Levovil	Plovdiv	Stupicke
Solyc02g091120.4	SL4.0ch02	50582081	DNA ligase	G	T	snp	nonsynonymous SNV	exon1c.C20Ap.T7N"	MODERATE	G	G	G	G	T	G	G	G
Solyc02g091120.4	SL4.0ch02	50562352	DNA ligase	C	+T	indel	upstream	dist=155	MODIFIER	*/+T	C	C	C	N	C	C	C
Solyc02g091120.4	SL4.0ch02	50562336	DNA ligase	A	T	snp	upstream	dist=172	MODIFIER	T	A	A	A	N	A	A	A
Solyc02g091120.4	SL4.0ch02	50570991	DNA ligase	A	G	snp	intronic	-	MODIFIER	G	A	A	A	N	A	A	A
Solyc02g091120.4	SL4.0ch02	50571982	DNA ligase	A	T	snp	intronic	-	MODIFIER	A	T	A	A	N	A	A	A
Solyc02g091120.4	SL4.0ch02	50572368	DNA ligase	C	-T	indel	intronic	-	MODIFIER	N	N	C	C	N	C	C	N
Solyc02g091120.4	SL4.0ch02	50575267	DNA ligase	A	T	snp	intronic	-	MODIFIER	A	A	A	A	N	A	A	A
Solyc02g091120.4	SL4.0ch02	50578027	DNA ligase	C	T	snp	intronic	-	MODIFIER	C	T	C	C	N	C	C	C
Solyc02g091120.4	SL4.0ch02	50578054	DNA ligase	A	G	snp	intronic	-	MODIFIER	A	A	A	A	N	A	A	A
Solyc02g091120.4	SL4.0ch02	50582544	DNA ligase	C	T	snp	upstream	dist=247	MODIFIER	C	C	C	C	N	C	C	C
Solyc02g091120.4	SL4.0ch02	50582636	DNA ligase	C	T	snp	upstream	dist=339	MODIFIER	N	N	N	C	C	C	N	C

## Sheet: Solyc03g117360- TOPLESS
ITAG4.1	ITAG4.0	id	Chromosome	Pos	Function	Ref	Alt	Typ_Mut	Effect	Details	Impact	Cervil	Criollo	Ferum	LA0147	LA1420	Levovil	Plovdiv	Stupicke
Solyc03g116750.3	Solyc03g116750.3.1	468511	SL4.0ch03	60494795	TOPLESS	T	C	snp	upstream	dist=706	MODIFIER	C	N	T	T	T	C	C	T
Solyc03g117360.4	Solyc03g117360.4.1	472384	SL4.0ch03	60957887	TOPLESS1	T	A	snp	intergenic	dist=12746	MODIFIER	A	N	T	T	T	T	A	T
Solyc03g117360.4	Solyc03g117360.4.1	472238	SL4.0ch03	60950037	TOPLESS1	G	A	snp	intergenic	dist=20596	MODIFIER	G	A	G	G	G	G	G	G
Solyc03g117360.4	Solyc03g117360.4.1	472386	SL4.0ch03	60957918	TOPLESS1	C	T	snp	intergenic	dist=12715	MODIFIER	T	N	C	C	C	C	T	C
Solyc03g117360.4	Solyc03g117360.4.1	472282	SL4.0ch03	60952689	TOPLESS1	A	+C	indel	intergenic	dist=17943	MODIFIER	N	+C/+C	A	A	A	A	A	A
Solyc03g117360.4	Solyc03g117360.4.1	472286	SL4.0ch03	60952934	TOPLESS1	T	C	snp	intergenic	dist=17699	MODIFIER	T	C	T	T	N	T	T	T
Solyc03g117360.4	Solyc03g117360.4.1	472262	SL4.0ch03	60951404	TOPLESS1	C	T	snp	intergenic	dist=19229	MODIFIER	T	N	C	C	C	C	T	C
Solyc03g117360.4	Solyc03g117360.4.1	472504	SL4.0ch03	60963938	TOPLESS1	C	T	snp	intergenic	dist=6695	MODIFIER	C	T	C	C	C	C	C	C
Solyc03g117360.4	Solyc03g117360.4.1	472264	SL4.0ch03	60951528	TOPLESS1	T	C	snp	intergenic	dist=19105	MODIFIER	T	C	T	T	N	T	T	T
Solyc03g117360.4	Solyc03g117360.4.1	472294	SL4.0ch03	60953168	TOPLESS1	T	G	snp	intergenic	dist=17465	MODIFIER	T	G	T	T	T	T	N	N
Solyc03g117360.4	Solyc03g117360.4.1	472378	SL4.0ch03	60956982	TOPLESS1	G	A	snp	intergenic	dist=13651	MODIFIER	A	N	G	G	G	G	A	G
Solyc03g117360.4	Solyc03g117360.4.1	472272	SL4.0ch03	60951815	TOPLESS1	G	C	snp	intergenic	dist=18818	MODIFIER	C	N	G	G	G	G	C	G
Solyc03g117360.4	Solyc03g117360.4.1	472326	SL4.0ch03	60955245	TOPLESS1	A	G	snp	intergenic	dist=15388	MODIFIER	A	G	A	A	A	A	N	A
Solyc03g117360.4	Solyc03g117360.4.1	472330	SL4.0ch03	60955470	TOPLESS1	T	C	snp	intergenic	dist=15163	MODIFIER	T	C	T	T	T	T	N	T
Solyc03g117360.4	Solyc03g117360.4.1	472308	SL4.0ch03	60954361	TOPLESS1	G	A	snp	intergenic	dist=16272	MODIFIER	A	N	G	G	G	G	A	G
Solyc03g117360.4	Solyc03g117360.4.1	472456	SL4.0ch03	60961351	TOPLESS1	A	G	snp	intergenic	dist=9282	MODIFIER	A	G	A	A	A	A	A	A
Solyc03g117360.4	Solyc03g117360.4.1	472310	SL4.0ch03	60954428	TOPLESS1	T	C	snp	intergenic	dist=16205	MODIFIER	C	N	T	T	T	T	C	T
Solyc03g117360.4	Solyc03g117360.4.1	472340	SL4.0ch03	60955739	TOPLESS1	C	T	snp	intergenic	dist=14894	MODIFIER	C	T	C	C	C	C	C	C
Solyc03g117360.4	Solyc03g117360.4.1	472462	SL4.0ch03	60961516	TOPLESS1	A	G	snp	intergenic	dist=9117	MODIFIER	A	G	A	A	A	A	A	A
Solyc03g117360.4	Solyc03g117360.4.1	472466	SL4.0ch03	60961776	TOPLESS1	T	C	snp	intergenic	dist=8857	MODIFIER	T	C	T	T	T	T	T	T
Solyc03g117360.4	Solyc03g117360.4.1	472338	SL4.0ch03	60955694	TOPLESS1	G	A	snp	intergenic	dist=14939	MODIFIER	N	A	G	G	G	G	G	G
Solyc03g117360.4	Solyc03g117360.4.1	472352	SL4.0ch03	60956255	TOPLESS1	C	T	snp	intergenic	dist=14378	MODIFIER	T	N	C	C	C	C	T	C
Solyc03g117360.4	Solyc03g117360.4.1	472354	SL4.0ch03	60956270	TOPLESS1	C	T	snp	intergenic	dist=14363	MODIFIER	T	N	C	C	C	C	T	C
Solyc03g117360.4	Solyc03g117360.4.1	472476	SL4.0ch03	60962076	TOPLESS1	T	C	snp	intergenic	dist=8557	MODIFIER	T	C	T	T	T	T	N	T
Solyc03g117360.4	Solyc03g117360.4.1	472478	SL4.0ch03	60962099	TOPLESS1	A	G	snp	intergenic	dist=8534	MODIFIER	A	G	A	A	A	A	N	A
Solyc03g117360.4	Solyc03g117360.4.1	472360	SL4.0ch03	60956387	TOPLESS1	G	A	snp	intergenic	dist=14246	MODIFIER	G	A	N	G	G	G	G	G
Solyc03g117360.4	Solyc03g117360.4.1	472482	SL4.0ch03	60962130	TOPLESS1	C	T	snp	intergenic	dist=8503	MODIFIER	C	T	C	C	N	C	N	C
Solyc03g117360.4	Solyc03g117360.4.1	472458	SL4.0ch03	60961363	TOPLESS1	A	T	snp	intergenic	dist=9270	MODIFIER	A	T	A	A	A	A	A	A
Solyc03g117360.4	Solyc03g117360.4.1	472488	SL4.0ch03	60962581	TOPLESS1	A	G	snp	intergenic	dist=8052	MODIFIER	G	N	A	A	A	A	G	A
Solyc03g117360.4	Solyc03g117360.4.1	472490	SL4.0ch03	60962768	TOPLESS1	C	G	snp	intergenic	dist=7865	MODIFIER	C	G	C	C	C	C	C	C
Solyc03g117360.4	Solyc03g117360.4.1	472370	SL4.0ch03	60956725	TOPLESS1	C	T	snp	intergenic	dist=13908	MODIFIER	T	N	C	C	C	C	T	C
Solyc03g117360.4	Solyc03g117360.4.1	472492	SL4.0ch03	60962826	TOPLESS1	A	G	snp	intergenic	dist=7807	MODIFIER	A	G	A	A	A	A	A	A
Solyc03g117360.4	Solyc03g117360.4.1	472496	SL4.0ch03	60963177	TOPLESS1	C	T	snp	intergenic	dist=7456	MODIFIER	C	T	C	C	C	C	N	C
Solyc03g117360.4	Solyc03g117360.4.1	472424	SL4.0ch03	60959849	TOPLESS1	C	T	snp	intergenic	dist=10784	MODIFIER	C	T	C	C	N	C	N	N
Solyc03g117360.4	Solyc03g117360.4.1	472346	SL4.0ch03	60956133	TOPLESS1	G	A	snp	intergenic	dist=14500	MODIFIER	G	A	G	G	G	G	G	G
Solyc03g117360.4	Solyc03g117360.4.1	472548	SL4.0ch03	60966475	TOPLESS1	A	G	snp	intergenic	dist=4158	MODIFIER	G	N	A	A	A	A	G	A
Solyc03g117360.4	Solyc03g117360.4.1	472514	SL4.0ch03	60964321	TOPLESS1	T	G	snp	intergenic	dist=6312	MODIFIER	T	G	N	T	T	T	N	T
Solyc03g117360.4	Solyc03g117360.4.1	472518	SL4.0ch03	60964526	TOPLESS1	C	T	snp	intergenic	dist=6107	MODIFIER	C	T	N	C	C	C	N	C
Solyc03g117360.4	Solyc03g117360.4.1	472406	SL4.0ch03	60958987	TOPLESS1	A	G	snp	intergenic	dist=11646	MODIFIER	G	N	A	A	A	A	G	A
Solyc03g117360.4	Solyc03g117360.4.1	472538	SL4.0ch03	60965876	TOPLESS1	C	T	snp	intergenic	dist=4757	MODIFIER	C	T	N	C	C	C	N	C
Solyc03g117360.4	Solyc03g117360.4.1	472464	SL4.0ch03	60961638	TOPLESS1	A	T	snp	intergenic	dist=8995	MODIFIER	T	N	A	A	A	A	T	A
Solyc03g117360.4	Solyc03g117360.4.1	472588	SL4.0ch03	60972291	TOPLESS1	A	G	snp	intronic	-	MODIFIER	A	G	A	A	A	A	A	A
Solyc03g117360.4	Solyc03g117360.4.1	472428	SL4.0ch03	60960236	TOPLESS1	T	A	snp	intergenic	dist=10397	MODIFIER	T	A	T	T	T	T	N	T
Solyc03g117360.4	Solyc03g117360.4.1	472432	SL4.0ch03	60960537	TOPLESS1	G	A	snp	intergenic	dist=10096	MODIFIER	G	A	N	G	G	G	G	G
Solyc03g117360.4	Solyc03g117360.4.1	472434	SL4.0ch03	60960571	TOPLESS1	G	T	snp	intergenic	dist=10062	MODIFIER	G	T	N	G	G	G	G	G
Solyc03g117360.4	Solyc03g117360.4.1	472556	SL4.0ch03	60967007	TOPLESS1	C	A	snp	intergenic	dist=3626	MODIFIER	A	N	C	C	C	C	A	C
Solyc03g117360.4	Solyc03g117360.4.1	472566	SL4.0ch03	60968647	TOPLESS1	T	C	snp	intergenic	dist=1986	MODIFIER	N	C	N	T	T	T	N	T
Solyc03g117360.4	Solyc03g117360.4.1	472452	SL4.0ch03	60961178	TOPLESS1	T	A	snp	intergenic	dist=9455	MODIFIER	T	A	N	T	T	T	T	T
Solyc03g117360.4	Solyc03g117360.4.1	472472	SL4.0ch03	60961968	TOPLESS1	G	A	snp	intergenic	dist=8665	MODIFIER	G	A	G	G	G	G	G	G
Solyc03g117360.4	Solyc03g117360.4.1	472228	SL4.0ch03	60949683	TOPLESS1	C	T	snp	intergenic	dist=20950	MODIFIER	C	T	C	C	N	C	C	N
Solyc03g117360.4	Solyc03g117360.4.1	472484	SL4.0ch03	60962252	TOPLESS1	C	T	snp	intergenic	dist=8381	MODIFIER	C	T	C	C	C	C	C	C
Solyc03g117360.4	Solyc03g117360.4.1	472512	SL4.0ch03	60964030	TOPLESS1	C	T	snp	intergenic	dist=6603	MODIFIER	T	N	C	C	C	C	T	C
Solyc03g117360.4	Solyc03g117360.4.1	472266	SL4.0ch03	60951633	TOPLESS1	A	G	snp	intergenic	dist=19000	MODIFIER	A	G	A	A	A	A	A	A
Solyc03g117360.4	Solyc03g117360.4.1	472332	SL4.0ch03	60955570	TOPLESS1	T	-C	indel	intergenic	dist=15062	MODIFIER	T	-C/-C	T	T	T	T	N	T
Solyc03g117360.4	Solyc03g117360.4.1	472468	SL4.0ch03	60961801	TOPLESS1	T	C	snp	intergenic	dist=8832	MODIFIER	T	C	T	T	T	T	T	T
Solyc03g117370.3	Solyc03g117370.3.1	472621	SL4.0ch03	60988467	TOPLESS	C	T	snp	intronic	-	MODIFIER	T	N	C	C	C	C	T	C
Solyc03g117370.3	Solyc03g117370.3.1	472608	SL4.0ch03	60983334	TOPLESS	G	A	snp	intronic	-	MODIFIER	G	A	G	G	G	G	G	G
Solyc03g117370.3	Solyc03g117370.3.1	472618	SL4.0ch03	60987892	TOPLESS	A	G	snp	intronic	-	MODIFIER	A	G	A	A	A	A	A	A
Solyc03g117390.3	Solyc03g117390.3.1	472641	SL4.0ch03	60992126	topless-related protein 1-like	T	A	snp	intronic	-	MODIFIER	N	A	T	T	T	T	N	T
Solyc03g117390.3	Solyc03g117390.3.1	472669	SL4.0ch03	60998176	topless-related protein 1-like	A	T	snp	intronic	-	MODIFIER	A	T	N	A	A	A	A	A
Solyc03g117390.3	Solyc03g117390.3.1	472660	SL4.0ch03	60996437	topless-related protein 1-like	C	T	snp	intronic	-	MODIFIER	C	T	C	C	C	C	N	C
Solyc03g117390.3	Solyc03g117390.3.1	472661	SL4.0ch03	60996931	topless-related protein 1-like	C	T	snp	intronic	-	MODIFIER	N	T	C	C	C	C	N	C
Solyc03g117390.3	Solyc03g117390.3.1	472650	SL4.0ch03	60993872	topless-related protein 1-like	A	G	snp	intronic	-	MODIFIER	A	G	A	A	A	A	A	A
Solyc03g117390.3	Solyc03g117390.3.1	472642	SL4.0ch03	60992158	topless-related protein 1-like	A	T	snp	intronic	-	MODIFIER	N	T	A	A	A	A	N	A
Solyc03g117390.3	Solyc03g117390.3.1	472649	SL4.0ch03	60993797	topless-related protein 1-like	G	A	snp	intronic	-	MODIFIER	A	N	G	G	G	G	A	G
Solyc03g117390.3	Solyc03g117390.3.1	472675	SL4.0ch03	60999518	topless-related protein 1-like	T	G	snp	intronic	-	MODIFIER	T	N	T	T	T	T	T	K
Solyc03g117390.3	Solyc03g117390.3.1	472677	SL4.0ch03	61000149	topless-related protein 1-like	A	T	snp	intronic	-	MODIFIER	A	W	A	A	A	A	A	A
Solyc03g117390.3	Solyc03g117390.3.1	472680	SL4.0ch03	61001310	topless-related protein 1-like	C	T	snp	intronic	-	MODIFIER	C	T	C	C	C	C	N	C
Solyc03g117390.3	Solyc03g117390.3.1	472656	SL4.0ch03	60995630	topless-related protein 1-like	T	A	snp	intronic	-	MODIFIER	N	A	T	T	T	T	N	T
Solyc03g117390.3	Solyc03g117390.3.1	472676	SL4.0ch03	60999885	topless-related protein 1-like	G	A	snp	intronic	-	MODIFIER	R	N	G	G	G	G	G	G
Solyc03g117410.2	Solyc03g117410.2.1	472693	SL4.0ch03	61005599	TOPLESS	T	C	snp	intronic	-	MODIFIER	T	C	T	T	T	T	T	T
Solyc03g117410.2	Solyc03g117410.2.1	472687	SL4.0ch03	61004479	TOPLESS	A	G	snp	intronic	-	MODIFIER	A	G	A	A	A	A	A	A

## Sheet: Solyc09g007870.3.1- EIN2
ITAG4.1	ITAG4.0	id	Chromosome	Pos	Function	Ref	Alt	Typ_Mut	Effect	Details	Impact	Cervil	Criollo	Ferum	LA0147	LA1420	Levovil	Plovdiv	Stupicke
Solyc09g007870.3	Solyc09g007870.3.1	3326469	SL4.0ch09	1409330	ethylene signaling protein	A	C	snp	intergenic	dist=9853	MODIFIER	C	N	C	C	N	C	N	N
Solyc09g007870.3	Solyc09g007870.3.1	3326471	SL4.0ch09	1409773	ethylene signaling protein	A	T	snp	intergenic	dist=9410	MODIFIER	T	N	N	T	N	T	N	N
Solyc09g007870.3	Solyc09g007870.3.1	3326623	SL4.0ch09	1417524	ethylene signaling protein	T	C	snp	intergenic	dist=1659	MODIFIER	N	C	N	C	C	C	C	C
Solyc09g007870.3	Solyc09g007870.3.1	3326753	SL4.0ch09	1430387	ethylene signaling protein	C	A	snp	intergenic	dist=3043	MODIFIER	C	N	C	M	N	C	N	N
Solyc09g007870.3	Solyc09g007870.3.1	3326597	SL4.0ch09	1416993	ethylene signaling protein	T	A	snp	intergenic	dist=2190	MODIFIER	A	N	N	A	N	A	N	N
Solyc09g007870.3	Solyc09g007870.3.1	3326583	SL4.0ch09	1416476	ethylene signaling protein	C	T	snp	intergenic	dist=2707	MODIFIER	T	N	T	T	N	T	N	N
Solyc09g007870.3	Solyc09g007870.3.1	3326589	SL4.0ch09	1416570	ethylene signaling protein	T	G	snp	intergenic	dist=2613	MODIFIER	G	N	N	G	N	N	N	N
Solyc09g007870.3	Solyc09g007870.3.1	3326571	SL4.0ch09	1415905	ethylene signaling protein	T	A	snp	intergenic	dist=3278	MODIFIER	A	N	N	A	N	A	N	N
Solyc09g007870.3	Solyc09g007870.3.1	3326513	SL4.0ch09	1411875	ethylene signaling protein	C	G	snp	intergenic	dist=7308	MODIFIER	G	C	G	C	C	G	C	C
Solyc09g007870.3	Solyc09g007870.3.1	3326639	SL4.0ch09	1418286	ethylene signaling protein	A	T	snp	upstream	dist=897	MODIFIER	T	N	N	T	T	T	T	N
Solyc09g007870.3	Solyc09g007870.3.1	3326641	SL4.0ch09	1418692	ethylene signaling protein	T	C	snp	upstream	dist=491	MODIFIER	C	N	C	C	N	C	C	N
Solyc09g007870.3	Solyc09g007870.3.1	3326581	SL4.0ch09	1416319	ethylene signaling protein	T	C	snp	intergenic	dist=2864	MODIFIER	C	N	N	C	N	C	N	N
Solyc09g007870.3	Solyc09g007870.3.1	3326755	SL4.0ch09	1430410	ethylene signaling protein	G	A	snp	intergenic	dist=3066	MODIFIER	A	N	A	A	N	A	N	N
Solyc09g007870.3	Solyc09g007870.3.1	3326591	SL4.0ch09	1416583	ethylene signaling protein	A	G	snp	intergenic	dist=2600	MODIFIER	G	N	N	G	N	N	N	N
Solyc09g007870.3	Solyc09g007870.3.1	3326585	SL4.0ch09	1416489	ethylene signaling protein	A	C	snp	intergenic	dist=2694	MODIFIER	C	N	C	C	N	C	N	N
